# Supplementary material for: Peptidomics insights: neutrophil extracellular traps (NETs) related to the chronic subdural hemorrhage
Source: PeerJ. 2023 Dec 21;11:e16676. doi: 10.7717/peerj.16676 (PMC10749094; doi:10.7717/peerj.16676)
Supplement: Supplemental Information 1 [file peerj-11-16676-s001.zip]

Archive with 4 entries (3 files):
- Supplementary file1 /
- Supplementary file1 /GO&KEGG.xlsx
- __MACOSX/Supplementary file1 /._GO&KEGG.xlsx
- Supplementary file1 /._GO&KEGG.xlsx
