# Supplementary material for: Peptidomics insights: neutrophil extracellular traps (NETs) related to the chronic subdural hemorrhage
Source: PeerJ. 2023 Dec 21;11:e16676. doi: 10.7717/peerj.16676 (PMC10749094; doi:10.7717/peerj.16676)
Supplement: Supplemental Information 1 [file peerj-11-16676-s001.zip › Supplementary file1 /GO&KEGG.xlsx]

## Sheet: differentially peptides
GOTERM_BP_DIRECT	GOTERM_CC_DIRECT	GOTERM_MF_DIRECT	KEGG_PATHWAY	Entry	Entry Name	Protein names	Gene Names	mainID	Sequence	CTR1_nor	CTR2_nor	CTR3_nor	CSDH_nor	CSDH1_nor	CSDH3_nor	Ratio（CSDH/CTR）	LogRatio（CSDH/CTR）	p Value（CSDH/CTR）	LogP（CSDH/CTR）	Sig（CSDH/CTR）	Length	N-term cleavage window	C-term cleavage window	Amino acid before	First amino acid	Second amino acid	Second last amino acid	Last amino acid	Amino acid after	A Count	R Count	N Count	D Count	C Count	Q Count	E Count	G Count	H Count	I Count	L Count	K Count	M Count	F Count	P Count	S Count	T Count	W Count	Y Count	V Count
GO:0000165~MAPK cascade,GO:0006396~RNA processing,GO:0006397~mRNA processing,GO:0006936~muscle contraction,GO:0016973~poly(A)+ mRNA export from nucleus,GO:0071222~cellular response to lipopolysaccharide,GO:1904247~positive regulation of polynucleotide adenylyltransferase activity,	GO:0005634~nucleus,GO:0005654~nucleoplasm,GO:0005737~cytoplasm,GO:0016607~nuclear speck,GO:0042405~nuclear inclusion body,GO:1990904~ribonucleoprotein complex,	GO:0003723~RNA binding,GO:0005515~protein binding,GO:0070063~RNA polymerase binding,	hsa03015:mRNA surveillance pathway,hsa05164:Influenza A,	Q86U42	PABP2_HUMAN	Polyadenylate-binding protein 2 (PABP-2) (Poly(A)-binding protein 2) (Nuclear poly(A)-binding protein 1) (Poly(A)-binding protein II) (PABII) (Polyadenylate-binding nuclear protein 1)	PABPN1 PAB2 PABP2	pep5	AAAAAAAAAAGAAGGRGSGPGRR	0.282556	0.214725	0.0743461	0.604051	0.580075	1.22271	4.21049	2.07399	0.049198	1.30805	1	306	______________________________	AAGAAGGRGSGPGRRRHLVPGAGGEAGEGA	M	A	A	R	R	R	12	3	0	0	0	0	0	6	0	0	0	0	0	0	1	1	0	0	0	0
GO:0002181~cytoplasmic translation,GO:0006412~translation,	GO:0005634~nucleus,GO:0005730~nucleolus,GO:0005737~cytoplasm,GO:0005791~rough endoplasmic reticulum,GO:0005829~cytosol,GO:0005840~ribosome,GO:0005925~focal adhesion,GO:0016020~membrane,GO:0022625~cytosolic large ribosomal subunit,GO:0022626~cytosolic ribosome,GO:0070062~extracellular exosome,GO:1990904~ribonucleoprotein complex,	GO:0003723~RNA binding,GO:0003735~structural constituent of ribosome,GO:0005515~protein binding,	hsa03010:Ribosome,hsa05171:Coronavirus disease - COVID-19,	P36578	RL4_HUMAN	60S ribosomal protein L4 (60S ribosomal protein L1) (Large ribosomal subunit protein uL4)	RPL4 RPL1	pep21	AAAAAAALQAK	0.966922	0.113717	1.30348	2.56993	3.96397	2.43762	3.76304	1.9119	0.0219491	1.65858	1	427	TILRQARNHKLRVDKAAAAAAALQAKSDEK	RVDKAAAAAAALQAKSDEKAAVAGKKPVVG	K	A	A	A	K	S	8	0	0	0	0	1	0	0	0	0	1	1	0	0	0	0	0	0	0	0
GO:0002181~cytoplasmic translation,GO:0006412~translation,	GO:0005634~nucleus,GO:0005730~nucleolus,GO:0005737~cytoplasm,GO:0005791~rough endoplasmic reticulum,GO:0005829~cytosol,GO:0005840~ribosome,GO:0005925~focal adhesion,GO:0016020~membrane,GO:0022625~cytosolic large ribosomal subunit,GO:0022626~cytosolic ribosome,GO:0070062~extracellular exosome,GO:1990904~ribonucleoprotein complex,	GO:0003723~RNA binding,GO:0003735~structural constituent of ribosome,GO:0005515~protein binding,	hsa03010:Ribosome,hsa05171:Coronavirus disease - COVID-19,	P36578	RL4_HUMAN	60S ribosomal protein L4 (60S ribosomal protein L1) (Large ribosomal subunit protein uL4)	RPL4 RPL1	pep25	AAAAAALQAK	0.185319	0.0217949	0.0487611	0.607533	0.825459	0.544412	7.72802	2.9501	0.00441193	2.35537	1	427	ILRQARNHKLRVDKAAAAAAALQAKSDEKA	RVDKAAAAAAALQAKSDEKAAVAGKKPVVG	A	A	A	A	K	S	7	0	0	0	0	1	0	0	0	0	1	1	0	0	0	0	0	0	0	0
GO:0000226~microtubule cytoskeleton organization,GO:0001578~microtubule bundle formation,GO:0006259~DNA metabolic process,GO:0006914~autophagy,GO:0006915~apoptotic process,GO:0007052~mitotic spindle organization,GO:0007399~nervous system development,GO:0007409~axonogenesis,GO:0007420~brain development,GO:0010848~regulation of chromatin disassembly,GO:0016358~dendrite development,GO:0031114~regula…	GO:0005634~nucleus,GO:0005654~nucleoplasm,GO:0005730~nucleolus,GO:0005813~centrosome,GO:0005815~microtubule organizing center,GO:0005819~spindle,GO:0005829~cytosol,GO:0005874~microtubule,GO:0005875~microtubule associated complex,GO:0030054~cell junction,GO:0030425~dendrite,GO:0042995~cell projection,GO:0043025~neuronal cell body,GO:0045202~synapse,GO:0048471~perinuclear region of cytoplasm,GO:199…	GO:0003677~DNA binding,GO:0003779~actin binding,GO:0005515~protein binding,GO:0008017~microtubule binding,GO:0015631~tubulin binding,GO:0042802~identical protein binding,GO:0048487~beta-tubulin binding,GO:0051015~actin filament binding,	hsa03250:Viral life cycle - HIV-1,	Q66K74	MAP1S_HUMAN	Microtubule-associated protein 1S (MAP-1S) (BPY2-interacting protein 1) (Microtubule-associated protein 8) (Variable charge Y chromosome 2-interacting protein 1) (VCY2-interacting protein 1) (VCY2IP-1) [Cleaved into: MAP1S heavy chain; MAP1S light chain]	MAP1S BPY2IP1 C19orf5 MAP8 VCY2IP1	pep66	AAAPKATPVAAAK	0.314987	0.245471	0.508332	0.0689357	0.0553596	0.132173	0.239962	-2.05912	0.0300125	1.5227	-1	1059	NVSRTRKPLARPNSRAAAPKATPVAAAKTK	SRAAAPKATPVAAAKTKGLAGGDRASRPLS	R	A	A	A	K	T	7	0	0	0	0	0	0	0	0	0	0	2	0	0	2	0	1	0	0	1
	GO:0005634~nucleus,	GO:0003723~RNA binding,GO:0003755~peptidyl-prolyl cis-trans isomerase activity,GO:0005515~protein binding,GO:0005528~FK506 binding,GO:0038023~signaling receptor activity,		Q00688	FKBP3_HUMAN	Peptidyl-prolyl cis-trans isomerase FKBP3 (PPIase FKBP3) (EC 5.2.1.8) (25 kDa FK506-binding protein) (25 kDa FKBP) (FKBP-25) (FK506-binding protein 3) (FKBP-3) (Immunophilin FKBP25) (Rapamycin-selective 25 kDa immunophilin) (Rotamase)	FKBP3 FKBP25	pep79	AAAVPQRAWTVEQL	0.469104	0.389472	0.0900848	1.03913	1.35508	0.71832	3.28097	1.71412	0.0292838	1.53337	1	224	______________________________	MAAAVPQRAWTVEQLRSEQLPKKDIIKFLQ	M	A	A	Q	L	R	4	1	0	0	0	2	1	0	0	0	1	0	0	0	1	0	1	1	0	2
GO:0001701~in utero embryonic development,GO:0001707~mesoderm formation,GO:0002639~positive regulation of immunoglobulin production,GO:0005975~carbohydrate metabolic process,GO:0006094~gluconeogenesis,GO:0006096~glycolytic process,GO:0006959~humoral immune response,GO:0007165~signal transduction,GO:0007599~hemostasis,GO:0007611~learning or memory,GO:0010595~positive regulation of endothelial cell…	GO:0005576~extracellular region,GO:0005615~extracellular space,GO:0005654~nucleoplasm,GO:0005829~cytosol,GO:0005886~plasma membrane,GO:0016020~membrane,GO:0034774~secretory granule lumen,GO:0043005~neuron projection,GO:0060170~ciliary membrane,GO:0070062~extracellular exosome,GO:1904813~ficolin-1-rich granule lumen,	GO:0004347~glucose-6-phosphate isomerase activity,GO:0005125~cytokine activity,GO:0005515~protein binding,GO:0008083~growth factor activity,GO:0031625~ubiquitin protein ligase binding,GO:0048029~monosaccharide binding,GO:0097367~carbohydrate derivative binding,	hsa00010:Glycolysis / Gluconeogenesis,hsa00030:Pentose phosphate pathway,hsa00500:Starch and sucrose metabolism,hsa00520:Amino sugar and nucleotide sugar metabolism,hsa01100:Metabolic pathways,hsa01200:Carbon metabolism,hsa01250:Biosynthesis of nucleotide sugars,	P06744	G6PI_HUMAN	Glucose-6-phosphate isomerase (GPI) (EC 5.3.1.9) (Autocrine motility factor) (AMF) (Neuroleukin) (NLK) (Phosphoglucose isomerase) (PGI) (Phosphohexose isomerase) (PHI) (Sperm antigen 36) (SA-36)	GPI	pep195	AALTRDPQFQKLQQW	0.0176404	0.0103732	0.0232078	0.0965163	0.0790804	0.0370109	4.15075	2.05337	0.0407126	1.39027	1	558	______________________________	AALTRDPQFQKLQQWYREHRSELNLRRLFD	M	A	A	Q	W	Y	2	1	0	1	0	4	0	0	0	0	2	1	0	1	1	0	1	1	0	0
GO:0016042~lipid catabolic process,GO:0032793~positive regulation of CREB transcription factor activity,GO:0042116~macrophage activation,GO:0043951~negative regulation of cAMP-mediated signaling,GO:0045944~positive regulation of transcription from RNA polymerase II promoter,GO:0050995~negative regulation of lipid catabolic process,GO:0051289~protein homotetramerization,GO:0071878~negative regulat…	GO:0005634~nucleus,GO:0005654~nucleoplasm,GO:0005737~cytoplasm,GO:0005829~cytosol,	GO:0005515~protein binding,GO:0008140~cAMP response element binding protein binding,	hsa05166:Human T-cell leukemia virus 1 infection,	Q6UUV7	CRTC3_HUMAN	CREB-regulated transcription coactivator 3 (Transducer of regulated cAMP response element-binding protein 3) (TORC-3) (Transducer of CREB protein 3)	CRTC3 TORC3	pep270	AASPGSGSANPRKF	0.0588899	0.00484977	0.0108503	0.134896	0.104453	0.086518	4.36879	2.12723	0.0194897	1.7102	1	619	______________________________	MAASPGSGSANPRKFSEKIALHTQRQAEET	M	A	A	K	F	S	3	1	1	0	0	0	0	2	0	0	0	1	0	1	2	3	0	0	0	0
GO:0000209~protein polyubiquitination,GO:0006282~regulation of DNA repair,GO:0006301~postreplication repair,GO:0006355~regulation of transcription, DNA-templated,GO:0030154~cell differentiation,GO:0043123~positive regulation of I-kappaB kinase/NF-kappaB signaling,GO:0045893~positive regulation of transcription, DNA-templated,GO:0051092~positive regulation of NF-kappaB transcription factor activit…	GO:0000151~ubiquitin ligase complex,GO:0005634~nucleus,GO:0005654~nucleoplasm,GO:0005737~cytoplasm,GO:0005829~cytosol,GO:0031371~ubiquitin conjugating enzyme complex,GO:0032991~macromolecular complex,GO:0035370~UBC13-UEV1A complex,GO:0070062~extracellular exosome,	GO:0005515~protein binding,	hsa05131:Shigellosis,	Q13404	UB2V1_HUMAN	Ubiquitin-conjugating enzyme E2 variant 1 (UEV-1) (CROC-1) (TRAF6-regulated IKK activator 1 beta Uev1A)	UBE2V1 CROC1 UBE2V UEV1 P/OKcl.19	pep296	AATTGSGVKVPR	0.0199266	0.0117176	0.0262155	0.285117	0.121315	0.209038	10.6373	3.41106	0.0173626	1.76038	1	147	______________________________	______________________________	M	A	A	P	R	N	2	1	0	0	0	0	0	2	0	0	0	1	0	0	1	1	2	0	0	2
GO:0001666~response to hypoxia,GO:0002755~MyD88-dependent toll-like receptor signaling pathway,GO:0002842~positive regulation of T cell mediated immune response to tumor cell,GO:0002931~response to ischemia,GO:0006457~protein folding,GO:0006458~'de novo' protein folding,GO:0006919~activation of cysteine-type endopeptidase activity involved in apoptotic process,GO:0006986~response to unfolded prot…	GO:0005615~extracellular space,GO:0005737~cytoplasm,GO:0005739~mitochondrion,GO:0005743~mitochondrial inner membrane,GO:0005759~mitochondrial matrix,GO:0005769~early endosome,GO:0005782~peroxisomal matrix,GO:0005791~rough endoplasmic reticulum,GO:0005829~cytosol,GO:0005886~plasma membrane,GO:0005905~clathrin-coated pit,GO:0009986~cell surface,GO:0016020~membrane,GO:0030061~mitochondrial crista,GO…	GO:0001530~lipopolysaccharide binding,GO:0002039~p53 binding,GO:0003688~DNA replication origin binding,GO:0003697~single-stranded DNA binding,GO:0003723~RNA binding,GO:0003725~double-stranded RNA binding,GO:0005515~protein binding,GO:0005524~ATP binding,GO:0008035~high-density lipoprotein particle binding,GO:0016853~isomerase activity,GO:0016887~ATPase activity,GO:0019899~enzyme binding,GO:003162…	hsa03018:RNA degradation,hsa04940:Type I diabetes mellitus,hsa05134:Legionellosis,hsa05152:Tuberculosis,hsa05417:Lipid and atherosclerosis,	P10809	CH60_HUMAN	60 kDa heat shock protein, mitochondrial (EC 5.6.1.7) (60 kDa chaperonin) (Chaperonin 60) (CPN60) (Heat shock protein 60) (HSP-60) (Hsp60) (HuCHA60) (Mitochondrial matrix protein P1) (P60 lymphocyte protein)	HSPD1 HSP60	pep370	ADAVAVTMGPKGR	0.668881	0.192743	0.660271	2.33396	1.4318	1.24648	3.29342	1.71959	0.0349548	1.45649	1	573	GADARALMLQGVDLLADAVAVTMGPKGRTV	LLADAVAVTMGPKGRTVIIEQSWGSPKVTK	L	A	D	G	R	T	3	1	0	1	0	0	0	2	0	0	0	1	1	0	1	0	1	0	0	2
GO:0000018~regulation of DNA recombination,GO:0000398~mRNA splicing, via spliceosome,GO:0001649~osteoblast differentiation,GO:0006405~RNA export from nucleus,GO:0006406~mRNA export from nucleus,GO:0031297~replication fork processing,GO:0032786~positive regulation of DNA-templated transcription, elongation,GO:0046784~viral mRNA export from host cell nucleus,	GO:0000346~transcription export complex,GO:0000781~chromosome, telomeric region,GO:0005634~nucleus,GO:0005654~nucleoplasm,GO:0005737~cytoplasm,GO:0005829~cytosol,GO:0016020~membrane,GO:0016607~nuclear speck,GO:0070062~extracellular exosome,GO:0071013~catalytic step 2 spliceosome,	GO:0003723~RNA binding,GO:0003729~mRNA binding,GO:0005515~protein binding,	hsa03013:Nucleocytoplasmic transport,hsa03015:mRNA surveillance pathway,hsa03040:Spliceosome,hsa05014:Amyotrophic lateral sclerosis,hsa05168:Herpes simplex virus 1 infection,	Q86V81	THOC4_HUMAN	THO complex subunit 4 (Tho4) (Ally of AML-1 and LEF-1) (Aly/REF export factor) (Transcriptional coactivator Aly/REF) (bZIP-enhancing factor BEF)	ALYREF ALY BEF THOC4	pep429	ADKMDMSLDDIIKLN	0.0877876	0.0872725	0.112271	0.0186765	0.0149984	0.0358093	0.241826	-2.04796	0.00225138	2.64755	-1	257	______________________________	ADKMDMSLDDIIKLNRSQRGGRGGGRGRGR	M	A	D	L	N	R	1	0	1	4	0	0	0	0	0	2	2	2	2	0	0	1	0	0	0	0
GO:0043484~regulation of RNA splicing,GO:1901385~regulation of voltage-gated calcium channel activity,GO:1905686~positive regulation of plasma membrane repair,	GO:0005634~nucleus,GO:0005737~cytoplasm,GO:0005765~lysosomal membrane,GO:0005829~cytosol,GO:0005886~plasma membrane,GO:0005925~focal adhesion,GO:0015629~actin cytoskeleton,GO:0016020~membrane,GO:0030315~T-tubule,GO:0031982~vesicle,GO:0042383~sarcolemma,GO:0043034~costamere,GO:0044291~cell-cell contact zone,GO:0045121~membrane raft,GO:0070062~extracellular exosome,GO:0098797~plasma membrane protei…	GO:0003723~RNA binding,GO:0005515~protein binding,GO:0042802~identical protein binding,GO:0044548~S100 protein binding,GO:0045296~cadherin binding,GO:0097493~structural molecule activity conferring elasticity,	hsa05132:Salmonella infection,	Q09666	AHNK_HUMAN	Neuroblast differentiation-associated protein AHNAK (Desmoyokin)	AHNAK PM227	pep518	AEAPLPSPKLEGELQ	0.50424	0.406538	0.279223	0.0385105	0.154632	0.0738378	0.224353	-2.15616	0.0139486	1.85547	-1	5890	YFPDVEFDIKSPKFKAEAPLPSPKLEGELQ	AEAPLPSPKLEGELQAPDLELSLPAIHVEG	K	A	E	L	Q	A	2	0	0	0	0	1	3	1	0	0	3	1	0	0	3	1	0	0	0	0
GO:0000281~mitotic cytokinesis,GO:0007010~cytoskeleton organization,GO:0007266~Rho protein signal transduction,GO:0009615~response to virus,GO:0022604~regulation of cell morphogenesis,GO:0030036~actin cytoskeleton organization,GO:0030042~actin filament depolymerization,GO:0030043~actin filament fragmentation,GO:0040019~positive regulation of embryonic development,GO:0043066~negative regulation of…	GO:0005615~extracellular space,GO:0005634~nucleus,GO:0005737~cytoplasm,GO:0005829~cytosol,GO:0005925~focal adhesion,GO:0015629~actin cytoskeleton,GO:0016020~membrane,GO:0016363~nuclear matrix,GO:0030027~lamellipodium,GO:0030426~growth cone,GO:0031258~lamellipodium membrane,GO:0031982~vesicle,GO:0032587~ruffle membrane,GO:0070062~extracellular exosome,	GO:0003779~actin binding,GO:0005515~protein binding,GO:0051015~actin filament binding,	hsa04360:Axon guidance,hsa04666:Fc gamma R-mediated phagocytosis,hsa04810:Regulation of actin cytoskeleton,hsa05133:Pertussis,hsa05170:Human immunodeficiency virus 1 infection,	P23528	COF1_HUMAN	Cofilin-1 (18 kDa phosphoprotein) (p18) (Cofilin, non-muscle isoform)	CFL1 CFL	pep556	AEKLGGSAVISL	0.111859	0.418417	0.147162	2.00007	1.95833	1.17345	7.57536	2.92131	0.00653441	2.18479	1	166	LQANCYEEVKDRCTLAEKLGGSAVISLEGK	CTLAEKLGGSAVISLEGKPL__________	L	A	E	S	L	E	2	0	0	0	0	0	1	2	0	1	2	1	0	0	0	2	0	0	0	1
GO:0000187~activation of MAPK activity,GO:0002021~response to dietary excess,GO:0006468~protein phosphorylation,GO:0006954~inflammatory response,GO:0007165~signal transduction,GO:0008217~regulation of blood pressure,GO:0010820~positive regulation of T cell chemotaxis,GO:0018105~peptidyl-serine phosphorylation,GO:0018107~peptidyl-threonine phosphorylation,GO:0030644~cellular chloride ion homeostas…	GO:0005654~nucleoplasm,GO:0005737~cytoplasm,GO:0005829~cytosol,GO:0005856~cytoskeleton,GO:0016323~basolateral plasma membrane,GO:0016324~apical plasma membrane,GO:0019898~extrinsic component of membrane,GO:0043231~intracellular membrane-bounded organelle,GO:0044297~cell body,	GO:0004672~protein kinase activity,GO:0004674~protein serine/threonine kinase activity,GO:0005515~protein binding,GO:0005524~ATP binding,GO:0016301~kinase activity,GO:0019901~protein kinase binding,		Q9UEW8	STK39_HUMAN	STE20/SPS1-related proline-alanine-rich protein kinase (Ste-20-related kinase) (EC 2.7.11.1) (DCHT) (Serine/threonine-protein kinase 39)	STK39 SPAK	pep606	AEPSGSPVHVQLPQQAAPVT	0.0693806	0.0540634	0.0728137	0.0441153	0.00708546	0.0169168	0.347082	-1.52665	0.0267489	1.57269	-1	545	______________________________	SPVHVQLPQQAAPVTAAAAAAPAAATAAPA	M	A	E	V	T	A	3	0	0	0	0	3	1	1	1	0	1	0	0	0	4	2	1	0	0	3
GO:0006355~regulation of transcription, DNA-templated,GO:0007275~multicellular organism development,GO:0019216~regulation of lipid metabolic process,GO:0043388~positive regulation of DNA binding,GO:0045446~endothelial cell differentiation,GO:0045893~positive regulation of transcription, DNA-templated,	GO:0005622~intracellular,GO:0005634~nucleus,GO:0005654~nucleoplasm,GO:0005730~nucleolus,GO:0005737~cytoplasm,GO:0005829~cytosol,	GO:0001094~TFIID-class transcription factor binding,GO:0003677~DNA binding,GO:0003713~transcription coactivator activity,GO:0003723~RNA binding,GO:0005515~protein binding,GO:0005516~calmodulin binding,		O60869	EDF1_HUMAN	Endothelial differentiation-related factor 1 (EDF-1) (Multiprotein-bridging factor 1) (MBF1)	EDF1	pep632	AESDWDTVTVLRKKGPTAAQAK	1.20282	1.6788	1.46731	0.244089	1.00852	0.468003	0.395641	-1.33774	0.0299044	1.52427	-1	148	______________________________	VTVLRKKGPTAAQAKSKQAILAAQRRGEDV	M	A	E	A	K	S	4	1	0	2	0	1	1	1	0	0	1	3	0	0	1	1	3	1	0	2
GO:0048565~digestive tract development,	GO:0005881~cytoplasmic microtubule,GO:0005886~plasma membrane,GO:0005923~bicellular tight junction,GO:0009986~cell surface,GO:0016020~membrane,GO:0016021~integral component of membrane,	GO:0005515~protein binding,		Q9H6B4	CLMP_HUMAN	CXADR-like membrane protein (Adipocyte adhesion molecule) (Coxsackie- and adenovirus receptor-like membrane protein) (CAR-like membrane protein)	CLMP ACAM ASAM UNQ318/PRO363	pep642	AETTPSMIPSQSRAFQTV	0.158528	0.211601	0.209523	0.0346942	0.0278616	0.0665206	0.222679	-2.16696	0.00204047	2.69027	-1	373	RGSEPKKVHHANLTKAETTPSMIPSQSRAF	TPSMIPSQSRAFQTV_______________	K	A	E	T	V	-	2	1	0	0	0	2	1	0	0	1	0	0	1	1	2	3	3	0	0	1
GO:0000079~regulation of cyclin-dependent protein serine/threonine kinase activity,GO:0001738~morphogenesis of a polarized epithelium,GO:0001895~retina homeostasis,GO:0006338~chromatin remodeling,GO:0006357~regulation of transcription from RNA polymerase II promoter,GO:0007163~establishment or maintenance of cell polarity,GO:0007409~axonogenesis,GO:0008284~positive regulation of cell proliferatio…	GO:0000776~kinetochore,GO:0000785~chromatin,GO:0000786~nucleosome,GO:0005615~extracellular space,GO:0005634~nucleus,GO:0005654~nucleoplasm,GO:0005737~cytoplasm,GO:0005829~cytosol,GO:0005856~cytoskeleton,GO:0005884~actin filament,GO:0005886~plasma membrane,GO:0005903~brush border,GO:0005911~cell-cell junction,GO:0005912~adherens junction,GO:0005925~focal adhesion,GO:0015629~actin cytoskeleton,GO:0…	GO:0005200~structural constituent of cytoskeleton,GO:0005515~protein binding,GO:0005524~ATP binding,GO:0016787~hydrolase activity,GO:0019894~kinesin binding,GO:0019901~protein kinase binding,GO:0030957~Tat protein binding,GO:0031492~nucleosomal DNA binding,GO:0042802~identical protein binding,GO:0048156~tau protein binding,GO:0050998~nitric-oxide synthase binding,GO:0098973~structural constituent…	hsa04015:Rap1 signaling pathway,hsa04145:Phagosome,hsa04210:Apoptosis,hsa04390:Hippo signaling pathway,hsa04510:Focal adhesion,hsa04520:Adherens junction,hsa04530:Tight junction,hsa04611:Platelet activation,hsa04613:Neutrophil extracellular trap formation,hsa04670:Leukocyte transendothelial migration,hsa04714:Thermogenesis,hsa04810:Regulation of actin cytoskeleton,hsa04919:Thyroid hormone signali…	P60709	ACTB_HUMAN	Actin, cytoplasmic 1 (EC 3.6.4.-) (Beta-actin) [Cleaved into: Actin, cytoplasmic 1, N-terminally processed]	ACTB	pep748	AGFAGDDAPRA	0.436662	0.306151	0.645048	0.0955646	0.0767443	0.18323	0.256177	-1.96478	0.0296897	1.52739	-1	375	DIAALVVDNGSGMCKAGFAGDDAPRAVFPS	GMCKAGFAGDDAPRAVFPSIVGRPRHQGVM	K	A	G	R	A	V	4	1	0	2	0	0	0	2	0	0	0	0	0	1	1	0	0	0	0	0
GO:0006119~oxidative phosphorylation,GO:0006122~mitochondrial electron transport, ubiquinol to cytochrome c,GO:0009060~aerobic respiration,GO:0045333~cellular respiration,	GO:0005743~mitochondrial inner membrane,GO:0005746~mitochondrial respiratory chain,GO:0005750~mitochondrial respiratory chain complex III,	GO:0005515~protein binding,	hsa00190:Oxidative phosphorylation,hsa01100:Metabolic pathways,hsa04260:Cardiac muscle contraction,hsa04714:Thermogenesis,hsa04932:Non-alcoholic fatty liver disease,hsa05010:Alzheimer disease,hsa05012:Parkinson disease,hsa05014:Amyotrophic lateral sclerosis,hsa05016:Huntington disease,hsa05020:Prion disease,hsa05022:Pathways of neurodegeneration - multiple diseases,hsa05208:Chemical carcinogenesi…	P14927	QCR7_HUMAN	Cytochrome b-c1 complex subunit 7 (Complex III subunit 7) (Complex III subunit VII) (QP-C) (Ubiquinol-cytochrome c reductase complex 14 kDa protein)	UQCRB UQBP	pep807	AGKQAVSASGKWLDGIR	0.0159858	0.00940028	0.021031	0.0874635	0.0846261	0.0335395	4.43003	2.14732	0.0409592	1.38765	1	111	______________________________	KQAVSASGKWLDGIRKWYYNAAGFNKLGLM	M	A	G	I	R	K	3	1	0	1	0	1	0	3	0	1	1	2	0	0	0	2	0	1	0	1
GO:0001649~osteoblast differentiation,GO:0006457~protein folding,GO:0006919~activation of cysteine-type endopeptidase activity involved in apoptotic process,GO:0006986~response to unfolded protein,GO:0051085~chaperone mediated protein folding requiring cofactor,	GO:0005739~mitochondrion,GO:0005759~mitochondrial matrix,GO:0016020~membrane,GO:0070062~extracellular exosome,	GO:0003723~RNA binding,GO:0005515~protein binding,GO:0005524~ATP binding,GO:0046872~metal ion binding,GO:0051082~unfolded protein binding,GO:0051087~chaperone binding,		P61604	CH10_HUMAN	10 kDa heat shock protein, mitochondrial (Hsp10) (10 kDa chaperonin) (Chaperonin 10) (CPN10) (Early-pregnancy factor) (EPF)	HSPE1	pep860	AGQAFRKFLPL	6.1016	4.46568	5.70776	15.1857	9.07818	15.1796	2.42356	1.27713	0.0210441	1.67687	1	102	______________________________	______________________________	M	A	G	P	L	F	2	1	0	0	0	1	0	1	0	0	2	1	0	2	1	0	0	0	0	0
GO:0008217~regulation of blood pressure,GO:0010942~positive regulation of cell death,GO:0015670~carbon dioxide transport,GO:0015671~oxygen transport,GO:0030185~nitric oxide transport,GO:0042542~response to hydrogen peroxide,GO:0042744~hydrogen peroxide catabolic process,GO:0045429~positive regulation of nitric oxide biosynthetic process,GO:0070293~renal absorption,GO:0070527~platelet aggregation,…	GO:0005576~extracellular region,GO:0005615~extracellular space,GO:0005829~cytosol,GO:0005833~hemoglobin complex,GO:0016021~integral component of membrane,GO:0031838~haptoglobin-hemoglobin complex,GO:0070062~extracellular exosome,GO:0071682~endocytic vesicle lumen,GO:0072562~blood microparticle,GO:1904724~tertiary granule lumen,GO:1904813~ficolin-1-rich granule lumen,	GO:0004601~peroxidase activity,GO:0005344~oxygen transporter activity,GO:0005515~protein binding,GO:0019825~oxygen binding,GO:0020037~heme binding,GO:0030492~hemoglobin binding,GO:0031720~haptoglobin binding,GO:0031721~hemoglobin alpha binding,GO:0043177~organic acid binding,GO:0046872~metal ion binding,	hsa05143:African trypanosomiasis,hsa05144:Malaria,	P68871	HBB_HUMAN	Hemoglobin subunit beta (Beta-globin) (Hemoglobin beta chain) [Cleaved into: LVV-hemorphin-7; Spinorphin]	HBB	pep937	AHHFGKEFTPPVQA	0.166526	0.159298	0.170694	0.116368	0.0769748	0.036756	0.463425	-1.10959	0.0187111	1.7279	-1	147	PENFRLLGNVLVCVLAHHFGKEFTPPVQAA	LAHHFGKEFTPPVQAAYQKVVAGVANALAH	L	A	H	Q	A	A	2	0	0	0	0	1	1	1	2	0	0	1	0	2	2	0	1	0	0	1
GO:0002181~cytoplasmic translation,GO:0006412~translation,GO:0097327~response to antineoplastic agent,	GO:0005737~cytoplasm,GO:0005829~cytosol,GO:0005840~ribosome,GO:0014069~postsynaptic density,GO:0016020~membrane,GO:0022625~cytosolic large ribosomal subunit,GO:0022626~cytosolic ribosome,GO:0042788~polysomal ribosome,	GO:0003723~RNA binding,GO:0003735~structural constituent of ribosome,GO:0005515~protein binding,	hsa03010:Ribosome,hsa05171:Coronavirus disease - COVID-19,	Q02543	RL18A_HUMAN	60S ribosomal protein L18a (Large ribosomal subunit protein eL20)	RPL18A	pep956	AHSIQIMKVEEIAASK	0.0232088	0.0136477	0.0305336	0.36442	0.159063	0.243469	11.3808	3.50853	0.0175434	1.75589	1	176	VTQCYRDMGARHRARAHSIQIMKVEEIAAS	HSIQIMKVEEIAASKCRRPAVKQFHDSKIK	R	A	H	S	K	C	3	0	0	0	0	1	2	0	1	3	0	2	1	0	0	2	0	0	0	1
GO:0007010~cytoskeleton organization,GO:0030036~actin cytoskeleton organization,GO:0032092~positive regulation of protein binding,GO:0051016~barbed-end actin filament capping,GO:0051017~actin filament bundle assembly,GO:0071277~cellular response to calcium ion,GO:1903142~positive regulation of establishment of endothelial barrier,GO:1903393~positive regulation of adherens junction organization,	GO:0005634~nucleus,GO:0005654~nucleoplasm,GO:0005737~cytoplasm,GO:0005829~cytosol,GO:0005856~cytoskeleton,GO:0005886~plasma membrane,GO:0005912~adherens junction,GO:0005925~focal adhesion,GO:0008290~F-actin capping protein complex,GO:0014069~postsynaptic density,GO:0016604~nuclear body,	GO:0003723~RNA binding,GO:0003779~actin binding,GO:0005515~protein binding,GO:0005516~calmodulin binding,GO:0008134~transcription factor binding,GO:0030507~spectrin binding,GO:0042803~protein homodimerization activity,GO:0045296~cadherin binding,GO:0046982~protein heterodimerization activity,GO:0051015~actin filament binding,GO:0061629~RNA polymerase II sequence-specific DNA binding transcription…		P35611	ADDA_HUMAN	Alpha-adducin (Erythrocyte adducin subunit alpha)	ADD1 ADDA	pep989	AIIEKEYQPHVIVSTT	0.0427329	0.0597816	0.0773233	0.00935219	0.00751039	0.0179313	0.193474	-2.36979	0.00996121	2.00169	-1	737	MDRSLVQGELVTASKAIIEKEYQPHVIVST	IIEKEYQPHVIVSTTGPNPFTTLTDRELEE	K	A	I	T	T	G	1	0	0	0	0	1	2	0	1	3	0	1	0	0	1	1	2	0	1	2
GO:0000027~ribosomal large subunit assembly,GO:0002181~cytoplasmic translation,GO:0006412~translation,	GO:0005634~nucleus,GO:0005730~nucleolus,GO:0005737~cytoplasm,GO:0005829~cytosol,GO:0005840~ribosome,GO:0022625~cytosolic large ribosomal subunit,GO:0022626~cytosolic ribosome,GO:0045202~synapse,GO:0070062~extracellular exosome,	GO:0003723~RNA binding,GO:0003735~structural constituent of ribosome,GO:0005515~protein binding,GO:0019843~rRNA binding,GO:0045296~cadherin binding,GO:1904841~TORC2 complex binding,	hsa03010:Ribosome,hsa05171:Coronavirus disease - COVID-19,	P62750	RL23A_HUMAN	60S ribosomal protein L23a (Large ribosomal subunit protein uL23)	RPL23A	pep991	AIIKFPLTTESAMK	0.203832	0.33745	0.194085	0.954665	0.942855	0.469844	3.2193	1.68675	0.0307195	1.51259	1	156	YPRKSAPRRNKLDHYAIIKFPLTTESAMKK	YAIIKFPLTTESAMKKIEDNNTLVFIVDVK	Y	A	I	M	K	K	2	0	0	0	0	0	1	0	0	2	1	2	1	1	1	1	2	0	0	0
GO:0002181~cytoplasmic translation,GO:0006412~translation,	GO:0005737~cytoplasm,GO:0005829~cytosol,GO:0005840~ribosome,GO:0016020~membrane,GO:0022625~cytosolic large ribosomal subunit,GO:0022626~cytosolic ribosome,GO:0042788~polysomal ribosome,	GO:0003723~RNA binding,GO:0003735~structural constituent of ribosome,	hsa03010:Ribosome,hsa05171:Coronavirus disease - COVID-19,	P62910	RL32_HUMAN	60S ribosomal protein L32 (Large ribosomal subunit protein eL32)	RPL32 PP9932	pep1043	AIRVTNPNAR	0.0809464	0.0475996	0.106493	0.442883	0.471745	0.169832	4.61395	2.206	0.044189	1.35469	1	135	SSKNRKAIVERAAQLAIRVTNPNARLRSEE	RAAQLAIRVTNPNARLRSEENE________	L	A	I	A	R	L	2	2	2	0	0	0	0	0	0	1	0	0	0	0	1	0	1	0	0	1
GO:0000226~microtubule cytoskeleton organization,GO:0007052~mitotic spindle organization,GO:0031175~neuron projection development,GO:0051012~microtubule sliding,GO:0051294~establishment of spindle orientation,GO:0051301~cell division,GO:1902856~negative regulation of non-motile cilium assembly,	GO:0005737~cytoplasm,GO:0005815~microtubule organizing center,GO:0005829~cytosol,GO:0005874~microtubule,GO:0005875~microtubule associated complex,GO:0005886~plasma membrane,GO:0005930~axoneme,GO:0015630~microtubule cytoskeleton,GO:0030424~axon,GO:0043005~neuron projection,GO:0072686~mitotic spindle,	GO:0003723~RNA binding,GO:0005198~structural molecule activity,GO:0005515~protein binding,GO:0008017~microtubule binding,		P27816	MAP4_HUMAN	Microtubule-associated protein 4 (MAP-4)	MAP4	pep1108	AKTQPTSLPKQPAPTTIGGLN	0.508434	0.346777	0.86647	0.115466	0.0185453	0.0442776	0.103555	-3.27153	0.0301507	1.5207	-1	1152	KPLATTQPAKTSTSKAKTQPTSLPKQPAPT	SLPKQPAPTTIGGLNKKPMSLASGLVPAAP	K	A	K	L	N	K	2	0	1	0	0	2	0	2	0	1	2	2	0	0	4	1	4	0	0	0
GO:0000122~negative regulation of transcription from RNA polymerase II promoter,GO:0006334~nucleosome assembly,GO:0016584~nucleosome positioning,GO:0030261~chromosome condensation,GO:0031936~negative regulation of chromatin silencing,GO:0045910~negative regulation of DNA recombination,GO:0080182~histone H3-K4 trimethylation,GO:0098532~histone H3-K27 trimethylation,	GO:0000786~nucleosome,GO:0000792~heterochromatin,GO:0005634~nucleus,	GO:0003690~double-stranded DNA binding,GO:0003723~RNA binding,GO:0005509~calcium ion binding,GO:0005515~protein binding,GO:0005524~ATP binding,GO:0005525~GTP binding,GO:0016208~AMP binding,GO:0030527~structural constituent of chromatin,GO:0031490~chromatin DNA binding,GO:0031492~nucleosomal DNA binding,GO:0032564~dATP binding,GO:0043531~ADP binding,		P10412	H14_HUMAN	Histone H1.4 (Histone H1b) (Histone H1s-4)	H1-4 H1F4 HIST1H1E	pep1121	ALAAAGYDVEK	12.5918	14.8333	16.8861	3.63539	7.18993	1.14199	0.270075	-1.88857	0.00739865	2.13085	-1	219	ASKERSGVSLAALKKALAAAGYDVEKNNSR	ALKKALAAAGYDVEKNNSRIKLGLKSLVSK	K	A	L	E	K	N	4	0	0	1	0	0	1	1	0	0	1	1	0	0	0	0	0	0	1	1
GO:0000122~negative regulation of transcription from RNA polymerase II promoter,GO:0006334~nucleosome assembly,GO:0016584~nucleosome positioning,GO:0030261~chromosome condensation,GO:0031936~negative regulation of chromatin silencing,GO:0045910~negative regulation of DNA recombination,GO:0080182~histone H3-K4 trimethylation,GO:0098532~histone H3-K27 trimethylation,	GO:0000786~nucleosome,GO:0000792~heterochromatin,GO:0005634~nucleus,	GO:0003690~double-stranded DNA binding,GO:0003723~RNA binding,GO:0005509~calcium ion binding,GO:0005515~protein binding,GO:0005524~ATP binding,GO:0005525~GTP binding,GO:0016208~AMP binding,GO:0030527~structural constituent of chromatin,GO:0031490~chromatin DNA binding,GO:0031492~nucleosomal DNA binding,GO:0032564~dATP binding,GO:0043531~ADP binding,		P10412	H14_HUMAN	Histone H1.4 (Histone H1b) (Histone H1s-4)	H1-4 H1F4 HIST1H1E	pep1124	ALAAAGYDVEKNNS	0.229422	0.327867	0.290563	0.0483357	0.0388166	0.0926761	0.212099	-2.23719	0.00255703	2.59226	-1	219	ASKERSGVSLAALKKALAAAGYDVEKNNSR	KALAAAGYDVEKNNSRIKLGLKSLVSKGTL	K	A	L	N	S	R	4	0	2	1	0	0	1	1	0	0	1	1	0	0	0	1	0	0	1	1
GO:0000122~negative regulation of transcription from RNA polymerase II promoter,GO:0006334~nucleosome assembly,GO:0016584~nucleosome positioning,GO:0030261~chromosome condensation,GO:0031936~negative regulation of chromatin silencing,GO:0045910~negative regulation of DNA recombination,GO:0080182~histone H3-K4 trimethylation,GO:0098532~histone H3-K27 trimethylation,	GO:0000786~nucleosome,GO:0000792~heterochromatin,GO:0005634~nucleus,	GO:0003690~double-stranded DNA binding,GO:0003723~RNA binding,GO:0005509~calcium ion binding,GO:0005515~protein binding,GO:0005524~ATP binding,GO:0005525~GTP binding,GO:0016208~AMP binding,GO:0030527~structural constituent of chromatin,GO:0031490~chromatin DNA binding,GO:0031492~nucleosomal DNA binding,GO:0032564~dATP binding,GO:0043531~ADP binding,		P10412	H14_HUMAN	Histone H1.4 (Histone H1b) (Histone H1s-4)	H1-4 H1F4 HIST1H1E	pep1125	ALAAAGYDVEKNNSR	10.8311	21.1856	21.1889	5.67755	6.33583	1.79512	0.259531	-1.94602	0.0244635	1.61148	-1	219	ASKERSGVSLAALKKALAAAGYDVEKNNSR	ALAAAGYDVEKNNSRIKLGLKSLVSKGTLV	K	A	L	S	R	I	4	1	2	1	0	0	1	1	0	0	1	1	0	0	0	1	0	0	1	1
GO:0000122~negative regulation of transcription from RNA polymerase II promoter,GO:0006334~nucleosome assembly,GO:0016584~nucleosome positioning,GO:0030261~chromosome condensation,GO:0031936~negative regulation of chromatin silencing,GO:0045910~negative regulation of DNA recombination,GO:0080182~histone H3-K4 trimethylation,GO:0098532~histone H3-K27 trimethylation,	GO:0000786~nucleosome,GO:0000792~heterochromatin,GO:0005634~nucleus,	GO:0003690~double-stranded DNA binding,GO:0003723~RNA binding,GO:0005509~calcium ion binding,GO:0005515~protein binding,GO:0005524~ATP binding,GO:0005525~GTP binding,GO:0016208~AMP binding,GO:0030527~structural constituent of chromatin,GO:0031490~chromatin DNA binding,GO:0031492~nucleosomal DNA binding,GO:0032564~dATP binding,GO:0043531~ADP binding,		P10412	H14_HUMAN	Histone H1.4 (Histone H1b) (Histone H1s-4)	H1-4 H1F4 HIST1H1E	pep1126	ALAAAGYDVEKNNSRIK	15.1344	24.6639	24.4497	14.1791	7.98896	6.24705	0.442272	-1.17699	0.0392324	1.40636	-1	219	ASKERSGVSLAALKKALAAAGYDVEKNNSR	AAAGYDVEKNNSRIKLGLKSLVSKGTLVQT	K	A	L	I	K	L	4	1	2	1	0	0	1	1	0	1	1	2	0	0	0	1	0	0	1	1
GO:0014909~smooth muscle cell migration,GO:0016477~cell migration,GO:0021769~orbitofrontal cortex development,GO:0030011~maintenance of cell polarity,GO:0030036~actin cytoskeleton organization,GO:0030833~regulation of actin filament polymerization,GO:0034314~Arp2/3 complex-mediated actin nucleation,GO:0051639~actin filament network formation,GO:0061842~microtubule organizing center localization,G…	GO:0005576~extracellular region,GO:0005634~nucleus,GO:0005737~cytoplasm,GO:0005768~endosome,GO:0005829~cytosol,GO:0005885~Arp2/3 protein complex,GO:0005925~focal adhesion,GO:0015629~actin cytoskeleton,GO:0030027~lamellipodium,GO:0030426~growth cone,GO:0034774~secretory granule lumen,GO:0035861~site of double-strand break,GO:0070062~extracellular exosome,GO:1904813~ficolin-1-rich granule lumen,	GO:0003779~actin binding,GO:0005200~structural constituent of cytoskeleton,GO:0005515~protein binding,GO:0051015~actin filament binding,	hsa04144:Endocytosis,hsa04530:Tight junction,hsa04666:Fc gamma R-mediated phagocytosis,hsa04810:Regulation of actin cytoskeleton,hsa05100:Bacterial invasion of epithelial cells,hsa05130:Pathogenic Escherichia coli infection,hsa05131:Shigellosis,hsa05132:Salmonella infection,hsa05135:Yersinia infection,	O15511	ARPC5_HUMAN	Actin-related protein 2/3 complex subunit 5 (Arp2/3 complex 16 kDa subunit) (p16-ARC)	ARPC5 ARC16	pep1133	ALAAGGVGSIVRVLTAR	0.00879004	0.00516888	0.0115642	0.0831164	0.0386217	0.11522	9.28408	3.21476	0.034101	1.46723	1	151	PSDNSSAMLLQWHEKALAAGGVGSIVRVLT	AAGGVGSIVRVLTARKTV____________	K	A	L	A	R	K	4	2	0	0	0	0	0	3	0	1	2	0	0	0	0	1	1	0	0	3
GO:0007165~signal transduction,GO:0048662~negative regulation of smooth muscle cell proliferation,GO:0060348~bone development,	GO:0005576~extracellular region,GO:0005615~extracellular space,GO:0005783~endoplasmic reticulum,GO:0005796~Golgi lumen,GO:0031012~extracellular matrix,GO:0043202~lysosomal lumen,GO:0070062~extracellular exosome,GO:1903561~extracellular vesicle,	GO:0005515~protein binding,GO:0008083~growth factor activity,GO:0030021~extracellular matrix structural constituent conferring compression resistance,		P20774	MIME_HUMAN	Mimecan (Osteoglycin) (Osteoinductive factor) (OIF)	OGN OIF SLRR3A	pep1182	ALESVPLNLPESLRVIHL	4.15527	3.45898	3.3878	1.11499	1.14384	1.54194	0.34546	-1.53341	0.00102962	2.98732	-1	298	FKKLNNLTFLYLDHNALESVPLNLPESLRV	SVPLNLPESLRVIHLQFNNIASITDDTFCK	N	A	L	H	L	Q	1	1	1	0	0	0	2	0	1	1	5	0	0	0	2	2	0	0	0	2
GO:0007165~signal transduction,GO:0048662~negative regulation of smooth muscle cell proliferation,GO:0060348~bone development,	GO:0005576~extracellular region,GO:0005615~extracellular space,GO:0005783~endoplasmic reticulum,GO:0005796~Golgi lumen,GO:0031012~extracellular matrix,GO:0043202~lysosomal lumen,GO:0070062~extracellular exosome,GO:1903561~extracellular vesicle,	GO:0005515~protein binding,GO:0008083~growth factor activity,GO:0030021~extracellular matrix structural constituent conferring compression resistance,		P20774	MIME_HUMAN	Mimecan (Osteoglycin) (Osteoinductive factor) (OIF)	OGN OIF SLRR3A	pep1184	ALESVPLNLPESLRVIHLQF	0.274027	0.419551	0.323723	0.0538518	0.0432464	0.103252	0.196943	-2.34415	0.00425513	2.37109	-1	298	FKKLNNLTFLYLDHNALESVPLNLPESLRV	PLNLPESLRVIHLQFNNIASITDDTFCKAN	N	A	L	Q	F	N	1	1	1	0	0	1	2	0	1	1	5	0	0	1	2	2	0	0	0	2
GO:0006457~protein folding,GO:0007339~binding of sperm to zona pellucida,GO:0032212~positive regulation of telomere maintenance via telomerase,GO:0046931~pore complex assembly,GO:0050821~protein stabilization,GO:0061077~chaperone-mediated protein folding,GO:1901998~toxin transport,GO:1904851~positive regulation of establishment of protein localization to telomere,GO:1904871~positive regulation of…	GO:0002199~zona pellucida receptor complex,GO:0005576~extracellular region,GO:0005654~nucleoplasm,GO:0005737~cytoplasm,GO:0005813~centrosome,GO:0005829~cytosol,GO:0005832~chaperonin-containing T-complex,GO:0005874~microtubule,GO:0005929~cilium,GO:0034774~secretory granule lumen,GO:0035578~azurophil granule lumen,GO:0044297~cell body,GO:0045111~intermediate filament cytoskeleton,GO:0070062~extrace…	GO:0005515~protein binding,GO:0005524~ATP binding,GO:0016887~ATPase activity,GO:0044183~protein binding involved in protein folding,GO:0045296~cadherin binding,GO:0051082~unfolded protein binding,		P50990	TCPQ_HUMAN	T-complex protein 1 subunit theta (TCP-1-theta) (CCT-theta) (Chaperonin containing T-complex polypeptide 1 subunit 8) (Renal carcinoma antigen NY-REN-15)	CCT8 C21orf112 CCTQ KIAA0002	pep1196	ALHVPKAPGFAQ	0.0105852	0.00622452	0.0139259	0.123179	0.233471	0.111043	15.2166	3.92757	0.0202283	1.69404	1	548	______________________________	______________________________	M	A	L	A	Q	M	3	0	0	0	0	1	0	1	1	0	1	1	0	1	2	0	0	0	0	1
GO:0000226~microtubule cytoskeleton organization,GO:0007052~mitotic spindle organization,GO:0031175~neuron projection development,GO:0051012~microtubule sliding,GO:0051294~establishment of spindle orientation,GO:0051301~cell division,GO:1902856~negative regulation of non-motile cilium assembly,	GO:0005737~cytoplasm,GO:0005815~microtubule organizing center,GO:0005829~cytosol,GO:0005874~microtubule,GO:0005875~microtubule associated complex,GO:0005886~plasma membrane,GO:0005930~axoneme,GO:0015630~microtubule cytoskeleton,GO:0030424~axon,GO:0043005~neuron projection,GO:0072686~mitotic spindle,	GO:0003723~RNA binding,GO:0005198~structural molecule activity,GO:0005515~protein binding,GO:0008017~microtubule binding,		P27816	MAP4_HUMAN	Microtubule-associated protein 4 (MAP-4)	MAP4	pep1238	ALPLEAEVAPVKDM	0.11992	0.27005	0.111865	0.018609	0.0149442	0.0356798	0.137959	-2.85768	0.049717	1.30349	-1	1152	MTLPPETNVILTKDKALPLEAEVAPVKDMA	KALPLEAEVAPVKDMAQLPETEIAPAKDVA	K	A	L	D	M	A	3	0	0	1	0	0	2	0	0	0	2	1	1	0	2	0	0	0	0	2
GO:0002181~cytoplasmic translation,GO:0006412~translation,	GO:0005730~nucleolus,GO:0005737~cytoplasm,GO:0005783~endoplasmic reticulum,GO:0005829~cytosol,GO:0005840~ribosome,GO:0016020~membrane,GO:0022625~cytosolic large ribosomal subunit,GO:0022626~cytosolic ribosome,GO:0042788~polysomal ribosome,	GO:0003723~RNA binding,GO:0003735~structural constituent of ribosome,	hsa03010:Ribosome,hsa05171:Coronavirus disease - COVID-19,	Q9Y3U8	RL36_HUMAN	60S ribosomal protein L36 (Large ribosomal subunit protein eL36)	RPL36	pep1265	ALRYPMAVGL	0.0451401	0.0265441	0.0593863	0.246975	0.212919	0.0947072	4.23132	2.08111	0.0400679	1.3972	1	105	______________________________	______________________________	M	A	L	G	L	N	2	1	0	0	0	0	0	1	0	0	2	0	1	0	1	0	0	0	1	1
GO:0000027~ribosomal large subunit assembly,GO:0002181~cytoplasmic translation,GO:0006355~regulation of transcription, DNA-templated,GO:0006412~translation,	GO:0005634~nucleus,GO:0005737~cytoplasm,GO:0005791~rough endoplasmic reticulum,GO:0005829~cytosol,GO:0005840~ribosome,GO:0005925~focal adhesion,GO:0014069~postsynaptic density,GO:0016020~membrane,GO:0022625~cytosolic large ribosomal subunit,GO:0022626~cytosolic ribosome,GO:0036464~cytoplasmic ribonucleoprotein granule,GO:0042788~polysomal ribosome,	GO:0003677~DNA binding,GO:0003723~RNA binding,GO:0003735~structural constituent of ribosome,GO:0005515~protein binding,GO:0045296~cadherin binding,	hsa03010:Ribosome,hsa05171:Coronavirus disease - COVID-19,	Q02878	RL6_HUMAN	60S ribosomal protein L6 (Large ribosomal subunit protein eL6) (Neoplasm-related protein C140) (Tax-responsive enhancer element-binding protein 107) (TaxREB107)	RPL6 TXREB1	pep1302	ALTNGIYPHK	0.110876	0.105918	0.117726	0.645728	0.511273	0.404966	4.66927	2.2232	0.00421588	2.37511	1	288	IKAIPQLQGYLRSVFALTNGIYPHKLVF__	LRSVFALTNGIYPHKLVF____________	F	A	L	H	K	L	1	0	1	0	0	0	0	1	1	1	1	1	0	0	1	0	1	0	1	0
GO:0002181~cytoplasmic translation,GO:0006364~rRNA processing,GO:0006412~translation,GO:0006977~DNA damage response, signal transduction by p53 class mediator resulting in cell cycle arrest,GO:0034644~cellular response to UV,GO:0042273~ribosomal large subunit biogenesis,GO:0045727~positive regulation of translation,GO:0071480~cellular response to gamma radiation,GO:1902164~positive regulation of …	GO:0005654~nucleoplasm,GO:0005730~nucleolus,GO:0005737~cytoplasm,GO:0005829~cytosol,GO:0015934~large ribosomal subunit,GO:0016020~membrane,GO:0022625~cytosolic large ribosomal subunit,GO:0022626~cytosolic ribosome,GO:0045202~synapse,GO:0070062~extracellular exosome,GO:1990904~ribonucleoprotein complex,	GO:0003723~RNA binding,GO:0003735~structural constituent of ribosome,GO:0005515~protein binding,GO:0048027~mRNA 5'-UTR binding,	hsa03010:Ribosome,hsa05171:Coronavirus disease - COVID-19,	P61254	RL26_HUMAN	60S ribosomal protein L26 (Large ribosomal subunit protein uL24)	RPL26	pep1390	ANGTTVHVGIHPSK	0.0899282	0.00885369	0.0198081	0.321709	0.422732	0.157946	7.6093	2.92776	0.0323819	1.4897	1	145	RKKYVIYIERVQREKANGTTVHVGIHPSKV	KANGTTVHVGIHPSKVVITRLKLDKDRKKI	K	A	N	S	K	V	1	0	1	0	0	0	0	2	2	1	0	1	0	0	1	1	2	0	0	2
GO:0006605~protein targeting,GO:0007179~transforming growth factor beta receptor signaling pathway,GO:0009306~protein secretion,GO:0097435~supramolecular fiber organization,	GO:0005576~extracellular region,GO:0005615~extracellular space,GO:0031012~extracellular matrix,GO:0070062~extracellular exosome,	GO:0005201~extracellular matrix structural constituent,GO:0005509~calcium ion binding,GO:0005515~protein binding,GO:0008201~heparin binding,GO:0019838~growth factor binding,GO:0050436~microfibril binding,		Q14767	LTBP2_HUMAN	Latent-transforming growth factor beta-binding protein 2 (LTBP-2)	LTBP2 C14orf141 LTBP3	pep1449	APALPRLGTPQR	0.790373	1.1871	0.706635	2.27904	1.40575	2.87156	2.44266	1.28845	0.0457727	1.33939	1	1821	STPLGQQQPAPRTRAAPALPRLGTPQRSGA	TRAAPALPRLGTPQRSGAAPPTPPRGRLTG	A	A	P	Q	R	S	2	2	0	0	0	1	0	1	0	0	2	0	0	0	3	0	1	0	0	0
GO:0002181~cytoplasmic translation,GO:0006412~translation,GO:0006413~translational initiation,GO:0030154~cell differentiation,GO:0043066~negative regulation of apoptotic process,	GO:0005634~nucleus,GO:0005654~nucleoplasm,GO:0005730~nucleolus,GO:0005737~cytoplasm,GO:0005783~endoplasmic reticulum,GO:0005829~cytosol,GO:0005840~ribosome,GO:0005925~focal adhesion,GO:0022626~cytosolic ribosome,GO:0022627~cytosolic small ribosomal subunit,GO:0045202~synapse,GO:0070062~extracellular exosome,GO:1990904~ribonucleoprotein complex,	GO:0003723~RNA binding,GO:0003735~structural constituent of ribosome,GO:0005515~protein binding,GO:0048027~mRNA 5'-UTR binding,	hsa03010:Ribosome,hsa05171:Coronavirus disease - COVID-19,	P61247	RS3A_HUMAN	40S ribosomal protein S3a (Small ribosomal subunit protein eS1) (v-fos transformation effector protein) (Fte-1)	RPS3A FTE1 MFTL	pep1450	APAMFNIRN	0.0826483	0.113697	0.120403	0.0180878	0.0145256	0.0346804	0.212452	-2.23479	0.00323103	2.49066	-1	264	KVVDPFSKKDWYDVKAPAMFNIRNIGKTLV	DWYDVKAPAMFNIRNIGKTLVTRTQGTKIA	K	A	P	R	N	I	2	1	2	0	0	0	0	0	0	1	0	0	1	1	1	0	0	0	0	0
GO:0006096~glycolytic process,GO:0012501~programmed cell death,GO:0018108~peptidyl-tyrosine phosphorylation,GO:0032869~cellular response to insulin stimulus,GO:0061621~canonical glycolysis,GO:1903672~positive regulation of sprouting angiogenesis,GO:2000767~positive regulation of cytoplasmic translation,	GO:0005576~extracellular region,GO:0005634~nucleus,GO:0005737~cytoplasm,GO:0005739~mitochondrion,GO:0005791~rough endoplasmic reticulum,GO:0005829~cytosol,GO:0005929~cilium,GO:0031982~vesicle,GO:0034774~secretory granule lumen,GO:0070062~extracellular exosome,GO:1903561~extracellular vesicle,GO:1904813~ficolin-1-rich granule lumen,	GO:0000287~magnesium ion binding,GO:0003723~RNA binding,GO:0003729~mRNA binding,GO:0004713~protein tyrosine kinase activity,GO:0004743~pyruvate kinase activity,GO:0005515~protein binding,GO:0005524~ATP binding,GO:0016301~kinase activity,GO:0023026~MHC class II protein complex binding,GO:0030955~potassium ion binding,GO:0045296~cadherin binding,	hsa00010:Glycolysis / Gluconeogenesis,hsa00620:Pyruvate metabolism,hsa01100:Metabolic pathways,hsa01200:Carbon metabolism,hsa01230:Biosynthesis of amino acids,hsa04922:Glucagon signaling pathway,hsa04930:Type II diabetes mellitus,hsa05165:Human papillomavirus infection,hsa05203:Viral carcinogenesis,hsa05230:Central carbon metabolism in cancer,	P14618	KPYM_HUMAN	Pyruvate kinase PKM (EC 2.7.1.40) (Cytosolic thyroid hormone-binding protein) (CTHBP) (Opa-interacting protein 3) (OIP-3) (Pyruvate kinase 2/3) (Pyruvate kinase muscle isozyme) (Threonine-protein kinase PKM2) (EC 2.7.11.1) (Thyroid hormone-binding protein 1) (THBP1) (Tumor M2-PK) (Tyrosine-protein kinase PKM2) (EC 2.7.10.2) (p58)	PKM OIP3 PK2 PK3 PKM2	pep1517	APIIAVTRNPQT	0.0125609	0.0073863	0.0165252	0.21298	0.0719968	0.131769	11.4263	3.51429	0.0363566	1.43942	1	531	KSGRSAHQVARYRPRAPIIAVTRNPQTARQ	RPRAPIIAVTRNPQTARQAHLYRGIFPVLC	R	A	P	Q	T	A	2	1	1	0	0	1	0	0	0	2	0	0	0	0	2	0	2	0	0	1
GO:0043484~regulation of RNA splicing,GO:1901385~regulation of voltage-gated calcium channel activity,GO:1905686~positive regulation of plasma membrane repair,	GO:0005634~nucleus,GO:0005737~cytoplasm,GO:0005765~lysosomal membrane,GO:0005829~cytosol,GO:0005886~plasma membrane,GO:0005925~focal adhesion,GO:0015629~actin cytoskeleton,GO:0016020~membrane,GO:0030315~T-tubule,GO:0031982~vesicle,GO:0042383~sarcolemma,GO:0043034~costamere,GO:0044291~cell-cell contact zone,GO:0045121~membrane raft,GO:0070062~extracellular exosome,GO:0098797~plasma membrane protei…	GO:0003723~RNA binding,GO:0005515~protein binding,GO:0042802~identical protein binding,GO:0044548~S100 protein binding,GO:0045296~cadherin binding,GO:0097493~structural molecule activity conferring elasticity,	hsa05132:Salmonella infection,	Q09666	AHNK_HUMAN	Neuroblast differentiation-associated protein AHNAK (Desmoyokin)	AHNAK PM227	pep1547	APKISMPDLDLNLK	0.309684	0.464684	0.218194	0.0362969	0.0291486	0.0695935	0.136051	-2.87778	0.0173193	1.76147	-1	5890	KLKGPKFKMPEMNIKAPKISMPDLDLNLKG	KAPKISMPDLDLNLKGPKMKGEVDVSLANV	K	A	P	L	K	G	1	0	1	2	0	0	0	0	0	1	3	2	1	0	2	1	0	0	0	0
GO:0043484~regulation of RNA splicing,GO:1901385~regulation of voltage-gated calcium channel activity,GO:1905686~positive regulation of plasma membrane repair,	GO:0005634~nucleus,GO:0005737~cytoplasm,GO:0005765~lysosomal membrane,GO:0005829~cytosol,GO:0005886~plasma membrane,GO:0005925~focal adhesion,GO:0015629~actin cytoskeleton,GO:0016020~membrane,GO:0030315~T-tubule,GO:0031982~vesicle,GO:0042383~sarcolemma,GO:0043034~costamere,GO:0044291~cell-cell contact zone,GO:0045121~membrane raft,GO:0070062~extracellular exosome,GO:0098797~plasma membrane protei…	GO:0003723~RNA binding,GO:0005515~protein binding,GO:0042802~identical protein binding,GO:0044548~S100 protein binding,GO:0045296~cadherin binding,GO:0097493~structural molecule activity conferring elasticity,	hsa05132:Salmonella infection,	Q09666	AHNK_HUMAN	Neuroblast differentiation-associated protein AHNAK (Desmoyokin)	AHNAK PM227	pep1556	APKISMPEVDLNLK	1.21343	0.561754	0.662935	0.129446	0.229158	0.0496386	0.167442	-2.57827	0.0317654	1.49805	-1	5890	KLKGPKFKMPDLHLKAPKISMPEVDLNLKG	KAPKISMPEVDLNLKGPKMKGDVDVSLPKV	K	A	P	L	K	G	1	0	1	1	0	0	1	0	0	1	2	2	1	0	2	1	0	0	0	1
GO:0000381~regulation of alternative mRNA splicing, via spliceosome,GO:0000398~mRNA splicing, via spliceosome,GO:0001649~osteoblast differentiation,GO:0006366~transcription from RNA polymerase II promoter,GO:0006509~membrane protein ectodomain proteolysis,GO:0045944~positive regulation of transcription from RNA polymerase II promoter,GO:0048025~negative regulation of mRNA splicing, via spliceosom…	GO:0000791~euchromatin,GO:0005615~extracellular space,GO:0005634~nucleus,GO:0005654~nucleoplasm,GO:0005681~spliceosomal complex,GO:0016020~membrane,GO:0032991~macromolecular complex,GO:0044530~supraspliceosomal complex,GO:0070062~extracellular exosome,GO:0071013~catalytic step 2 spliceosome,GO:1990904~ribonucleoprotein complex,	GO:0000978~RNA polymerase II core promoter proximal region sequence-specific DNA binding,GO:0003676~nucleic acid binding,GO:0003682~chromatin binding,GO:0003723~RNA binding,GO:0003729~mRNA binding,GO:0005515~protein binding,GO:0019904~protein domain specific binding,GO:0042802~identical protein binding,	hsa03040:Spliceosome,	P38159	RBMX_HUMAN	RNA-binding motif protein, X chromosome (Glycoprotein p43) (Heterogeneous nuclear ribonucleoprotein G) (hnRNP G) [Cleaved into: RNA-binding motif protein, X chromosome, N-terminally processed]	RBMX HNRPG RBMXP1	pep1596	APPTRGPPPSYGGSS	0.0200163	0.0117703	0.0263334	0.115978	0.171472	0.209978	8.55863	3.09738	0.00606928	2.21686	1	391	GSYRDSYESYGNSRSAPPTRGPPPSYGGSS	APPTRGPPPSYGGSSRYDDYSSSRDGYGGS	S	A	P	S	S	R	1	1	0	0	0	0	0	3	0	0	0	0	0	0	5	3	1	0	1	0
GO:0000381~regulation of alternative mRNA splicing, via spliceosome,GO:0000398~mRNA splicing, via spliceosome,GO:0001649~osteoblast differentiation,GO:0006366~transcription from RNA polymerase II promoter,GO:0006509~membrane protein ectodomain proteolysis,GO:0045944~positive regulation of transcription from RNA polymerase II promoter,GO:0048025~negative regulation of mRNA splicing, via spliceosom…	GO:0000791~euchromatin,GO:0005615~extracellular space,GO:0005634~nucleus,GO:0005654~nucleoplasm,GO:0005681~spliceosomal complex,GO:0016020~membrane,GO:0032991~macromolecular complex,GO:0044530~supraspliceosomal complex,GO:0070062~extracellular exosome,GO:0071013~catalytic step 2 spliceosome,GO:1990904~ribonucleoprotein complex,	GO:0000978~RNA polymerase II core promoter proximal region sequence-specific DNA binding,GO:0003676~nucleic acid binding,GO:0003682~chromatin binding,GO:0003723~RNA binding,GO:0003729~mRNA binding,GO:0005515~protein binding,GO:0019904~protein domain specific binding,GO:0042802~identical protein binding,	hsa03040:Spliceosome,	P38159	RBMX_HUMAN	RNA-binding motif protein, X chromosome (Glycoprotein p43) (Heterogeneous nuclear ribonucleoprotein G) (hnRNP G) [Cleaved into: RNA-binding motif protein, X chromosome, N-terminally processed]	RBMX HNRPG RBMXP1	pep1598	APPTRGPPPSYGGSSRY	0.0421539	0.0247881	0.0554577	0.327886	0.203492	0.44221	7.95418	2.99171	0.0150695	1.8219	1	391	GSYRDSYESYGNSRSAPPTRGPPPSYGGSS	PTRGPPPSYGGSSRYDDYSSSRDGYGGSRD	S	A	P	R	Y	D	1	2	0	0	0	0	0	3	0	0	0	0	0	0	5	3	1	0	2	0
GO:0006468~protein phosphorylation,GO:0006939~smooth muscle contraction,GO:0014820~tonic smooth muscle contraction,GO:0030335~positive regulation of cell migration,GO:0032060~bleb assembly,GO:0051928~positive regulation of calcium ion transport,GO:0060414~aorta smooth muscle tissue morphogenesis,GO:0071476~cellular hypotonic response,GO:0090303~positive regulation of wound healing,	GO:0001725~stress fiber,GO:0005737~cytoplasm,GO:0005829~cytosol,GO:0005886~plasma membrane,GO:0015629~actin cytoskeleton,GO:0030027~lamellipodium,GO:0032154~cleavage furrow,	GO:0003779~actin binding,GO:0004672~protein kinase activity,GO:0004687~myosin light chain kinase activity,GO:0005515~protein binding,GO:0005516~calmodulin binding,GO:0005524~ATP binding,GO:0016301~kinase activity,GO:0046872~metal ion binding,	hsa04020:Calcium signaling pathway,hsa04022:cGMP-PKG signaling pathway,hsa04270:Vascular smooth muscle contraction,hsa04371:Apelin signaling pathway,hsa04510:Focal adhesion,hsa04611:Platelet activation,hsa04810:Regulation of actin cytoskeleton,hsa04921:Oxytocin signaling pathway,hsa04971:Gastric acid secretion,	Q15746	MYLK_HUMAN	Myosin light chain kinase, smooth muscle (MLCK) (smMLCK) (EC 2.7.11.18) (Kinase-related protein) (KRP) (Telokin) [Cleaved into: Myosin light chain kinase, smooth muscle, deglutamylated form]	MYLK MLCK MLCK1 MYLK1	pep1608	APQTPVLQKTSSS	0.110456	0.184754	0.13338	0.0221879	0.0178183	0.0425419	0.192604	-2.37629	0.0076988	2.11358	-1	1914	PRESKLESCKDSPRTAPQTPVLQKTSSSIT	RTAPQTPVLQKTSSSITLQAARVQPEPRAP	T	A	P	S	S	I	1	0	0	0	0	2	0	0	0	0	1	1	0	0	2	3	2	0	0	1
GO:0043484~regulation of RNA splicing,GO:1901385~regulation of voltage-gated calcium channel activity,GO:1905686~positive regulation of plasma membrane repair,	GO:0005634~nucleus,GO:0005737~cytoplasm,GO:0005765~lysosomal membrane,GO:0005829~cytosol,GO:0005886~plasma membrane,GO:0005925~focal adhesion,GO:0015629~actin cytoskeleton,GO:0016020~membrane,GO:0030315~T-tubule,GO:0031982~vesicle,GO:0042383~sarcolemma,GO:0043034~costamere,GO:0044291~cell-cell contact zone,GO:0045121~membrane raft,GO:0070062~extracellular exosome,GO:0098797~plasma membrane protei…	GO:0003723~RNA binding,GO:0005515~protein binding,GO:0042802~identical protein binding,GO:0044548~S100 protein binding,GO:0045296~cadherin binding,GO:0097493~structural molecule activity conferring elasticity,	hsa05132:Salmonella infection,	Q09666	AHNK_HUMAN	Neuroblast differentiation-associated protein AHNAK (Desmoyokin)	AHNAK PM227	pep1611	APQVSIPDVNVNLK	0.17503	0.0837401	0.199477	0.0417397	0.00670391	0.0160058	0.140643	-2.82989	0.0233255	1.63217	-1	5890	EGLDAKVKTPSFGISAPQVSIPDVNVNLKG	SAPQVSIPDVNVNLKGPKIKGDVPSVGLEG	S	A	P	L	K	G	1	0	2	1	0	1	0	0	0	1	1	1	0	0	2	1	0	0	0	3
GO:0001824~blastocyst development,GO:0002181~cytoplasmic translation,GO:0006412~translation,GO:0060348~bone development,	GO:0005634~nucleus,GO:0005730~nucleolus,GO:0005737~cytoplasm,GO:0005783~endoplasmic reticulum,GO:0005829~cytosol,GO:0005840~ribosome,GO:0016020~membrane,GO:0022625~cytosolic large ribosomal subunit,GO:0022626~cytosolic ribosome,GO:0045202~synapse,	GO:0003723~RNA binding,GO:0003735~structural constituent of ribosome,GO:0005515~protein binding,	hsa03010:Ribosome,hsa05171:Coronavirus disease - COVID-19,	P26373	RL13_HUMAN	60S ribosomal protein L13 (Breast basic conserved protein 1) (Large ribosomal subunit protein eL13)	RPL13 BBC1 OK/SW-cl.46	pep1614	APRPASGPIRPIVR	0.342935	0.262084	0.422878	3.41624	2.20265	3.39289	8.7672	3.13212	0.0027344	2.56314	1	211	KIRRRKARQAKARRIAPRPASGPIRPIVRC	IAPRPASGPIRPIVRCPTVRYHTKVRAGRG	I	A	P	V	R	C	2	3	0	0	0	0	0	1	0	2	0	0	0	0	4	1	0	0	0	1
GO:0002181~cytoplasmic translation,GO:0006412~translation,GO:0007566~embryo implantation,	GO:0005737~cytoplasm,GO:0005829~cytosol,GO:0005840~ribosome,GO:0016020~membrane,GO:0022625~cytosolic large ribosomal subunit,GO:0022626~cytosolic ribosome,	GO:0003723~RNA binding,GO:0003735~structural constituent of ribosome,GO:0008201~heparin binding,GO:0045296~cadherin binding,	hsa03010:Ribosome,hsa05171:Coronavirus disease - COVID-19,	P47914	RL29_HUMAN	60S ribosomal protein L29 (Cell surface heparin-binding protein HIP) (Large ribosomal subunit protein eL29)	RPL29	pep1668	AQAAAPASVPAQAPK	0.439338	0.258347	0.577994	3.08678	1.93036	4.65282	7.58025	2.92224	0.0243877	1.61283	1	159	RPKAKAKAKAKDQTKAQAAAPASVPAQAPK	AQAAAPASVPAQAPKRTQAPTKASE_____	K	A	Q	P	K	R	7	0	0	0	0	2	0	0	0	0	0	1	0	0	3	1	0	0	0	1
GO:0002181~cytoplasmic translation,GO:0006412~translation,GO:0007566~embryo implantation,	GO:0005737~cytoplasm,GO:0005829~cytosol,GO:0005840~ribosome,GO:0016020~membrane,GO:0022625~cytosolic large ribosomal subunit,GO:0022626~cytosolic ribosome,	GO:0003723~RNA binding,GO:0003735~structural constituent of ribosome,GO:0008201~heparin binding,GO:0045296~cadherin binding,	hsa03010:Ribosome,hsa05171:Coronavirus disease - COVID-19,	P47914	RL29_HUMAN	60S ribosomal protein L29 (Cell surface heparin-binding protein HIP) (Large ribosomal subunit protein eL29)	RPL29	pep1669	AQAAAPASVPAQAPKR	0.859941	0.672886	1.35466	2.53063	2.57755	2.96705	2.79662	1.48369	0.00215658	2.66624	1	159	RPKAKAKAKAKDQTKAQAAAPASVPAQAPK	QAAAPASVPAQAPKRTQAPTKASE______	K	A	Q	K	R	T	7	1	0	0	0	2	0	0	0	0	0	1	0	0	3	1	0	0	0	1
GO:0000226~microtubule cytoskeleton organization,GO:0007052~mitotic spindle organization,GO:0031175~neuron projection development,GO:0051012~microtubule sliding,GO:0051294~establishment of spindle orientation,GO:0051301~cell division,GO:1902856~negative regulation of non-motile cilium assembly,	GO:0005737~cytoplasm,GO:0005815~microtubule organizing center,GO:0005829~cytosol,GO:0005874~microtubule,GO:0005875~microtubule associated complex,GO:0005886~plasma membrane,GO:0005930~axoneme,GO:0015630~microtubule cytoskeleton,GO:0030424~axon,GO:0043005~neuron projection,GO:0072686~mitotic spindle,	GO:0003723~RNA binding,GO:0005198~structural molecule activity,GO:0005515~protein binding,GO:0008017~microtubule binding,		P27816	MAP4_HUMAN	Microtubule-associated protein 4 (MAP-4)	MAP4	pep1706	AQKQPAGKVQIVSK	3.09689	3.60526	1.73789	0.325671	0.0523067	0.124884	0.0595805	-4.06902	0.00933373	2.02994	-1	1152	PESNAVTKTAGPIASAQKQPAGKVQIVSKK	SAQKQPAGKVQIVSKKVSYSHIQSKCGSKD	S	A	Q	S	K	K	2	0	0	0	0	3	0	1	0	1	0	3	0	0	1	1	0	0	0	2
GO:0043484~regulation of RNA splicing,GO:1901385~regulation of voltage-gated calcium channel activity,GO:1905686~positive regulation of plasma membrane repair,	GO:0005634~nucleus,GO:0005737~cytoplasm,GO:0005765~lysosomal membrane,GO:0005829~cytosol,GO:0005886~plasma membrane,GO:0005925~focal adhesion,GO:0015629~actin cytoskeleton,GO:0016020~membrane,GO:0030315~T-tubule,GO:0031982~vesicle,GO:0042383~sarcolemma,GO:0043034~costamere,GO:0044291~cell-cell contact zone,GO:0045121~membrane raft,GO:0070062~extracellular exosome,GO:0098797~plasma membrane protei…	GO:0003723~RNA binding,GO:0005515~protein binding,GO:0042802~identical protein binding,GO:0044548~S100 protein binding,GO:0045296~cadherin binding,GO:0097493~structural molecule activity conferring elasticity,	hsa05132:Salmonella infection,	Q09666	AHNK_HUMAN	Neuroblast differentiation-associated protein AHNAK (Desmoyokin)	AHNAK PM227	pep1711	AQLPSLEGDLRGPDVK	0.083762	0.0891436	0.0714374	0.0118837	0.00954336	0.0227851	0.180943	-2.46639	0.000552517	3.25765	-1	5890	GIPGVKMEGGGAEVHAQLPSLEGDLRGPDV	QLPSLEGDLRGPDVKLEGPDVSLKGPGVDL	H	A	Q	V	K	L	1	1	0	2	0	1	1	2	0	0	3	1	0	0	2	1	0	0	0	1
GO:0007601~visual perception,GO:0014070~response to organic cyclic compound,GO:0030199~collagen fibril organization,GO:0032914~positive regulation of transforming growth factor beta1 production,GO:0045944~positive regulation of transcription from RNA polymerase II promoter,GO:0051216~cartilage development,GO:0070848~response to growth factor,	GO:0005576~extracellular region,GO:0005583~fibrillar collagen trimer,GO:0005615~extracellular space,GO:0005796~Golgi lumen,GO:0031012~extracellular matrix,GO:0043202~lysosomal lumen,GO:0070062~extracellular exosome,	GO:0005201~extracellular matrix structural constituent,GO:0005515~protein binding,GO:0005518~collagen binding,GO:0030021~extracellular matrix structural constituent conferring compression resistance,	hsa05205:Proteoglycans in cancer,	P51884	LUM_HUMAN	Lumican (Keratan sulfate proteoglycan lumican) (KSPG lumican)	LUM LDC SLRR2D	pep1759	ARLPSGLPVSLLTLY	0.857193	0.644111	0.624955	0.324515	0.437429	0.124441	0.416876	-1.26231	0.0248114	1.60535	-1	338	GLKSLEYLDLSFNQIARLPSGLPVSLLTLY	ARLPSGLPVSLLTLYLDNNKISNIPDEYFK	I	A	R	L	Y	L	1	1	0	0	0	0	0	1	0	0	5	0	0	0	2	2	1	0	1	1
	GO:0005737~cytoplasm,GO:0005829~cytosol,GO:0005886~plasma membrane,			Q9UKY7	CDV3_HUMAN	Protein CDV3 homolog	CDV3 H41	pep1763	ARLTTTRKTPQGPPEIYSDTQFPS	0.580221	0.541541	0.57649	0.0959001	0.0770137	0.183873	0.210091	-2.25091	0.000220094	3.65739	-1	258	TPEPAMTSGVYRPPGARLTTTRKTPQGPPE	PQGPPEIYSDTQFPSLQSTAKHVESRKDKE	G	A	R	P	S	L	1	2	0	1	0	2	1	1	0	1	1	1	0	1	4	2	5	0	1	0
GO:0001974~blood vessel remodeling,GO:0019800~peptide cross-linking via chondroitin 4-sulfate glycosaminoglycan,GO:0060348~bone development,	GO:0005576~extracellular region,GO:0005615~extracellular space,GO:0005796~Golgi lumen,GO:0009986~cell surface,GO:0030133~transport vesicle,GO:0031012~extracellular matrix,GO:0042383~sarcolemma,GO:0043202~lysosomal lumen,GO:0070062~extracellular exosome,	GO:0005201~extracellular matrix structural constituent,GO:0005515~protein binding,GO:0005539~glycosaminoglycan binding,GO:0030021~extracellular matrix structural constituent conferring compression resistance,GO:0050840~extracellular matrix binding,		P21810	PGS1_HUMAN	Biglycan (Bone/cartilage proteoglycan I) (PG-S1)	BGN SLRR1A	pep1781	ARVPSGLPDLK	0.0876912	0.157008	0.0928565	0.0154468	0.0124048	0.0296169	0.170249	-2.55428	0.0151731	1.81892	-1	368	FLPTLRELHLDNNKLARVPSGLPDLKLLQV	NNKLARVPSGLPDLKLLQVVYLHSNNITKV	L	A	R	L	K	L	1	1	0	1	0	0	0	1	0	0	2	1	0	0	2	1	0	0	0	1
GO:0001974~blood vessel remodeling,GO:0019800~peptide cross-linking via chondroitin 4-sulfate glycosaminoglycan,GO:0060348~bone development,	GO:0005576~extracellular region,GO:0005615~extracellular space,GO:0005796~Golgi lumen,GO:0009986~cell surface,GO:0030133~transport vesicle,GO:0031012~extracellular matrix,GO:0042383~sarcolemma,GO:0043202~lysosomal lumen,GO:0070062~extracellular exosome,	GO:0005201~extracellular matrix structural constituent,GO:0005515~protein binding,GO:0005539~glycosaminoglycan binding,GO:0030021~extracellular matrix structural constituent conferring compression resistance,GO:0050840~extracellular matrix binding,		P21810	PGS1_HUMAN	Biglycan (Bone/cartilage proteoglycan I) (PG-S1)	BGN SLRR1A	pep1784	ARVPSGLPDLKLLQVVY	0.70663	0.73897	0.660271	0.299303	0.161647	0.0771879	0.255542	-1.96837	0.00159769	2.79651	-1	368	FLPTLRELHLDNNKLARVPSGLPDLKLLQV	VPSGLPDLKLLQVVYLHSNNITKVGVNDFC	L	A	R	V	Y	L	1	1	0	1	0	1	0	1	0	0	4	1	0	0	2	1	0	0	1	3
	GO:0005769~early endosome,GO:0016020~membrane,			Q6ZMI0	PPR21_HUMAN	Protein phosphatase 1 regulatory subunit 21 (Coiled-coil domain-containing protein 128) (KLRAQ motif-containing protein 1)	PPP1R21 CCDC128 KLRAQ1	pep1792	ASAELQGKYQKLAQEYSKLR	0.10672	0.29878	0.275246	0.0233559	0.0187563	0.0447813	0.127645	-2.9698	0.031537	1.50118	-1	780	______________________________	QGKYQKLAQEYSKLRAQNQVLKKGVVDEQA	M	A	S	L	R	A	3	1	0	0	0	3	2	1	0	0	3	3	0	0	0	2	0	0	2	0
GO:0000122~negative regulation of transcription from RNA polymerase II promoter,GO:0006334~nucleosome assembly,GO:0016584~nucleosome positioning,GO:0030261~chromosome condensation,GO:0031936~negative regulation of chromatin silencing,GO:0045910~negative regulation of DNA recombination,GO:0080182~histone H3-K4 trimethylation,GO:0098532~histone H3-K27 trimethylation,	GO:0000786~nucleosome,GO:0000792~heterochromatin,GO:0005634~nucleus,	GO:0003690~double-stranded DNA binding,GO:0003723~RNA binding,GO:0005509~calcium ion binding,GO:0005515~protein binding,GO:0005524~ATP binding,GO:0005525~GTP binding,GO:0016208~AMP binding,GO:0030527~structural constituent of chromatin,GO:0031490~chromatin DNA binding,GO:0031492~nucleosomal DNA binding,GO:0032564~dATP binding,GO:0043531~ADP binding,		P10412	H14_HUMAN	Histone H1.4 (Histone H1b) (Histone H1s-4)	H1-4 H1F4 HIST1H1E	pep1851	ASGPPVSELITKAVAASKER	24.8885	36.8124	35.4092	4.58261	23.9533	1.34176	0.307668	-1.70055	0.0487349	1.31216	-1	219	VKKKARKSAGAAKRKASGPPVSELITKAVA	VSELITKAVAASKERSGVSLAALKKALAAA	K	A	S	E	R	S	4	1	0	0	0	0	2	1	0	1	1	2	0	0	2	3	1	0	0	2
GO:0000281~mitotic cytokinesis,GO:0007010~cytoskeleton organization,GO:0007266~Rho protein signal transduction,GO:0009615~response to virus,GO:0022604~regulation of cell morphogenesis,GO:0030036~actin cytoskeleton organization,GO:0030042~actin filament depolymerization,GO:0030043~actin filament fragmentation,GO:0040019~positive regulation of embryonic development,GO:0043066~negative regulation of…	GO:0005615~extracellular space,GO:0005634~nucleus,GO:0005737~cytoplasm,GO:0005829~cytosol,GO:0005925~focal adhesion,GO:0015629~actin cytoskeleton,GO:0016020~membrane,GO:0016363~nuclear matrix,GO:0030027~lamellipodium,GO:0030426~growth cone,GO:0031258~lamellipodium membrane,GO:0031982~vesicle,GO:0032587~ruffle membrane,GO:0070062~extracellular exosome,	GO:0003779~actin binding,GO:0005515~protein binding,GO:0051015~actin filament binding,	hsa04360:Axon guidance,hsa04666:Fc gamma R-mediated phagocytosis,hsa04810:Regulation of actin cytoskeleton,hsa05133:Pertussis,hsa05170:Human immunodeficiency virus 1 infection,	P23528	COF1_HUMAN	Cofilin-1 (18 kDa phosphoprotein) (p18) (Cofilin, non-muscle isoform)	CFL1 CFL	pep1861	ASGVAVSDGVIK	0.242714	0.713625	0.319315	4.79506	1.60292	4.4749	8.52337	3.09142	0.0355258	1.44946	1	166	______________________________	______________________________	M	A	S	I	K	V	2	0	0	1	0	0	0	2	0	1	0	1	0	0	0	2	0	0	0	3
GO:0000281~mitotic cytokinesis,GO:0007010~cytoskeleton organization,GO:0007266~Rho protein signal transduction,GO:0009615~response to virus,GO:0022604~regulation of cell morphogenesis,GO:0030036~actin cytoskeleton organization,GO:0030042~actin filament depolymerization,GO:0030043~actin filament fragmentation,GO:0040019~positive regulation of embryonic development,GO:0043066~negative regulation of…	GO:0005615~extracellular space,GO:0005634~nucleus,GO:0005737~cytoplasm,GO:0005829~cytosol,GO:0005925~focal adhesion,GO:0015629~actin cytoskeleton,GO:0016020~membrane,GO:0016363~nuclear matrix,GO:0030027~lamellipodium,GO:0030426~growth cone,GO:0031258~lamellipodium membrane,GO:0031982~vesicle,GO:0032587~ruffle membrane,GO:0070062~extracellular exosome,	GO:0003779~actin binding,GO:0005515~protein binding,GO:0051015~actin filament binding,	hsa04360:Axon guidance,hsa04666:Fc gamma R-mediated phagocytosis,hsa04810:Regulation of actin cytoskeleton,hsa05133:Pertussis,hsa05170:Human immunodeficiency virus 1 infection,	P23528	COF1_HUMAN	Cofilin-1 (18 kDa phosphoprotein) (p18) (Cofilin, non-muscle isoform)	CFL1 CFL	pep1862	ASGVAVSDGVIKV	3.62287	2.91097	0.0980258	13.5983	6.5053	11.258	4.72892	2.24151	0.0246487	1.60821	1	166	______________________________	______________________________	M	A	S	K	V	F	2	0	0	1	0	0	0	2	0	1	0	1	0	0	0	2	0	0	0	4
GO:0000281~mitotic cytokinesis,GO:0007010~cytoskeleton organization,GO:0007266~Rho protein signal transduction,GO:0009615~response to virus,GO:0022604~regulation of cell morphogenesis,GO:0030036~actin cytoskeleton organization,GO:0030042~actin filament depolymerization,GO:0030043~actin filament fragmentation,GO:0040019~positive regulation of embryonic development,GO:0043066~negative regulation of…	GO:0005615~extracellular space,GO:0005634~nucleus,GO:0005737~cytoplasm,GO:0005829~cytosol,GO:0005925~focal adhesion,GO:0015629~actin cytoskeleton,GO:0016020~membrane,GO:0016363~nuclear matrix,GO:0030027~lamellipodium,GO:0030426~growth cone,GO:0031258~lamellipodium membrane,GO:0031982~vesicle,GO:0032587~ruffle membrane,GO:0070062~extracellular exosome,	GO:0003779~actin binding,GO:0005515~protein binding,GO:0051015~actin filament binding,	hsa04360:Axon guidance,hsa04666:Fc gamma R-mediated phagocytosis,hsa04810:Regulation of actin cytoskeleton,hsa05133:Pertussis,hsa05170:Human immunodeficiency virus 1 infection,	P23528	COF1_HUMAN	Cofilin-1 (18 kDa phosphoprotein) (p18) (Cofilin, non-muscle isoform)	CFL1 CFL	pep1863	ASGVAVSDGVIKVF	10.927	9.87883	13.8758	49.9938	40.7196	42.993	3.85524	1.94682	0.000406454	3.39099	1	166	______________________________	MASGVAVSDGVIKVFNDMKVRKSSTPEEVK	M	A	S	V	F	N	2	0	0	1	0	0	0	2	0	1	0	1	0	1	0	2	0	0	0	4
GO:0007049~cell cycle,GO:0030866~cortical actin cytoskeleton organization,GO:0031032~actomyosin structure organization,GO:0051301~cell division,GO:1904778~positive regulation of protein localization to cell cortex,	GO:0005654~nucleoplasm,GO:0005829~cytosol,GO:0005856~cytoskeleton,GO:0005886~plasma membrane,GO:0005925~focal adhesion,GO:0005938~cell cortex,GO:0008091~spectrin,GO:0030054~cell junction,GO:0070062~extracellular exosome,GO:0099738~cell cortex region,	GO:0003779~actin binding,GO:0005198~structural molecule activity,GO:0005515~protein binding,GO:0008092~cytoskeletal protein binding,GO:0030507~spectrin binding,GO:0042731~PH domain binding,		O43491	E41L2_HUMAN	Band 4.1-like protein 2 (Erythrocyte membrane protein band 4.1-like 2) (Generally expressed protein 4.1) (4.1G)	EPB41L2	pep1960	ASQRTEISTKEVPIVQ	0.128738	0.19972	0.168911	0.0280987	0.022565	0.0538747	0.210183	-2.25028	0.00448424	2.34831	-1	1005	SEPPVVKTEMVTISDASQRTEISTKEVPIV	SQRTEISTKEVPIVQTETKTITYESPQIDG	D	A	S	V	Q	T	1	1	0	0	0	2	2	0	0	2	0	1	0	0	1	2	2	0	0	2
	GO:0005737~cytoplasm,	GO:0005515~protein binding,GO:0016491~oxidoreductase activity,		Q96A73	P33MX_HUMAN	Putative monooxygenase p33MONOX (EC 1.-.-.-) (Brain-derived rescue factor p60MONOX) (Flavin monooxygenase motif-containing protein of 33 kDa)	KIAA1191 P33MONOX	pep1972	ASRQPEVPALEASAPLGKM	0.112549	0.160594	0.0677332	0.0112675	0.00904853	0.0216037	0.122977	-3.02354	0.02123	1.67305	-1	305	______________________________	PEVPALEASAPLGKMSLPIGIYRRAVSYDD	M	A	S	K	M	S	4	1	0	0	0	1	2	1	0	0	2	1	1	0	3	2	0	0	0	1
GO:0034613~cellular protein localization,GO:0061640~cytoskeleton-dependent cytokinesis,	GO:0005856~cytoskeleton,GO:0005940~septin ring,GO:0015630~microtubule cytoskeleton,GO:0031105~septin complex,GO:0031514~motile cilium,GO:0032153~cell division site,	GO:0003924~GTPase activity,GO:0005515~protein binding,GO:0005525~GTP binding,GO:0060090~binding, bridging,		Q9P0V9	SEP10_HUMAN	Septin-10	SEPTIN10 SEPT10	pep1992	ASSEVARHLLFQSHMATKTT	0.317002	0.469957	0.250694	0.116611	0.0187292	0.0447166	0.173523	-2.5268	0.0159435	1.79742	-1	454	______________________________	ARHLLFQSHMATKTTCMSSQGSDDEQIKRE	M	A	S	T	T	C	3	1	0	0	0	1	1	0	2	0	2	1	1	1	0	3	3	0	0	1
GO:0000902~cell morphogenesis,GO:0001774~microglial cell activation,GO:0001836~release of cytochrome c from mitochondria,GO:0002434~immune complex clearance,GO:0006629~lipid metabolic process,GO:0006956~complement activation,GO:0006958~complement activation, classical pathway,GO:0009615~response to virus,GO:0010628~positive regulation of gene expression,GO:0017038~protein import,GO:0031333~negati…	GO:0005576~extracellular region,GO:0005615~extracellular space,GO:0005634~nucleus,GO:0005737~cytoplasm,GO:0005739~mitochondrion,GO:0005743~mitochondrial inner membrane,GO:0005783~endoplasmic reticulum,GO:0005794~Golgi apparatus,GO:0005829~cytosol,GO:0005856~cytoskeleton,GO:0009986~cell surface,GO:0016020~membrane,GO:0031093~platelet alpha granule lumen,GO:0031966~mitochondrial membrane,GO:0032991…	GO:0001540~beta-amyloid binding,GO:0005102~receptor binding,GO:0005515~protein binding,GO:0031625~ubiquitin protein ligase binding,GO:0044877~macromolecular complex binding,GO:0046982~protein heterodimerization activity,GO:0048156~tau protein binding,GO:0050750~low-density lipoprotein particle receptor binding,GO:0051082~unfolded protein binding,GO:0051087~chaperone binding,GO:0051787~misfolded p…	hsa04610:Complement and coagulation cascades,	P10909	CLUS_HUMAN	Clusterin (Aging-associated gene 4 protein) (Apolipoprotein J) (Apo-J) (Complement cytolysis inhibitor) (CLI) (Complement-associated protein SP-40,40) (Ku70-binding protein 1) (NA1/NA2) (Sulfated glycoprotein 2) (SGP-2) (Testosterone-repressed prostate message 2) (TRPM-2) [Cleaved into: Clusterin beta chain (ApoJalpha) (Complement cytolysis inhibitor a chain); Clusterin alpha chain (ApoJbeta) (Co…	CLU APOJ CLI KUB1 AAG4	pep1994	ASSIIDELFQDR	0.174254	0.121312	0.29168	0.0381359	0.0306255	0.0731196	0.241604	-2.04928	0.0462084	1.33528	-1	449	QQTHMLDVMQDHFSRASSIIDELFQDRFFT	FSRASSIIDELFQDRFFTREPQDTYHYLPF	R	A	S	D	R	F	1	1	0	2	0	1	1	0	0	2	1	0	0	1	0	2	0	0	0	0
GO:0001560~regulation of cell growth by extracellular stimulus,GO:0001932~regulation of protein phosphorylation,GO:0001975~response to amphetamine,GO:0003006~developmental process involved in reproduction,GO:0007015~actin filament organization,GO:0007096~regulation of exit from mitosis,GO:0007568~aging,GO:0007612~learning,GO:0008380~RNA splicing,GO:0016358~dendrite development,GO:0016477~cell mig…	GO:0000164~protein phosphatase type 1 complex,GO:0005654~nucleoplasm,GO:0005737~cytoplasm,GO:0005886~plasma membrane,GO:0005912~adherens junction,GO:0014069~postsynaptic density,GO:0015629~actin cytoskeleton,GO:0030027~lamellipodium,GO:0030175~filopodium,GO:0030425~dendrite,GO:0030426~growth cone,GO:0030864~cortical actin cytoskeleton,GO:0032587~ruffle membrane,GO:0043025~neuronal cell body,GO:00…	GO:0003779~actin binding,GO:0004672~protein kinase activity,GO:0004864~protein phosphatase inhibitor activity,GO:0005515~protein binding,GO:0008022~protein C-terminus binding,GO:0008157~protein phosphatase 1 binding,GO:0019900~kinase binding,GO:0031749~D2 dopamine receptor binding,GO:0044325~ion channel binding,GO:0051015~actin filament binding,		Q96SB3	NEB2_HUMAN	Neurabin-2 (Neurabin-II) (Protein phosphatase 1 regulatory subunit 9B) (Spinophilin)	PPP1R9B PPP1R6	pep1997	ASSLNENVDHSALLKLGTSVSER	0.320136	0.208959	0.305082	0.0450955	0.181072	0.0864634	0.374778	-1.41589	0.0308839	1.51027	-1	817	APRASERGVRLSLPRASSLNENVDHSALLK	DHSALLKLGTSVSERVSRFDSKPAPSAQPA	R	A	S	E	R	V	2	1	2	1	0	0	2	1	1	0	4	1	0	0	0	5	1	0	0	2
GO:0006351~transcription, DNA-templated,GO:0006355~regulation of transcription, DNA-templated,	GO:0005634~nucleus,GO:0005654~nucleoplasm,GO:0005730~nucleolus,GO:0005737~cytoplasm,GO:0005886~plasma membrane,GO:0015030~Cajal body,	GO:0003712~transcription cofactor activity,GO:0003723~RNA binding,GO:0005515~protein binding,GO:0005516~calmodulin binding,GO:0042802~identical protein binding,GO:0046872~metal ion binding,	hsa05202:Transcriptional misregulation in cancer,	Q01844	EWS_HUMAN	RNA-binding protein EWS (EWS oncogene) (Ewing sarcoma breakpoint region 1 protein)	EWSR1 EWS	pep2018	ASTDYSTYSQAAAQQGY	0.274148	0.263694	0.296843	0.0247329	0.0993101	0.0474214	0.205424	-2.28332	0.000789628	3.10258	-1	656	______________________________	TDYSTYSQAAAQQGYSAYTAQPTQGYAQTT	M	A	S	G	Y	S	4	0	0	1	0	3	0	1	0	0	0	0	0	0	0	3	2	0	3	0
	GO:0005886~plasma membrane,GO:0045121~membrane raft,	GO:0005509~calcium ion binding,GO:0045296~cadherin binding,		Q96C19	EFHD2_HUMAN	EF-hand domain-containing protein D2 (Swiprosin-1)	EFHD2 SWS1	pep2053	ATDELATKLSR	0.143047	0.176334	0.0376386	0.497211	0.293622	0.408982	3.36064	1.74874	0.0177266	1.75137	1	240	______________________________	______________________________	M	A	T	S	R	R	2	1	0	1	0	0	1	0	0	0	2	1	0	0	0	1	2	0	0	0
GO:0000245~spliceosomal complex assembly,GO:0000389~mRNA 3'-splice site recognition,GO:0000398~mRNA splicing, via spliceosome,GO:0030238~male sex determination,GO:0030575~nuclear body organization,GO:0033327~Leydig cell differentiation,GO:0045892~negative regulation of transcription, DNA-templated,GO:0048024~regulation of mRNA splicing, via spliceosome,GO:0048662~negative regulation of smooth mus…	GO:0005634~nucleus,GO:0005654~nucleoplasm,GO:0005681~spliceosomal complex,GO:0005840~ribosome,GO:0016604~nuclear body,GO:0089701~U2AF,	GO:0003714~transcription corepressor activity,GO:0003723~RNA binding,GO:0003729~mRNA binding,GO:0005515~protein binding,GO:0008270~zinc ion binding,GO:0042802~identical protein binding,GO:0045131~pre-mRNA branch point binding,		Q15637	SF01_HUMAN	Splicing factor 1 (Mammalian branch point-binding protein) (BBP) (mBBP) (Transcription factor ZFM1) (Zinc finger gene in MEN1 locus) (Zinc finger protein 162)	SF1 ZFM1 ZNF162	pep2076	ATGANATPLDFPSKKRKR	0.0772631	0.203479	0.277054	0.0169092	0.0135791	0.0324207	0.112782	-3.1484	0.0481307	1.31758	-1	639	______________________________	ANATPLDFPSKKRKRSRWNQDTMEQKTVIP	M	A	T	K	R	S	3	2	1	1	0	0	0	1	0	0	1	3	0	1	2	1	2	0	0	0
GO:0000226~microtubule cytoskeleton organization,GO:0000278~mitotic cell cycle,GO:0007017~microtubule-based process,GO:0009987~cellular process,GO:0030705~cytoskeleton-dependent intracellular transport,GO:0042267~natural killer cell mediated cytotoxicity,GO:0050807~regulation of synapse organization,GO:0051225~spindle assembly,GO:0051301~cell division,GO:0071895~odontoblast differentiation,	GO:0005576~extracellular region,GO:0005634~nucleus,GO:0005641~nuclear envelope lumen,GO:0005737~cytoplasm,GO:0005829~cytosol,GO:0005856~cytoskeleton,GO:0005874~microtubule,GO:0015630~microtubule cytoskeleton,GO:0032991~macromolecular complex,GO:0035578~azurophil granule lumen,GO:0036464~cytoplasmic ribonucleoprotein granule,GO:0044297~cell body,GO:0045121~membrane raft,GO:0045171~intercellular br…	GO:0003924~GTPase activity,GO:0005198~structural molecule activity,GO:0005200~structural constituent of cytoskeleton,GO:0005515~protein binding,GO:0005525~GTP binding,GO:0019904~protein domain specific binding,GO:0031625~ubiquitin protein ligase binding,GO:0032794~GTPase activating protein binding,GO:0042288~MHC class I protein binding,GO:0044877~macromolecular complex binding,GO:0046872~metal io…	hsa04145:Phagosome,hsa04540:Gap junction,hsa05010:Alzheimer disease,hsa05012:Parkinson disease,hsa05014:Amyotrophic lateral sclerosis,hsa05016:Huntington disease,hsa05020:Prion disease,hsa05022:Pathways of neurodegeneration - multiple diseases,hsa05130:Pathogenic Escherichia coli infection,hsa05132:Salmonella infection,	P07437	TBB5_HUMAN	Tubulin beta chain (Tubulin beta-5 chain)	TUBB TUBB5 OK/SW-cl.56	pep2077	ATGGKYVPRAILVDLEPGTMDSVR	0.828942	1.28785	0.552686	0.0919403	0.0738338	0.176281	0.128135	-2.96426	0.0231683	1.63511	-1	444	DSDLQLDRISVYYNEATGGKYVPRAILVDL	AILVDLEPGTMDSVRSGPFGQIFRPDNFVF	E	A	T	V	R	S	2	2	0	2	0	0	1	3	0	1	2	1	1	0	2	1	2	0	1	3
GO:0000226~microtubule cytoskeleton organization,GO:0007052~mitotic spindle organization,GO:0031175~neuron projection development,GO:0051012~microtubule sliding,GO:0051294~establishment of spindle orientation,GO:0051301~cell division,GO:1902856~negative regulation of non-motile cilium assembly,	GO:0005737~cytoplasm,GO:0005815~microtubule organizing center,GO:0005829~cytosol,GO:0005874~microtubule,GO:0005875~microtubule associated complex,GO:0005886~plasma membrane,GO:0005930~axoneme,GO:0015630~microtubule cytoskeleton,GO:0030424~axon,GO:0043005~neuron projection,GO:0072686~mitotic spindle,	GO:0003723~RNA binding,GO:0005198~structural molecule activity,GO:0005515~protein binding,GO:0008017~microtubule binding,		P27816	MAP4_HUMAN	Microtubule-associated protein 4 (MAP-4)	MAP4	pep2121	ATPMPSRPSTTPFIDKKPTSAKPSS	0.341947	0.635181	0.483006	0.0748359	0.0600979	0.143486	0.190681	-2.39077	0.0112312	1.94957	-1	1152	SGTAPAAGVVPSRVKATPMPSRPSTTPFID	TPFIDKKPTSAKPSSTTPRLSRLATNTSAP	K	A	T	S	S	T	2	1	0	1	0	0	0	0	0	1	0	3	1	1	6	5	4	0	0	0
GO:0006470~protein dephosphorylation,GO:0010633~negative regulation of epithelial cell migration,GO:0015031~protein transport,GO:0032456~endocytic recycling,GO:0043162~ubiquitin-dependent protein catabolic process via the multivesicular body sorting pathway,GO:0043328~protein targeting to vacuole involved in ubiquitin-dependent protein catabolic process via the multivesicular body sorting pathway…	GO:0005634~nucleus,GO:0005654~nucleoplasm,GO:0005737~cytoplasm,GO:0005768~endosome,GO:0005769~early endosome,GO:0005829~cytosol,GO:0016604~nuclear body,GO:0036064~ciliary basal body,GO:0043231~intracellular membrane-bounded organelle,GO:0070062~extracellular exosome,	GO:0004725~protein tyrosine phosphatase activity,GO:0005515~protein binding,GO:0019901~protein kinase binding,		Q9H3S7	PTN23_HUMAN	Tyrosine-protein phosphatase non-receptor type 23 (EC 3.1.3.48) (His domain-containing protein tyrosine phosphatase) (HD-PTP) (Protein tyrosine phosphatase TD14) (PTP-TD14)	PTPN23 KIAA1471	pep2138	ATRPSDDPLSLLDPLWTLNKT	0.784684	0.891776	0.724712	0.452332	0.201997	0.138981	0.330384	-1.59778	0.00755364	2.12184	-1	1636	SKHNFLQAHNGQGLRATRPSDDPLSLLDPL	DPLSLLDPLWTLNKT_______________	R	A	T	K	T	-	1	1	1	3	0	0	0	0	0	0	5	1	0	0	3	2	3	1	0	0
GO:0000184~nuclear-transcribed mRNA catabolic process, nonsense-mediated decay,GO:0000398~mRNA splicing, via spliceosome,GO:0006364~rRNA processing,GO:0006406~mRNA export from nucleus,GO:0008306~associative learning,GO:0014070~response to organic cyclic compound,GO:0017148~negative regulation of translation,GO:0035640~exploration behavior,GO:0045727~positive regulation of translation,GO:0048701~e…	GO:0005634~nucleus,GO:0005654~nucleoplasm,GO:0005730~nucleolus,GO:0005737~cytoplasm,GO:0005829~cytosol,GO:0016020~membrane,GO:0016607~nuclear speck,GO:0030425~dendrite,GO:0035145~exon-exon junction complex,GO:0043025~neuronal cell body,GO:0071006~U2-type catalytic step 1 spliceosome,GO:0071013~catalytic step 2 spliceosome,GO:0098794~postsynapse,GO:0098978~glutamatergic synapse,GO:0099524~postsyna…	GO:0003676~nucleic acid binding,GO:0003723~RNA binding,GO:0003724~RNA helicase activity,GO:0003729~mRNA binding,GO:0005515~protein binding,GO:0005524~ATP binding,GO:0008143~poly(A) binding,GO:0016787~hydrolase activity,GO:0016887~ATPase activity,GO:0035368~selenocysteine insertion sequence binding,GO:0035613~RNA stem-loop binding,GO:0043021~ribonucleoprotein complex binding,GO:0045182~translation…	hsa03013:Nucleocytoplasmic transport,hsa03015:mRNA surveillance pathway,hsa03040:Spliceosome,	P38919	IF4A3_HUMAN	Eukaryotic initiation factor 4A-III (eIF-4A-III) (eIF4A-III) (EC 3.6.4.13) (ATP-dependent RNA helicase DDX48) (ATP-dependent RNA helicase eIF4A-3) (DEAD box protein 48) (Eukaryotic initiation factor 4A-like NUK-34) (Eukaryotic translation initiation factor 4A isoform 3) (Nuclear matrix protein 265) (NMP 265) (hNMP 265) [Cleaved into: Eukaryotic initiation factor 4A-III, N-terminally processed]	EIF4A3 DDX48 KIAA0111	pep2158	ATTATMATSGSARK	0.0333216	0.0195944	0.0438379	0.254672	0.151683	0.349556	7.81272	2.96583	0.01883	1.72515	1	411	______________________________	MATTATMATSGSARKRLLKEEDMTKVEFET	M	A	T	R	K	R	4	1	0	0	0	0	0	1	0	0	0	1	1	0	0	2	4	0	0	0
GO:0000492~box C/D snoRNP assembly,GO:0000723~telomere maintenance,GO:0006275~regulation of DNA replication,GO:0006281~DNA repair,GO:0006282~regulation of DNA repair,GO:0006310~DNA recombination,GO:0006338~chromatin remodeling,GO:0006355~regulation of transcription, DNA-templated,GO:0006357~regulation of transcription from RNA polymerase II promoter,GO:0006457~protein folding,GO:0016573~histone a…	GO:0000786~nucleosome,GO:0000791~euchromatin,GO:0000812~Swr1 complex,GO:0005634~nucleus,GO:0005654~nucleoplasm,GO:0005737~cytoplasm,GO:0005813~centrosome,GO:0005829~cytosol,GO:0016020~membrane,GO:0016363~nuclear matrix,GO:0031011~Ino80 complex,GO:0035267~NuA4 histone acetyltransferase complex,GO:0070062~extracellular exosome,GO:0071339~MLL1 complex,GO:0097255~R2TP complex,GO:0101031~chaperone com…	GO:0000978~RNA polymerase II core promoter proximal region sequence-specific DNA binding,GO:0000979~RNA polymerase II core promoter sequence-specific DNA binding,GO:0001094~TFIID-class transcription factor binding,GO:0003678~DNA helicase activity,GO:0003714~transcription corepressor activity,GO:0005515~protein binding,GO:0005524~ATP binding,GO:0008013~beta-catenin binding,GO:0016887~ATPase activi…		Q9Y230	RUVB2_HUMAN	RuvB-like 2 (EC 3.6.4.12) (48 kDa TATA box-binding protein-interacting protein) (48 kDa TBP-interacting protein) (51 kDa erythrocyte cytosolic protein) (ECP-51) (INO80 complex subunit J) (Repressing pontin 52) (Reptin 52) (TIP49b) (TIP60-associated protein 54-beta) (TAP54-beta)	RUVBL2 INO80J TIP48 TIP49B CGI-46	pep2176	ATVTATTKVPEIRDVTRIERIGAH	0.499467	0.621488	0.78021	0.10931	0.0877823	0.209584	0.213909	-2.22493	0.00510752	2.29179	-1	463	______________________________	PEIRDVTRIERIGAHSHIRGLGLDDALEPR	M	A	T	A	H	S	3	3	0	1	0	0	2	1	1	3	0	1	0	0	1	0	5	0	0	3
GO:0000184~nuclear-transcribed mRNA catabolic process, nonsense-mediated decay,GO:0000398~mRNA splicing, via spliceosome,GO:0006378~mRNA polyadenylation,GO:0031047~gene silencing by RNA,GO:0045070~positive regulation of viral genome replication,GO:0048255~mRNA stabilization,GO:0060213~positive regulation of nuclear-transcribed mRNA poly(A) tail shortening,GO:0070934~CRD-mediated mRNA stabilizatio…	GO:0005634~nucleus,GO:0005737~cytoplasm,GO:0005829~cytosol,GO:0005925~focal adhesion,GO:0010494~cytoplasmic stress granule,GO:0016020~membrane,GO:0030027~lamellipodium,GO:0031252~cell leading edge,GO:0036464~cytoplasmic ribonucleoprotein granule,GO:0070062~extracellular exosome,GO:0071013~catalytic step 2 spliceosome,GO:1990904~ribonucleoprotein complex,	GO:0003676~nucleic acid binding,GO:0003723~RNA binding,GO:0003729~mRNA binding,GO:0003730~mRNA 3'-UTR binding,GO:0005515~protein binding,GO:0008022~protein C-terminus binding,GO:0008143~poly(A) binding,GO:0008266~poly(U) RNA binding,GO:0008494~translation activator activity,	hsa03015:mRNA surveillance pathway,hsa03018:RNA degradation,	P11940	PABP1_HUMAN	Polyadenylate-binding protein 1 (PABP-1) (Poly(A)-binding protein 1)	PABPC1 PAB1 PABP PABP1 PABPC2	pep2274	AVPNPVINPYQPAPPSG	0.0244633	0.0143853	0.0321839	0.133846	0.108576	0.0513258	4.13539	2.04802	0.0409143	1.38813	1	636	AHLTNQYMQRMASVRAVPNPVINPYQPAPP	PNPVINPYQPAPPSGYFMAAIPQTQNRAAY	R	A	V	S	G	Y	2	0	2	0	0	1	0	1	0	1	0	0	0	0	6	1	0	0	1	2
GO:0002181~cytoplasmic translation,GO:0006412~translation,	GO:0005737~cytoplasm,GO:0005829~cytosol,GO:0005840~ribosome,GO:0005925~focal adhesion,GO:0014069~postsynaptic density,GO:0016020~membrane,GO:0022625~cytosolic large ribosomal subunit,GO:0022626~cytosolic ribosome,GO:0042788~polysomal ribosome,GO:0098794~postsynapse,	GO:0003723~RNA binding,GO:0003735~structural constituent of ribosome,GO:0005515~protein binding,GO:0019843~rRNA binding,	hsa03010:Ribosome,hsa05171:Coronavirus disease - COVID-19,	P62917	RL8_HUMAN	60S ribosomal protein L8 (Large ribosomal subunit protein uL2)	RPL8	pep2316	AVVGVVAGGGRIDKPI	0.344425	0.106261	0.0672385	0.747072	0.422364	0.721061	3.65014	1.86795	0.0278641	1.55496	1	257	KLPSGSKKVISSANRAVVGVVAGGGRIDKP	VVGVVAGGGRIDKPILKAGRAYHKYKAKRN	R	A	V	P	I	L	2	1	0	1	0	0	0	4	0	2	0	1	0	0	1	0	0	0	0	4
GO:0002181~cytoplasmic translation,GO:0006412~translation,	GO:0005737~cytoplasm,GO:0005829~cytosol,GO:0005840~ribosome,GO:0005925~focal adhesion,GO:0014069~postsynaptic density,GO:0016020~membrane,GO:0022625~cytosolic large ribosomal subunit,GO:0022626~cytosolic ribosome,GO:0042788~polysomal ribosome,GO:0098794~postsynapse,	GO:0003723~RNA binding,GO:0003735~structural constituent of ribosome,GO:0005515~protein binding,GO:0019843~rRNA binding,	hsa03010:Ribosome,hsa05171:Coronavirus disease - COVID-19,	P62917	RL8_HUMAN	60S ribosomal protein L8 (Large ribosomal subunit protein uL2)	RPL8	pep2318	AVVGVVAGGGRIDKPILK	6.02398	7.68596	8.60762	14.4761	14.8539	17.94	2.11807	1.08275	0.0033556	2.47423	1	257	KLPSGSKKVISSANRAVVGVVAGGGRIDKP	GVVAGGGRIDKPILKAGRAYHKYKAKRNCW	R	A	V	L	K	A	2	1	0	1	0	0	0	4	0	2	1	2	0	0	1	0	0	0	0	4
GO:0007010~cytoskeleton organization,GO:0008360~regulation of cell shape,GO:0030036~actin cytoskeleton organization,GO:0043087~regulation of GTPase activity,GO:0046847~filopodium assembly,GO:0051056~regulation of small GTPase mediated signal transduction,	GO:0001726~ruffle,GO:0005737~cytoplasm,GO:0005769~early endosome,GO:0005783~endoplasmic reticulum,GO:0005794~Golgi apparatus,GO:0005829~cytosol,GO:0005856~cytoskeleton,GO:0005886~plasma membrane,GO:0030027~lamellipodium,GO:0032587~ruffle membrane,	GO:0005085~guanyl-nucleotide exchange factor activity,GO:0005515~protein binding,GO:0031267~small GTPase binding,GO:0046872~metal ion binding,		Q6ZNL6	FGD5_HUMAN	FYVE, RhoGEF and PH domain-containing protein 5 (Zinc finger FYVE domain-containing protein 23)	FGD5 ZFYVE23	pep2366	AYTEPYKVCPISSAAP	0.238283	0.301133	0.263081	0.0437639	0.0351451	0.0839104	0.202891	-2.30122	0.000839612	3.07592	-1	1462	AFESKQQSADQDAESAYTEPYKVCPISSAA	YTEPYKVCPISSAAPKEDLTSDEEQRSSEE	S	A	Y	A	P	K	3	0	0	0	1	0	1	0	0	1	0	1	0	0	3	2	1	0	2	1
GO:0001974~blood vessel remodeling,GO:0019800~peptide cross-linking via chondroitin 4-sulfate glycosaminoglycan,GO:0060348~bone development,	GO:0005576~extracellular region,GO:0005615~extracellular space,GO:0005796~Golgi lumen,GO:0009986~cell surface,GO:0030133~transport vesicle,GO:0031012~extracellular matrix,GO:0042383~sarcolemma,GO:0043202~lysosomal lumen,GO:0070062~extracellular exosome,	GO:0005201~extracellular matrix structural constituent,GO:0005515~protein binding,GO:0005539~glycosaminoglycan binding,GO:0030021~extracellular matrix structural constituent conferring compression resistance,GO:0050840~extracellular matrix binding,		P21810	PGS1_HUMAN	Biglycan (Bone/cartilage proteoglycan I) (PG-S1)	BGN SLRR1A	pep2373	AYYNGISLF	0.0655719	0.04316	0.0801775	0.0133377	0.010711	0.0255729	0.262673	-1.92866	0.016555	1.78107	-1	368	VGVNDFCPMGFGVKRAYYNGISLFNNPVPY	GFGVKRAYYNGISLFNNPVPYWEVQPATFR	R	A	Y	L	F	N	1	0	1	0	0	0	0	1	0	1	1	0	0	1	0	1	0	0	2	0
GO:0002040~sprouting angiogenesis,GO:0003148~outflow tract septum morphogenesis,GO:0007155~cell adhesion,GO:0007163~establishment or maintenance of cell polarity,GO:0008360~regulation of cell shape,GO:0030031~cell projection assembly,GO:0031532~actin cytoskeleton reorganization,GO:0034113~heterotypic cell-cell adhesion,GO:0034446~substrate adhesion-dependent cell spreading,GO:0043086~negative reg…	GO:0005634~nucleus,GO:0005737~cytoplasm,GO:0005829~cytosol,GO:0005886~plasma membrane,GO:0005925~focal adhesion,GO:0015629~actin cytoskeleton,GO:0030018~Z disc,GO:0030027~lamellipodium,	GO:0003779~actin binding,GO:0004860~protein kinase inhibitor activity,GO:0005515~protein binding,GO:0045296~cadherin binding,	hsa04510:Focal adhesion,	Q9NVD7	PARVA_HUMAN	Alpha-parvin (Actopaxin) (CH-ILKBP) (Calponin-like integrin-linked kinase-binding protein) (Matrix-remodeling-associated protein 2)	PARVA MXRA2	pep2471	DDSFLGKLGGTLAR	0.0502311	0.0687061	0.0325645	0.00541715	0.00435031	0.0103865	0.133028	-2.9102	0.0144821	1.83917	-1	372	VPKSPTPKSPPSRKKDDSFLGKLGGTLARR	KDDSFLGKLGGTLARRKKAKEVSELQEEGM	K	D	D	A	R	R	1	1	0	2	0	0	0	3	0	0	3	1	0	1	0	1	1	0	0	0
GO:0001525~angiogenesis,GO:0001765~membrane raft assembly,GO:0001921~positive regulation of receptor recycling,GO:0001934~positive regulation of protein phosphorylation,GO:0002091~negative regulation of receptor internalization,GO:0006900~membrane budding,GO:0007589~body fluid secretion,GO:0010756~positive regulation of plasminogen activation,GO:0010951~negative regulation of endopeptidase activi…	GO:0001533~cornified envelope,GO:0001726~ruffle,GO:0005576~extracellular region,GO:0005604~basement membrane,GO:0005615~extracellular space,GO:0005634~nucleus,GO:0005737~cytoplasm,GO:0005765~lysosomal membrane,GO:0005768~endosome,GO:0005769~early endosome,GO:0005811~lipid particle,GO:0005829~cytosol,GO:0005886~plasma membrane,GO:0005912~adherens junction,GO:0005938~cell cortex,GO:0009986~cell sur…	GO:0001786~phosphatidylserine binding,GO:0002020~protease binding,GO:0003723~RNA binding,GO:0004859~phospholipase inhibitor activity,GO:0004867~serine-type endopeptidase inhibitor activity,GO:0005262~calcium channel activity,GO:0005509~calcium ion binding,GO:0005515~protein binding,GO:0005544~calcium-dependent phospholipid binding,GO:0005546~phosphatidylinositol-4,5-bisphosphate binding,GO:000809…	hsa05132:Salmonella infection,	P07355	ANXA2_HUMAN	Annexin A2 (Annexin II) (Annexin-2) (Calpactin I heavy chain) (Calpactin-1 heavy chain) (Chromobindin-8) (Lipocortin II) (Placental anticoagulant protein IV) (PAP-IV) (Protein I) (p36)	ANXA2 ANX2 ANX2L4 CAL1H LPC2D	pep2519	DEVTIVNILTNR	0.017572	0.010333	0.0231177	0.0961418	0.0852404	0.0368673	4.2775	2.09677	0.0399844	1.39811	1	339	RDALNIETAIKTKGVDEVTIVNILTNRSNA	KGVDEVTIVNILTNRSNAQRQDIAFAYQRR	V	D	E	N	R	S	0	1	2	1	0	0	1	0	0	2	1	0	0	0	0	0	2	0	0	2
GO:0006457~protein folding,GO:0016556~mRNA modification,GO:0032781~positive regulation of ATPase activity,GO:0050768~negative regulation of neurogenesis,GO:0051604~protein maturation,	GO:0005615~extracellular space,GO:0005634~nucleus,GO:0005783~endoplasmic reticulum,GO:0005788~endoplasmic reticulum lumen,GO:0016020~membrane,GO:0034663~endoplasmic reticulum chaperone complex,GO:0101031~chaperone complex,	GO:0005102~receptor binding,GO:0005515~protein binding,GO:0051082~unfolded protein binding,GO:0051787~misfolded protein binding,	hsa04141:Protein processing in endoplasmic reticulum,	Q9UBS4	DJB11_HUMAN	DnaJ homolog subfamily B member 11 (APOBEC1-binding protein 2) (ABBP-2) (DnaJ protein homolog 9) (ER-associated DNAJ) (ER-associated Hsp40 co-chaperone) (Endoplasmic reticulum DNA J domain-containing protein 3) (ER-resident protein ERdj3) (ERdj3) (ERj3p) (HEDJ) (Human DnaJ protein 9) (hDj-9) (PWP1-interacting protein 4)	DNAJB11 EDJ ERJ3 HDJ9 PSEC0121 UNQ537/PRO1080	pep2557	DFYKILGVPR	0.0212119	0.0124734	0.0279064	0.116057	0.117392	0.0445042	4.51283	2.17403	0.042171	1.37499	1	358	CLLLLYLIGAVIAGRDFYKILGVPRSASIK	VIAGRDFYKILGVPRSASIKDIKKAYRKLA	R	D	F	P	R	S	0	1	0	1	0	0	0	1	0	1	1	1	0	1	1	0	0	0	1	1
GO:0001974~blood vessel remodeling,GO:0019800~peptide cross-linking via chondroitin 4-sulfate glycosaminoglycan,GO:0060348~bone development,	GO:0005576~extracellular region,GO:0005615~extracellular space,GO:0005796~Golgi lumen,GO:0009986~cell surface,GO:0030133~transport vesicle,GO:0031012~extracellular matrix,GO:0042383~sarcolemma,GO:0043202~lysosomal lumen,GO:0070062~extracellular exosome,	GO:0005201~extracellular matrix structural constituent,GO:0005515~protein binding,GO:0005539~glycosaminoglycan binding,GO:0030021~extracellular matrix structural constituent conferring compression resistance,GO:0050840~extracellular matrix binding,		P21810	PGS1_HUMAN	Biglycan (Bone/cartilage proteoglycan I) (PG-S1)	BGN SLRR1A	pep2590	DGLKLNYLRISEA	0.506168	0.298128	0.229287	0.0381423	0.0306306	0.0731318	0.137294	-2.86466	0.0242778	1.61479	-1	368	GGNPLENSGFEPGAFDGLKLNYLRISEAKL	AFDGLKLNYLRISEAKLTGIPKDLPETLNE	F	D	G	E	A	K	1	1	1	1	0	0	1	1	0	1	3	1	0	0	0	1	0	0	1	0
GO:0000226~microtubule cytoskeleton organization,GO:0001819~positive regulation of cytokine production,GO:0006006~glucose metabolic process,GO:0006096~glycolytic process,GO:0010951~negative regulation of endopeptidase activity,GO:0016241~regulation of macroautophagy,GO:0017148~negative regulation of translation,GO:0031640~killing of cells of other organism,GO:0032481~positive regulation of type I…	GO:0005634~nucleus,GO:0005737~cytoplasm,GO:0005811~lipid particle,GO:0005829~cytosol,GO:0005886~plasma membrane,GO:0015630~microtubule cytoskeleton,GO:0016020~membrane,GO:0031965~nuclear membrane,GO:0031982~vesicle,GO:0043231~intracellular membrane-bounded organelle,GO:0048471~perinuclear region of cytoplasm,GO:0070062~extracellular exosome,GO:0097452~GAIT complex,GO:1990904~ribonucleoprotein com…	GO:0004365~glyceraldehyde-3-phosphate dehydrogenase (NAD+) (phosphorylating) activity,GO:0005515~protein binding,GO:0008017~microtubule binding,GO:0016620~oxidoreductase activity, acting on the aldehyde or oxo group of donors, NAD or NADP as acceptor,GO:0019828~aspartic-type endopeptidase inhibitor activity,GO:0035605~peptidyl-cysteine S-nitrosylase activity,GO:0042802~identical protein binding,G…	hsa00010:Glycolysis / Gluconeogenesis,hsa01100:Metabolic pathways,hsa01200:Carbon metabolism,hsa01230:Biosynthesis of amino acids,hsa04066:HIF-1 signaling pathway,hsa05010:Alzheimer disease,hsa05130:Pathogenic Escherichia coli infection,hsa05132:Salmonella infection,hsa05415:Diabetic cardiomyopathy,	P04406	G3P_HUMAN	Glyceraldehyde-3-phosphate dehydrogenase (GAPDH) (EC 1.2.1.12) (Peptidyl-cysteine S-nitrosylase GAPDH) (EC 2.6.99.-)	GAPDH GAPD CDABP0047 OK/SW-cl.12	pep2603	DGRGALQNIIPASTGAAK	0.355547	0.366763	0.469293	1.85072	1.1019	1.0815	3.38545	1.75935	0.0207217	1.68358	1	335	ATQKTVDGPSGKLWRDGRGALQNIIPASTG	GALQNIIPASTGAAKAVGKVIPELNGKLTG	R	D	G	A	K	A	4	1	1	1	0	1	0	3	0	2	1	1	0	0	1	1	1	0	0	0
GO:0000226~microtubule cytoskeleton organization,GO:0001819~positive regulation of cytokine production,GO:0006006~glucose metabolic process,GO:0006096~glycolytic process,GO:0010951~negative regulation of endopeptidase activity,GO:0016241~regulation of macroautophagy,GO:0017148~negative regulation of translation,GO:0031640~killing of cells of other organism,GO:0032481~positive regulation of type I…	GO:0005634~nucleus,GO:0005737~cytoplasm,GO:0005811~lipid particle,GO:0005829~cytosol,GO:0005886~plasma membrane,GO:0015630~microtubule cytoskeleton,GO:0016020~membrane,GO:0031965~nuclear membrane,GO:0031982~vesicle,GO:0043231~intracellular membrane-bounded organelle,GO:0048471~perinuclear region of cytoplasm,GO:0070062~extracellular exosome,GO:0097452~GAIT complex,GO:1990904~ribonucleoprotein com…	GO:0004365~glyceraldehyde-3-phosphate dehydrogenase (NAD+) (phosphorylating) activity,GO:0005515~protein binding,GO:0008017~microtubule binding,GO:0016620~oxidoreductase activity, acting on the aldehyde or oxo group of donors, NAD or NADP as acceptor,GO:0019828~aspartic-type endopeptidase inhibitor activity,GO:0035605~peptidyl-cysteine S-nitrosylase activity,GO:0042802~identical protein binding,G…	hsa00010:Glycolysis / Gluconeogenesis,hsa01100:Metabolic pathways,hsa01200:Carbon metabolism,hsa01230:Biosynthesis of amino acids,hsa04066:HIF-1 signaling pathway,hsa05010:Alzheimer disease,hsa05130:Pathogenic Escherichia coli infection,hsa05132:Salmonella infection,hsa05415:Diabetic cardiomyopathy,	P04406	G3P_HUMAN	Glyceraldehyde-3-phosphate dehydrogenase (GAPDH) (EC 1.2.1.12) (Peptidyl-cysteine S-nitrosylase GAPDH) (EC 2.6.99.-)	GAPDH GAPD CDABP0047 OK/SW-cl.12	pep2604	DGRGALQNIIPASTGAAKAVGK	0.0235222	0.150578	0.0309458	0.379007	0.21602	0.246757	4.10534	2.0375	0.0305874	1.51446	1	335	ATQKTVDGPSGKLWRDGRGALQNIIPASTG	NIIPASTGAAKAVGKVIPELNGKLTGMAFR	R	D	G	G	K	V	5	1	1	1	0	1	0	4	0	2	1	2	0	0	1	1	1	0	0	1
GO:0007165~signal transduction,GO:0048662~negative regulation of smooth muscle cell proliferation,GO:0060348~bone development,	GO:0005576~extracellular region,GO:0005615~extracellular space,GO:0005783~endoplasmic reticulum,GO:0005796~Golgi lumen,GO:0031012~extracellular matrix,GO:0043202~lysosomal lumen,GO:0070062~extracellular exosome,GO:1903561~extracellular vesicle,	GO:0005515~protein binding,GO:0008083~growth factor activity,GO:0030021~extracellular matrix structural constituent conferring compression resistance,		P20774	MIME_HUMAN	Mimecan (Osteoglycin) (Osteoinductive factor) (OIF)	OGN OIF SLRR3A	pep2619	DHNALESVPLNLPESL	0.609147	0.545113	0.362261	0.0602627	0.0483947	0.115544	0.147839	-2.7579	0.00496529	2.30405	-1	298	ANAFKKLNNLTFLYLDHNALESVPLNLPES	HNALESVPLNLPESLRVIHLQFNNIASITD	L	D	H	S	L	R	1	0	2	1	0	0	2	0	1	0	4	0	0	0	2	2	0	0	0	1
GO:0007165~signal transduction,GO:0048662~negative regulation of smooth muscle cell proliferation,GO:0060348~bone development,	GO:0005576~extracellular region,GO:0005615~extracellular space,GO:0005783~endoplasmic reticulum,GO:0005796~Golgi lumen,GO:0031012~extracellular matrix,GO:0043202~lysosomal lumen,GO:0070062~extracellular exosome,GO:1903561~extracellular vesicle,	GO:0005515~protein binding,GO:0008083~growth factor activity,GO:0030021~extracellular matrix structural constituent conferring compression resistance,		P20774	MIME_HUMAN	Mimecan (Osteoglycin) (Osteoinductive factor) (OIF)	OGN OIF SLRR3A	pep2620	DHNALESVPLNLPESLRV	0.379412	0.203037	0.137693	0.0229054	0.0183945	0.0439175	0.118334	-3.07906	0.0434833	1.36168	-1	298	ANAFKKLNNLTFLYLDHNALESVPLNLPES	ALESVPLNLPESLRVIHLQFNNIASITDDT	L	D	H	R	V	I	1	1	2	1	0	0	2	0	1	0	4	0	0	0	2	2	0	0	0	2
GO:0007165~signal transduction,GO:0048662~negative regulation of smooth muscle cell proliferation,GO:0060348~bone development,	GO:0005576~extracellular region,GO:0005615~extracellular space,GO:0005783~endoplasmic reticulum,GO:0005796~Golgi lumen,GO:0031012~extracellular matrix,GO:0043202~lysosomal lumen,GO:0070062~extracellular exosome,GO:1903561~extracellular vesicle,	GO:0005515~protein binding,GO:0008083~growth factor activity,GO:0030021~extracellular matrix structural constituent conferring compression resistance,		P20774	MIME_HUMAN	Mimecan (Osteoglycin) (Osteoinductive factor) (OIF)	OGN OIF SLRR3A	pep2623	DHNALESVPLNLPESLRVIHL	7.54456	7.84528	3.85247	0.413488	1.93011	0.158559	0.130034	-2.94304	0.0162367	1.7895	-1	298	ANAFKKLNNLTFLYLDHNALESVPLNLPES	SVPLNLPESLRVIHLQFNNIASITDDTFCK	L	D	H	H	L	Q	1	1	2	1	0	0	2	0	2	1	5	0	0	0	2	2	0	0	0	2
GO:0002250~adaptive immune response,GO:0002377~immunoglobulin production,GO:0006955~immune response,	GO:0005576~extracellular region,GO:0005615~extracellular space,GO:0005886~plasma membrane,GO:0019814~immunoglobulin complex,GO:0072562~blood microparticle,	GO:0003823~antigen binding,		P06312	KV401_HUMAN	Immunoglobulin kappa variable 4-1 (Ig kappa chain V-IV region B17) (Ig kappa chain V-IV region JI) (Ig kappa chain V-IV region Len) (Ig kappa chain V-IV region STH)	IGKV4-1	pep2676	DIVMTQSPDSLAVSLGERATIN	0.0769642	0.091474	0.122172	0.0168438	0.0135266	0.0322953	0.215635	-2.21334	0.00638237	2.19502	-1	121	QVFISLLLWISGAYGDIVMTQSPDSLAVSL	PDSLAVSLGERATINCKSSQSVLYSSNNKN	G	D	I	I	N	C	2	1	1	2	0	1	1	1	0	2	2	0	1	0	1	3	2	0	0	2
GO:0000212~meiotic spindle organization,GO:0000904~cell morphogenesis involved in differentiation,GO:0001525~angiogenesis,GO:0001701~in utero embryonic development,GO:0001768~establishment of T cell polarity,GO:0001778~plasma membrane repair,GO:0006509~membrane protein ectodomain proteolysis,GO:0006911~phagocytosis, engulfment,GO:0007229~integrin-mediated signaling pathway,GO:0007520~myoblast fus…	GO:0001725~stress fiber,GO:0001726~ruffle,GO:0001772~immunological synapse,GO:0001931~uropod,GO:0005634~nucleus,GO:0005737~cytoplasm,GO:0005819~spindle,GO:0005826~actomyosin contractile ring,GO:0005829~cytosol,GO:0005886~plasma membrane,GO:0005903~brush border,GO:0005912~adherens junction,GO:0005925~focal adhesion,GO:0009898~cytoplasmic side of plasma membrane,GO:0015629~actin cytoskeleton,GO:001…	GO:0000146~microfilament motor activity,GO:0003723~RNA binding,GO:0003774~motor activity,GO:0003779~actin binding,GO:0005178~integrin binding,GO:0005515~protein binding,GO:0005516~calmodulin binding,GO:0005524~ATP binding,GO:0016887~ATPase activity,GO:0019904~protein domain specific binding,GO:0042802~identical protein binding,GO:0042803~protein homodimerization activity,GO:0043495~protein anchor…	hsa04270:Vascular smooth muscle contraction,hsa04530:Tight junction,hsa04810:Regulation of actin cytoskeleton,hsa05130:Pathogenic Escherichia coli infection,	P35579	MYH9_HUMAN	Myosin-9 (Cellular myosin heavy chain, type A) (Myosin heavy chain 9) (Myosin heavy chain, non-muscle IIa) (Non-muscle myosin heavy chain A) (NMMHC-A) (Non-muscle myosin heavy chain IIa) (NMMHC II-a) (NMMHC-IIA)	MYH9	pep2752	DLPFVVPRR	0.0345934	0.0203422	0.0455111	0.314001	0.187084	0.362897	8.6014	3.10457	0.00857595	2.06672	1	1960	MNREVSSLKNKLRRGDLPFVVPRRMARKGA	NKLRRGDLPFVVPRRMARKGAGDGSDEEVD	G	D	L	R	R	M	0	2	0	1	0	0	0	0	0	0	1	0	0	1	2	0	0	0	0	2
GO:0000079~regulation of cyclin-dependent protein serine/threonine kinase activity,GO:0001738~morphogenesis of a polarized epithelium,GO:0001895~retina homeostasis,GO:0006338~chromatin remodeling,GO:0006357~regulation of transcription from RNA polymerase II promoter,GO:0007163~establishment or maintenance of cell polarity,GO:0007409~axonogenesis,GO:0008284~positive regulation of cell proliferatio…	GO:0000776~kinetochore,GO:0000785~chromatin,GO:0000786~nucleosome,GO:0005615~extracellular space,GO:0005634~nucleus,GO:0005654~nucleoplasm,GO:0005737~cytoplasm,GO:0005829~cytosol,GO:0005856~cytoskeleton,GO:0005884~actin filament,GO:0005886~plasma membrane,GO:0005903~brush border,GO:0005911~cell-cell junction,GO:0005912~adherens junction,GO:0005925~focal adhesion,GO:0015629~actin cytoskeleton,GO:0…	GO:0005200~structural constituent of cytoskeleton,GO:0005515~protein binding,GO:0005524~ATP binding,GO:0016787~hydrolase activity,GO:0019894~kinesin binding,GO:0019901~protein kinase binding,GO:0030957~Tat protein binding,GO:0031492~nucleosomal DNA binding,GO:0042802~identical protein binding,GO:0048156~tau protein binding,GO:0050998~nitric-oxide synthase binding,GO:0098973~structural constituent…	hsa04015:Rap1 signaling pathway,hsa04145:Phagosome,hsa04210:Apoptosis,hsa04390:Hippo signaling pathway,hsa04510:Focal adhesion,hsa04520:Adherens junction,hsa04530:Tight junction,hsa04611:Platelet activation,hsa04613:Neutrophil extracellular trap formation,hsa04670:Leukocyte transendothelial migration,hsa04714:Thermogenesis,hsa04810:Regulation of actin cytoskeleton,hsa04919:Thyroid hormone signali…	P60709	ACTB_HUMAN	Actin, cytoplasmic 1 (EC 3.6.4.-) (Beta-actin) [Cleaved into: Actin, cytoplasmic 1, N-terminally processed]	ACTB	pep2819	DLYANTVLSGGTTMYPGIADRMQK	0.0374533	0.0220239	0.300249	0.736943	0.421063	0.392899	4.31135	2.10814	0.0495207	1.30521	1	375	TTFNSIMKCDVDIRKDLYANTVLSGGTTMY	GGTTMYPGIADRMQKEITALAPSTMKIKII	K	D	L	Q	K	E	2	1	1	2	0	1	0	3	0	1	2	1	2	0	1	1	3	0	2	1
GO:0006412~translation,GO:0006414~translational elongation,GO:0044829~positive regulation by host of viral genome replication,GO:0071364~cellular response to epidermal growth factor stimulus,GO:1900022~regulation of D-erythro-sphingosine kinase activity,GO:1904714~regulation of chaperone-mediated autophagy,	GO:0005576~extracellular region,GO:0005615~extracellular space,GO:0005634~nucleus,GO:0005730~nucleolus,GO:0005737~cytoplasm,GO:0005829~cytosol,GO:0005853~eukaryotic translation elongation factor 1 complex,GO:0005886~plasma membrane,GO:0016020~membrane,GO:0030864~cortical actin cytoskeleton,GO:0032587~ruffle membrane,GO:0034774~secretory granule lumen,GO:0070062~extracellular exosome,GO:0098574~cy…	GO:0000049~tRNA binding,GO:0003723~RNA binding,GO:0003746~translation elongation factor activity,GO:0003924~GTPase activity,GO:0005515~protein binding,GO:0005525~GTP binding,GO:0019900~kinase binding,GO:0019901~protein kinase binding,	hsa03013:Nucleocytoplasmic transport,hsa05134:Legionellosis,hsa05140:Leishmaniasis,	P68104	EF1A1_HUMAN	Elongation factor 1-alpha 1 (EF-1-alpha-1) (Elongation factor Tu) (EF-Tu) (Eukaryotic elongation factor 1 A-1) (eEF1A-1) (Leukocyte receptor cluster member 7)	EEF1A1 EEF1A EF1A LENG7	pep2829	DMRQTVAVGVIK	1.14304	0.10811	1.20935	4.46914	2.33326	5.85884	5.1458	2.36339	0.0351069	1.45461	1	462	ESFSDYPPLGRFAVRDMRQTVAVGVIKAVD	AVRDMRQTVAVGVIKAVDKKAAGAGKVTKS	R	D	M	I	K	A	1	1	0	1	0	1	0	1	0	1	0	1	1	0	0	0	1	0	0	3
GO:0007160~cell-matrix adhesion,GO:0009306~protein secretion,GO:0030168~platelet activation,GO:0031639~plasminogen activation,GO:0034116~positive regulation of heterotypic cell-cell adhesion,GO:0034622~cellular macromolecular complex assembly,GO:0036345~platelet maturation,GO:0042730~fibrinolysis,GO:0045907~positive regulation of vasoconstriction,GO:0045921~positive regulation of exocytosis,GO:00…	GO:0005576~extracellular region,GO:0005577~fibrinogen complex,GO:0005615~extracellular space,GO:0005788~endoplasmic reticulum lumen,GO:0005886~plasma membrane,GO:0009897~external side of plasma membrane,GO:0009986~cell surface,GO:0031091~platelet alpha granule,GO:0031093~platelet alpha granule lumen,GO:0070062~extracellular exosome,GO:0072562~blood microparticle,	GO:0005102~receptor binding,GO:0005198~structural molecule activity,GO:0005201~extracellular matrix structural constituent,GO:0005515~protein binding,GO:0042802~identical protein binding,GO:0046872~metal ion binding,GO:0050839~cell adhesion molecule binding,	hsa04610:Complement and coagulation cascades,hsa04611:Platelet activation,hsa04613:Neutrophil extracellular trap formation,hsa05150:Staphylococcus aureus infection,hsa05171:Coronavirus disease - COVID-19,	P02679	FIBG_HUMAN	Fibrinogen gamma chain	FGG PRO2061	pep2844	DNGIIWATWK	0.107704	0.104691	0.028339	0.335758	0.234576	0.304099	3.63237	1.86091	0.00594245	2.22603	1	453	YQGGTYSKASTPNGYDNGIIWATWKTRWYS	TPNGYDNGIIWATWKTRWYSMKKTTMKIIP	Y	D	N	W	K	T	1	0	1	1	0	0	0	1	0	2	0	1	0	0	0	0	1	2	0	0
GO:0006334~nucleosome assembly,GO:0006335~DNA replication-dependent nucleosome assembly,GO:0006336~DNA replication-independent nucleosome assembly,GO:0006352~DNA-templated transcription, initiation,GO:0032200~telomere organization,GO:0045653~negative regulation of megakaryocyte differentiation,GO:0061644~protein localization to CENP-A containing chromatin,	GO:0000228~nuclear chromosome,GO:0000781~chromosome, telomeric region,GO:0000786~nucleosome,GO:0005576~extracellular region,GO:0005634~nucleus,GO:0005654~nucleoplasm,GO:0016020~membrane,GO:0032991~macromolecular complex,GO:0043505~CENP-A containing nucleosome,GO:0070062~extracellular exosome,	GO:0003677~DNA binding,GO:0003723~RNA binding,GO:0005515~protein binding,GO:0019904~protein domain specific binding,GO:0030527~structural constituent of chromatin,GO:0046982~protein heterodimerization activity,	hsa04613:Neutrophil extracellular trap formation,hsa05034:Alcoholism,hsa05203:Viral carcinogenesis,hsa05322:Systemic lupus erythematosus,	P62805	H4_HUMAN	Histone H4	H4C1 H4/A H4FA HIST1H4A; H4C2 H4/I H4FI HIST1H4B; H4C3 H4/G H4FG HIST1H4C; H4C4 H4/B H4FB HIST1H4D; H4C5 H4/J H4FJ HIST1H4E; H4C6 H4/C H4FC HIST1H4F; H4C8 H4/H H4FH HIST1H4H; H4C9 H4/M H4FM HIST1H4I; H4C11 H4/E H4FE HIST1H4J; H4C12 H4/D H4FD HIST1H4K; H4C13 H4/K H4FK HIST1H4L; H4C14 H4/N H4F2 H4FN HIST2H4 HIST2H4A; H4C15 H4/O H4FO HIST2H4B; H4C16 H4-16 HIST4H4	pep2848	DNIQGITKPAIR	4.08353	7.85492	2.78265	13.6811	12.1031	15.2474	2.78727	1.47885	0.00775386	2.11048	1	103	GLGKGGAKRHRKVLRDNIQGITKPAIRRLA	VLRDNIQGITKPAIRRLARRGGVKRISGLI	R	D	N	I	R	R	1	1	1	1	0	1	0	1	0	3	0	1	0	0	1	0	1	0	0	0
	GO:0005886~plasma membrane,GO:0005887~integral component of plasma membrane,GO:0016020~membrane,GO:0030863~cortical cytoskeleton,	GO:0005515~protein binding,	hsa05144:Malaria,	P04921	GLPC_HUMAN	Glycophorin-C (Glycoconnectin) (Glycophorin-D) (GPD) (Glycoprotein beta) (PAS-2') (Sialoglycoprotein D) (CD antigen CD236)	GYPC GLPC GPC	pep2871	DPALQDAGDSSRKEYFI	0.300153	0.450736	0.122534	0.0203837	0.0163694	0.0390825	0.0868258	-3.52573	0.0490435	1.30942	-1	128	KGTEFAESADAALQGDPALQDAGDSSRKEY	ALQDAGDSSRKEYFI_______________	G	D	P	F	I	-	2	1	0	3	0	1	1	1	0	1	1	1	0	1	1	2	0	0	1	0
GO:0010628~positive regulation of gene expression,GO:0010977~negative regulation of neuron projection development,GO:0014002~astrocyte development,GO:0031175~neuron projection development,GO:0032967~positive regulation of collagen biosynthetic process,GO:0043488~regulation of mRNA stability,GO:0045109~intermediate filament organization,GO:0045727~positive regulation of translation,GO:0060020~Berg…	GO:0005737~cytoplasm,GO:0005777~peroxisome,GO:0005815~microtubule organizing center,GO:0005829~cytosol,GO:0005844~polysome,GO:0005856~cytoskeleton,GO:0005882~intermediate filament,GO:0005886~plasma membrane,GO:0005925~focal adhesion,GO:0016363~nuclear matrix,GO:0030424~axon,GO:0031252~cell leading edge,GO:0043005~neuron projection,GO:0045111~intermediate filament cytoskeleton,GO:0045335~phagocyti…	GO:0003725~double-stranded RNA binding,GO:0005200~structural constituent of cytoskeleton,GO:0005212~structural constituent of eye lens,GO:0005515~protein binding,GO:0019904~protein domain specific binding,GO:0042802~identical protein binding,GO:0060090~binding, bridging,GO:0097110~scaffold protein binding,GO:1990254~keratin filament binding,	hsa05169:Epstein-Barr virus infection,hsa05206:MicroRNAs in cancer,	P08670	VIME_HUMAN	Vimentin	VIM	pep2972	DSLPLVDTH	0.384705	0.257517	0.148704	0.0247371	0.0198654	0.0474294	0.11636	-3.10334	0.027533	1.56015	-1	466	PLPNFSSLNLRETNLDSLPLVDTHSKRTLL	LRETNLDSLPLVDTHSKRTLLIKTVETRDG	L	D	S	T	H	S	0	0	0	2	0	0	0	0	1	0	2	0	0	0	1	1	1	0	0	1
GO:0001525~angiogenesis,GO:0001932~regulation of protein phosphorylation,GO:0006953~acute-phase response,GO:0007044~cell-substrate junction assembly,GO:0007155~cell adhesion,GO:0007160~cell-matrix adhesion,GO:0007161~calcium-independent cell-matrix adhesion,GO:0007229~integrin-mediated signaling pathway,GO:0007399~nervous system development,GO:0007507~heart development,GO:0008284~positive regulat…	GO:0005576~extracellular region,GO:0005577~fibrinogen complex,GO:0005604~basement membrane,GO:0005615~extracellular space,GO:0005788~endoplasmic reticulum lumen,GO:0005793~endoplasmic reticulum-Golgi intermediate compartment,GO:0005886~plasma membrane,GO:0016324~apical plasma membrane,GO:0031012~extracellular matrix,GO:0031093~platelet alpha granule lumen,GO:0070062~extracellular exosome,GO:00725…	GO:0002020~protease binding,GO:0005102~receptor binding,GO:0005178~integrin binding,GO:0005201~extracellular matrix structural constituent,GO:0005515~protein binding,GO:0005518~collagen binding,GO:0008022~protein C-terminus binding,GO:0008201~heparin binding,GO:0016504~peptidase activator activity,GO:0019899~enzyme binding,GO:0042802~identical protein binding,GO:0043394~proteoglycan binding,GO:00…	hsa04151:PI3K-Akt signaling pathway,hsa04510:Focal adhesion,hsa04512:ECM-receptor interaction,hsa04810:Regulation of actin cytoskeleton,hsa04933:AGE-RAGE signaling pathway in diabetic complications,hsa05100:Bacterial invasion of epithelial cells,hsa05135:Yersinia infection,hsa05146:Amoebiasis,hsa05165:Human papillomavirus infection,hsa05200:Pathways in cancer,hsa05205:Proteoglycans in cancer,hsa0…	P02751	FINC_HUMAN	Fibronectin (FN) (Cold-insoluble globulin) (CIG) [Cleaved into: Anastellin; Ugl-Y1; Ugl-Y2; Ugl-Y3]	FN1 FN	pep3076	DVPSTVQKTPF	0.181727	0.106862	0.23908	0.994284	0.863673	0.381276	4.24363	2.0853	0.0400264	1.39765	1	2477	LVTLPHPNLHGPEILDVPSTVQKTPFVTHP	PEILDVPSTVQKTPFVTHPGYDTGNGIQLP	L	D	V	P	F	V	0	0	0	1	0	1	0	0	0	0	0	1	0	1	2	1	2	0	0	2
GO:0006911~phagocytosis, engulfment,GO:0006915~apoptotic process,GO:0007417~central nervous system development,GO:0007568~aging,GO:0008154~actin polymerization or depolymerization,GO:0010628~positive regulation of gene expression,GO:0014003~oligodendrocyte development,GO:0014891~striated muscle atrophy,GO:0030030~cell projection organization,GO:0030031~cell projection assembly,GO:0030041~actin fi…	GO:0001726~ruffle,GO:0002102~podosome,GO:0005576~extracellular region,GO:0005615~extracellular space,GO:0005634~nucleus,GO:0005737~cytoplasm,GO:0005829~cytosol,GO:0005886~plasma membrane,GO:0005925~focal adhesion,GO:0015629~actin cytoskeleton,GO:0016528~sarcoplasm,GO:0030027~lamellipodium,GO:0030478~actin cap,GO:0030864~cortical actin cytoskeleton,GO:0032991~macromolecular complex,GO:0034774~secr…	GO:0003779~actin binding,GO:0005509~calcium ion binding,GO:0005515~protein binding,GO:0005546~phosphatidylinositol-4,5-bisphosphate binding,GO:0036313~phosphatidylinositol 3-kinase catalytic subunit binding,GO:0045159~myosin II binding,GO:0051015~actin filament binding,	hsa04666:Fc gamma R-mediated phagocytosis,hsa04810:Regulation of actin cytoskeleton,hsa05203:Viral carcinogenesis,	P06396	GELS_HUMAN	Gelsolin (AGEL) (Actin-depolymerizing factor) (ADF) (Brevin)	GSN	pep3128	DYWSVDPLDRAMAELAA	0.11009	0.1444	0.144955	0.0240935	0.0193485	0.0461954	0.224405	-2.15583	0.00189458	2.72249	-1	782	FEPPSFVGWFLGWDDDYWSVDPLDRAMAEL	WSVDPLDRAMAELAA_______________	D	D	Y	A	A	-	4	1	0	3	0	0	1	0	0	0	2	0	1	0	1	1	0	1	1	1
GO:0002181~cytoplasmic translation,GO:0006412~translation,	GO:0005730~nucleolus,GO:0005737~cytoplasm,GO:0005783~endoplasmic reticulum,GO:0005829~cytosol,GO:0005840~ribosome,GO:0016020~membrane,GO:0022625~cytosolic large ribosomal subunit,GO:0022626~cytosolic ribosome,GO:0042788~polysomal ribosome,	GO:0003723~RNA binding,GO:0003735~structural constituent of ribosome,	hsa03010:Ribosome,hsa05171:Coronavirus disease - COVID-19,	Q9Y3U8	RL36_HUMAN	60S ribosomal protein L36 (Large ribosomal subunit protein eL36)	RPL36	pep3232	EELSNVLAAMR	0.141991	0.0067592	0.0756108	0.43086	0.446453	0.259633	5.06748	2.34127	0.0130817	1.88334	1	105	IKKRVGTHIRAKRKREELSNVLAAMRKAAA	KRKREELSNVLAAMRKAAAKKD________	R	E	E	M	R	K	2	1	1	0	0	0	2	0	0	0	2	0	1	0	0	1	0	0	0	1
GO:0001501~skeletal system development,GO:0007569~cell aging,GO:0090398~cellular senescence,	GO:0005576~extracellular region,GO:0005615~extracellular space,GO:0005796~Golgi lumen,GO:0031012~extracellular matrix,GO:0043202~lysosomal lumen,GO:0070062~extracellular exosome,GO:1903561~extracellular vesicle,	GO:0005201~extracellular matrix structural constituent,GO:0008201~heparin binding,GO:0030021~extracellular matrix structural constituent conferring compression resistance,		P51888	PRELP_HUMAN	Prolargin (Proline-arginine-rich end leucine-rich repeat protein)	PRELP SLRR2A	pep3250	EEVPSALPRNLEQL	0.2505	0.260803	0.103601	0.0172342	0.0138401	0.0330438	0.104273	-3.26156	0.0229239	1.63971	-1	382	KLPGLVFLYMEKNQLEEVPSALPRNLEQLR	LEEVPSALPRNLEQLRLSQNHISRIPPGVF	L	E	E	Q	L	R	1	1	1	0	0	1	3	0	0	0	3	0	0	0	2	1	0	0	0	1
GO:0002181~cytoplasmic translation,GO:0006412~translation,GO:0045471~response to ethanol,	GO:0005634~nucleus,GO:0005737~cytoplasm,GO:0005829~cytosol,GO:0005840~ribosome,GO:0016020~membrane,GO:0022625~cytosolic large ribosomal subunit,GO:0022626~cytosolic ribosome,GO:0031672~A band,GO:0045202~synapse,	GO:0003723~RNA binding,GO:0003735~structural constituent of ribosome,GO:0005515~protein binding,GO:0045296~cadherin binding,	hsa03010:Ribosome,hsa05171:Coronavirus disease - COVID-19,	P61313	RL15_HUMAN	60S ribosomal protein L15 (Large ribosomal subunit protein eL15)	RPL15 EC45 TCBAP0781	pep3463	EMRGLTSAGR	0.0529792	0.264145	0.0696995	0.751556	0.391042	0.555771	4.39055	2.1344	0.0245141	1.61058	1	204	NPDTQWITKPVHKHREMRGLTSAGRKSRGL	VHKHREMRGLTSAGRKSRGLGKGHKFHHTI	R	E	M	G	R	K	1	2	0	0	0	0	1	2	0	0	1	0	1	0	0	1	1	0	0	0
GO:0006334~nucleosome assembly,	GO:0000786~nucleosome,GO:0005634~nucleus,GO:0005654~nucleoplasm,GO:0005829~cytosol,GO:0032991~macromolecular complex,GO:0070062~extracellular exosome,	GO:0003677~DNA binding,GO:0005515~protein binding,GO:0019899~enzyme binding,GO:0030527~structural constituent of chromatin,GO:0044389~ubiquitin-like protein ligase binding,GO:0046982~protein heterodimerization activity,GO:0097677~STAT family protein binding,	hsa04613:Neutrophil extracellular trap formation,hsa05034:Alcoholism,hsa05203:Viral carcinogenesis,hsa05322:Systemic lupus erythematosus,	Q93079	H2B1H_HUMAN	Histone H2B type 1-H (H2B-clustered histone 9) (Histone H2B.j) (H2B/j)	H2BC9 H2BFJ HIST1H2BH	pep3529	ERIAGEASRLAHY	0.138303	0.132063	0.203948	0.030268	0.0243071	0.0580341	0.237415	-2.07452	0.00878586	2.05622	-1	126	SKAMGIMNSFVNDIFERIAGEASRLAHYNK	IFERIAGEASRLAHYNKRSTITSREIQTAV	F	E	R	H	Y	N	3	2	0	0	0	0	2	1	1	1	1	0	0	0	0	1	0	0	1	0
GO:0007165~signal transduction,GO:0048662~negative regulation of smooth muscle cell proliferation,GO:0060348~bone development,	GO:0005576~extracellular region,GO:0005615~extracellular space,GO:0005783~endoplasmic reticulum,GO:0005796~Golgi lumen,GO:0031012~extracellular matrix,GO:0043202~lysosomal lumen,GO:0070062~extracellular exosome,GO:1903561~extracellular vesicle,	GO:0005515~protein binding,GO:0008083~growth factor activity,GO:0030021~extracellular matrix structural constituent conferring compression resistance,		P20774	MIME_HUMAN	Mimecan (Osteoglycin) (Osteoinductive factor) (OIF)	OGN OIF SLRR3A	pep3582	ESVPLNLPESLRVIHL	2.43466	1.68679	1.81153	0.101059	0.488734	0.0387528	0.105941	-3.23867	0.00284141	2.54647	-1	298	KLNNLTFLYLDHNALESVPLNLPESLRVIH	SVPLNLPESLRVIHLQFNNIASITDDTFCK	L	E	S	H	L	Q	0	1	1	0	0	0	2	0	1	1	4	0	0	0	2	2	0	0	0	2
GO:0010628~positive regulation of gene expression,GO:0010977~negative regulation of neuron projection development,GO:0014002~astrocyte development,GO:0031175~neuron projection development,GO:0032967~positive regulation of collagen biosynthetic process,GO:0043488~regulation of mRNA stability,GO:0045109~intermediate filament organization,GO:0045727~positive regulation of translation,GO:0060020~Berg…	GO:0005737~cytoplasm,GO:0005777~peroxisome,GO:0005815~microtubule organizing center,GO:0005829~cytosol,GO:0005844~polysome,GO:0005856~cytoskeleton,GO:0005882~intermediate filament,GO:0005886~plasma membrane,GO:0005925~focal adhesion,GO:0016363~nuclear matrix,GO:0030424~axon,GO:0031252~cell leading edge,GO:0043005~neuron projection,GO:0045111~intermediate filament cytoskeleton,GO:0045335~phagocyti…	GO:0003725~double-stranded RNA binding,GO:0005200~structural constituent of cytoskeleton,GO:0005212~structural constituent of eye lens,GO:0005515~protein binding,GO:0019904~protein domain specific binding,GO:0042802~identical protein binding,GO:0060090~binding, bridging,GO:0097110~scaffold protein binding,GO:1990254~keratin filament binding,	hsa05169:Epstein-Barr virus infection,hsa05206:MicroRNAs in cancer,	P08670	VIME_HUMAN	Vimentin	VIM	pep3613	ETNLDSLPLVDTHSKRTL	10.2285	14.8117	6.50693	2.67539	0.634134	0.112763	0.108482	-3.20447	0.020623	1.68565	-1	466	RISLPLPNFSSLNLRETNLDSLPLVDTHSK	LDSLPLVDTHSKRTLLIKTVETRDGQVINE	R	E	T	T	L	L	0	1	1	2	0	0	1	0	1	0	4	1	0	0	1	2	3	0	0	1
GO:0007010~cytoskeleton organization,GO:0030036~actin cytoskeleton organization,GO:0032092~positive regulation of protein binding,GO:0051016~barbed-end actin filament capping,GO:0051017~actin filament bundle assembly,GO:0071277~cellular response to calcium ion,GO:1903142~positive regulation of establishment of endothelial barrier,GO:1903393~positive regulation of adherens junction organization,	GO:0005634~nucleus,GO:0005654~nucleoplasm,GO:0005737~cytoplasm,GO:0005829~cytosol,GO:0005856~cytoskeleton,GO:0005886~plasma membrane,GO:0005912~adherens junction,GO:0005925~focal adhesion,GO:0008290~F-actin capping protein complex,GO:0014069~postsynaptic density,GO:0016604~nuclear body,	GO:0003723~RNA binding,GO:0003779~actin binding,GO:0005515~protein binding,GO:0005516~calmodulin binding,GO:0008134~transcription factor binding,GO:0030507~spectrin binding,GO:0042803~protein homodimerization activity,GO:0045296~cadherin binding,GO:0046982~protein heterodimerization activity,GO:0051015~actin filament binding,GO:0061629~RNA polymerase II sequence-specific DNA binding transcription…		P35611	ADDA_HUMAN	Alpha-adducin (Erythrocyte adducin subunit alpha)	ADD1 ADDA	pep3682	EYQPHVIVSTT	0.30682	0.460545	0.292904	0.124113	0.019934	0.0475933	0.180747	-2.46796	0.00956827	2.01917	-1	737	VQGELVTASKAIIEKEYQPHVIVSTTGPNP	IIEKEYQPHVIVSTTGPNPFTTLTDRELEE	K	E	Y	T	T	G	0	0	0	0	0	1	1	0	1	1	0	0	0	0	1	1	2	0	1	2
GO:0001895~retina homeostasis,GO:0006810~transport,GO:0009267~cellular response to starvation,GO:0043066~negative regulation of apoptotic process,GO:0043069~negative regulation of programmed cell death,GO:0051659~maintenance of mitochondrion location,GO:0098869~cellular oxidant detoxification,	GO:0005576~extracellular region,GO:0005615~extracellular space,GO:0005634~nucleus,GO:0005737~cytoplasm,GO:0005783~endoplasmic reticulum,GO:0005788~endoplasmic reticulum lumen,GO:0005794~Golgi apparatus,GO:0031093~platelet alpha granule lumen,GO:0032991~macromolecular complex,GO:0070062~extracellular exosome,GO:0072562~blood microparticle,	GO:0003677~DNA binding,GO:0005504~fatty acid binding,GO:0005507~copper ion binding,GO:0005515~protein binding,GO:0008270~zinc ion binding,GO:0015643~toxic substance binding,GO:0016209~antioxidant activity,GO:0019825~oxygen binding,GO:0030170~pyridoxal phosphate binding,GO:0042802~identical protein binding,GO:0046872~metal ion binding,GO:0051087~chaperone binding,GO:1903981~enterobactin binding,	hsa04918:Thyroid hormone synthesis,	P02768	ALBU_HUMAN	Albumin	ALB GIG20 GIG42 PRO0903 PRO1708 PRO2044 PRO2619 PRO2675 UNQ696/PRO1341	pep3689	FAEEGKKLVAASQAALGL	1.56286	1.54434	0.620401	0.0190068	0.0763181	0.0364425	0.0353492	-4.82218	0.0183502	1.73636	-1	609	AFVEKCCKADDKETCFAEEGKKLVAASQAA	EGKKLVAASQAALGL_______________	C	F	A	G	L	-	5	0	0	0	0	1	2	2	0	0	3	2	0	1	0	1	0	0	0	1
GO:0000122~negative regulation of transcription from RNA polymerase II promoter,GO:0002181~cytoplasmic translation,GO:0006412~translation,GO:0006610~ribosomal protein import into nucleus,GO:0008284~positive regulation of cell proliferation,GO:0010628~positive regulation of gene expression,GO:0032986~protein-DNA complex disassembly,GO:0050821~protein stabilization,GO:0051726~regulation of cell cyc…	GO:0005654~nucleoplasm,GO:0005730~nucleolus,GO:0005737~cytoplasm,GO:0005829~cytosol,GO:0005840~ribosome,GO:0005925~focal adhesion,GO:0014069~postsynaptic density,GO:0016020~membrane,GO:0022625~cytosolic large ribosomal subunit,GO:0022626~cytosolic ribosome,GO:0032991~macromolecular complex,GO:0045202~synapse,GO:0070062~extracellular exosome,	GO:0001223~transcription coactivator binding,GO:0003723~RNA binding,GO:0003735~structural constituent of ribosome,GO:0005515~protein binding,GO:0031625~ubiquitin protein ligase binding,GO:0070180~large ribosomal subunit rRNA binding,GO:1990948~ubiquitin ligase inhibitor activity,	hsa03010:Ribosome,hsa05171:Coronavirus disease - COVID-19,	P62829	RL23_HUMAN	60S ribosomal protein L23 (60S ribosomal protein L17) (Large ribosomal subunit protein uL14)	RPL23	pep3804	FEDNAGVIVNNK	0.21815	0.208284	0.220242	0.166723	0.0267778	0.0639332	0.398088	-1.32884	0.036643	1.43601	-1	140	RQRKSYRRKDGVFLYFEDNAGVIVNNKGEM	FLYFEDNAGVIVNNKGEMKGSAITGPVAKE	Y	F	E	N	K	G	1	0	3	1	0	0	1	1	0	1	0	1	0	1	0	0	0	0	0	2
GO:0002092~positive regulation of receptor internalization,GO:0006886~intracellular protein transport,GO:0006897~endocytosis,GO:0006900~membrane budding,GO:0016192~vesicle-mediated transport,GO:0031623~receptor internalization,GO:0034622~cellular macromolecular complex assembly,GO:0048488~synaptic vesicle endocytosis,GO:0065003~macromolecular complex assembly,GO:0072583~clathrin-dependent endocyt…	GO:0005765~lysosomal membrane,GO:0005829~cytosol,GO:0005886~plasma membrane,GO:0005905~clathrin-coated pit,GO:0009898~cytoplasmic side of plasma membrane,GO:0030122~AP-2 adaptor complex,GO:0030131~clathrin adaptor complex,GO:0030666~endocytic vesicle membrane,GO:0030669~clathrin-coated endocytic vesicle membrane,GO:0031410~cytoplasmic vesicle,GO:0036020~endolysosome membrane,GO:0043231~intracellu…	GO:0005048~signal sequence binding,GO:0005515~protein binding,GO:0008289~lipid binding,GO:0035615~clathrin adaptor activity,GO:0044325~ion channel binding,GO:0050750~low-density lipoprotein particle receptor binding,GO:0097718~disordered domain specific binding,	hsa04144:Endocytosis,hsa04721:Synaptic vesicle cycle,hsa04961:Endocrine and other factor-regulated calcium reabsorption,hsa05016:Huntington disease,	Q96CW1	AP2M1_HUMAN	AP-2 complex subunit mu (AP-2 mu chain) (Adaptin-mu2) (Adaptor protein complex AP-2 subunit mu) (Adaptor-related protein complex 2 subunit mu) (Clathrin assembly protein complex 2 mu medium chain) (Clathrin coat assembly protein AP50) (Clathrin coat-associated protein AP50) (HA2 50 kDa subunit) (Plasma membrane adaptor AP-2 50 kDa protein)	AP2M1 CLAPM1 KIAA0109	pep3851	FEVPFAPSGLKVR	0.0830292	0.00965146	0.0215929	0.228421	0.130369	0.172178	4.64646	2.21613	0.0188157	1.72548	1	435	TNDKKKWARPPISMNFEVPFAPSGLKVRYL	MNFEVPFAPSGLKVRYLKVFEPKLNYSDHD	N	F	E	V	R	Y	1	1	0	0	0	0	1	1	0	0	1	1	0	2	2	1	0	0	0	2
GO:0007160~cell-matrix adhesion,GO:0009306~protein secretion,GO:0030168~platelet activation,GO:0031639~plasminogen activation,GO:0034116~positive regulation of heterotypic cell-cell adhesion,GO:0034622~cellular macromolecular complex assembly,GO:0036345~platelet maturation,GO:0042730~fibrinolysis,GO:0045907~positive regulation of vasoconstriction,GO:0045921~positive regulation of exocytosis,GO:00…	GO:0005576~extracellular region,GO:0005577~fibrinogen complex,GO:0005615~extracellular space,GO:0005788~endoplasmic reticulum lumen,GO:0005886~plasma membrane,GO:0009897~external side of plasma membrane,GO:0009986~cell surface,GO:0031091~platelet alpha granule,GO:0031093~platelet alpha granule lumen,GO:0070062~extracellular exosome,GO:0072562~blood microparticle,	GO:0005102~receptor binding,GO:0005198~structural molecule activity,GO:0005201~extracellular matrix structural constituent,GO:0005515~protein binding,GO:0042802~identical protein binding,GO:0046872~metal ion binding,GO:0050839~cell adhesion molecule binding,	hsa04610:Complement and coagulation cascades,hsa04611:Platelet activation,hsa04613:Neutrophil extracellular trap formation,hsa05150:Staphylococcus aureus infection,hsa05171:Coronavirus disease - COVID-19,	P02679	FIBG_HUMAN	Fibrinogen gamma chain	FGG PRO2061	pep3881	FFTSHNGMQFSTW	0.133848	0.111897	0.138619	0.00804966	0.00646437	0.0771697	0.238533	-2.06774	0.0168623	1.77308	-1	453	DAFDGFDFGDDPSDKFFTSHNGMQFSTWDN	DKFFTSHNGMQFSTWDNDNDKFEGNCAEQD	K	F	F	T	W	D	0	0	1	0	0	1	0	1	1	0	0	0	1	3	0	2	2	1	0	0
GO:0001666~response to hypoxia,GO:0002088~lens development in camera-type eye,GO:0006457~protein folding,GO:0006936~muscle contraction,GO:0007021~tubulin complex assembly,GO:0007517~muscle organ development,GO:0009408~response to heat,GO:0010259~multicellular organism aging,GO:0010629~negative regulation of gene expression,GO:0010941~regulation of cell death,GO:0030308~negative regulation of cell…	GO:0005634~nucleus,GO:0005654~nucleoplasm,GO:0005737~cytoplasm,GO:0005739~mitochondrion,GO:0005764~lysosome,GO:0005794~Golgi apparatus,GO:0005829~cytosol,GO:0009986~cell surface,GO:0014069~postsynaptic density,GO:0015630~microtubule cytoskeleton,GO:0030018~Z disc,GO:0030424~axon,GO:0031430~M band,GO:0032432~actin filament bundle,GO:0032991~macromolecular complex,GO:0043197~dendritic spine,GO:0043…	GO:0001540~beta-amyloid binding,GO:0005198~structural molecule activity,GO:0005212~structural constituent of eye lens,GO:0005515~protein binding,GO:0008017~microtubule binding,GO:0042802~identical protein binding,GO:0042803~protein homodimerization activity,GO:0044877~macromolecular complex binding,GO:0046872~metal ion binding,GO:0051082~unfolded protein binding,	hsa04141:Protein processing in endoplasmic reticulum,hsa04213:Longevity regulating pathway - multiple species,	P02511	CRYAB_HUMAN	Alpha-crystallin B chain (Alpha(B)-crystallin) (Heat shock protein beta-5) (HspB5) (Renal carcinoma antigen NY-REN-27) (Rosenthal fiber component)	CRYAB CRYA2 HSPB5	pep3894	FGEHLLESDLFPTSTSL	0.236447	0.808087	0.632585	0.128544	0.0206458	0.0492926	0.118347	-3.0789	0.0457626	1.33949	-1	175	PFFPFHSPSRLFDQFFGEHLLESDLFPTST	EHLLESDLFPTSTSLSPFYLRPPSFLRAPS	F	F	G	S	L	S	0	0	0	1	0	0	2	1	1	0	4	0	0	2	1	3	2	0	0	0
GO:0000470~maturation of LSU-rRNA,GO:0002181~cytoplasmic translation,GO:0006412~translation,GO:0042254~ribosome biogenesis,	GO:0005634~nucleus,GO:0005730~nucleolus,GO:0005737~cytoplasm,GO:0005829~cytosol,GO:0005925~focal adhesion,GO:0016020~membrane,GO:0022625~cytosolic large ribosomal subunit,GO:0022626~cytosolic ribosome,GO:0042788~polysomal ribosome,	GO:0003723~RNA binding,GO:0003735~structural constituent of ribosome,GO:0005515~protein binding,GO:0045296~cadherin binding,	hsa03010:Ribosome,hsa05171:Coronavirus disease - COVID-19,	P62424	RL7A_HUMAN	60S ribosomal protein L7a (Large ribosomal subunit protein eL8) (PLA-X polypeptide) (Surfeit locus protein 3)	RPL7A SURF-3 SURF3	pep3941	FGIGQDIQPK	0.283664	0.0333611	0.466306	0.933457	0.731322	1.19236	3.64742	1.86688	0.0195368	1.70915	1	266	AKKVVNPLFEKRPKNFGIGQDIQPKRDLTR	KRPKNFGIGQDIQPKRDLTRFVKWPRYIRL	N	F	G	P	K	R	0	0	0	1	0	2	0	2	0	2	0	1	0	1	1	0	0	0	0	0
GO:0006518~peptide metabolic process,GO:0016485~protein processing,	GO:0005615~extracellular space,	GO:0004181~metallocarboxypeptidase activity,GO:0008270~zinc ion binding,		Q8N436	CPXM2_HUMAN	Inactive carboxypeptidase-like protein X2	CPXM2 CPX2 UNQ676/PRO1310	pep3950	FGKQPVSLPAR	1.29553	4.00897	2.45359	0.0700256	0.0562349	0.671315	0.102806	-3.28201	0.0460239	1.33702	-1	756	LSKTNMARIREIMEKFGKQPVSLPARRLKL	IMEKFGKQPVSLPARRLKLRGQKRRQRG__	K	F	G	A	R	R	1	1	0	0	0	1	0	1	0	0	1	1	0	1	2	1	0	0	0	1
GO:0006518~peptide metabolic process,GO:0016485~protein processing,	GO:0005615~extracellular space,	GO:0004181~metallocarboxypeptidase activity,GO:0008270~zinc ion binding,		Q8N436	CPXM2_HUMAN	Inactive carboxypeptidase-like protein X2	CPXM2 CPX2 UNQ676/PRO1310	pep3952	FGKQPVSLPARRLK	0.328964	0.684113	0.449314	0.0719945	0.057816	0.138038	0.183158	-2.44884	0.0205577	1.68702	-1	756	LSKTNMARIREIMEKFGKQPVSLPARRLKL	KFGKQPVSLPARRLKLRGQKRRQRG_____	K	F	G	L	K	L	1	2	0	0	0	1	0	1	0	0	2	2	0	1	2	1	0	0	0	1
GO:0006508~proteolysis,GO:0008284~positive regulation of cell proliferation,GO:0016241~regulation of macroautophagy,	GO:0005737~cytoplasm,GO:0005829~cytosol,GO:0005886~plasma membrane,GO:0016020~membrane,GO:0070062~extracellular exosome,	GO:0004198~calcium-dependent cysteine-type endopeptidase activity,GO:0005509~calcium ion binding,GO:0005515~protein binding,GO:0046872~metal ion binding,	hsa05131:Shigellosis,	P04632	CPNS1_HUMAN	Calpain small subunit 1 (CSS1) (Calcium-activated neutral proteinase small subunit) (CANP small subunit) (Calcium-dependent protease small subunit) (CDPS) (Calcium-dependent protease small subunit 1) (Calpain regulatory subunit)	CAPNS1 CAPN4 CAPNS	pep4077	FLKGGGGGGGGGGGLGGGLG	0.576701	0.442033	0.514529	0.0855927	0.0687363	0.164111	0.207688	-2.26751	0.00114844	2.93989	-1	268	______________________________	GGGGGGGGGLGGGLGNVLGGLISGAGGGGG	S	F	L	L	G	N	0	0	0	0	0	0	0	15	0	0	3	1	0	1	0	0	0	0	0	0
GO:0001501~skeletal system development,GO:0001503~ossification,GO:0006907~pinocytosis,GO:0006953~acute-phase response,GO:0010951~negative regulation of endopeptidase activity,GO:0030500~regulation of bone mineralization,GO:0030502~negative regulation of bone mineralization,GO:0046627~negative regulation of insulin receptor signaling pathway,GO:0050727~regulation of inflammatory response,GO:005076…	GO:0005576~extracellular region,GO:0005615~extracellular space,GO:0005788~endoplasmic reticulum lumen,GO:0005794~Golgi apparatus,GO:0031012~extracellular matrix,GO:0031093~platelet alpha granule lumen,GO:0034774~secretory granule lumen,GO:0070062~extracellular exosome,GO:0072562~blood microparticle,	GO:0004866~endopeptidase inhibitor activity,GO:0004869~cysteine-type endopeptidase inhibitor activity,GO:0019210~kinase inhibitor activity,		P02765	FETUA_HUMAN	Alpha-2-HS-glycoprotein (Alpha-2-Z-globulin) (Ba-alpha-2-glycoprotein) (Fetuin-A) [Cleaved into: Alpha-2-HS-glycoprotein chain A; Alpha-2-HS-glycoprotein chain B]	AHSG FETUA PRO2743	pep4120	FMGVVSLGSPSGEVSHPRKT	0.606255	0.555262	0.706826	0.0610097	0.244973	0.116976	0.226382	-2.14317	0.00237714	2.62395	-1	367	PGHQLHRAHYDLRHTFMGVVSLGSPSGEVS	SLGSPSGEVSHPRKTRTVVQPSVGAAAGPV	T	F	M	K	T	R	0	1	0	0	0	0	1	3	1	0	1	1	1	1	2	4	1	0	0	3
GO:0043484~regulation of RNA splicing,GO:1901385~regulation of voltage-gated calcium channel activity,GO:1905686~positive regulation of plasma membrane repair,	GO:0005634~nucleus,GO:0005737~cytoplasm,GO:0005765~lysosomal membrane,GO:0005829~cytosol,GO:0005886~plasma membrane,GO:0005925~focal adhesion,GO:0015629~actin cytoskeleton,GO:0016020~membrane,GO:0030315~T-tubule,GO:0031982~vesicle,GO:0042383~sarcolemma,GO:0043034~costamere,GO:0044291~cell-cell contact zone,GO:0045121~membrane raft,GO:0070062~extracellular exosome,GO:0098797~plasma membrane protei…	GO:0003723~RNA binding,GO:0005515~protein binding,GO:0042802~identical protein binding,GO:0044548~S100 protein binding,GO:0045296~cadherin binding,GO:0097493~structural molecule activity conferring elasticity,	hsa05132:Salmonella infection,	Q09666	AHNK_HUMAN	Neuroblast differentiation-associated protein AHNAK (Desmoyokin)	AHNAK PM227	pep4134	FNFSGSKVQTPEVDVK	0.241123	0.526345	0.65786	0.174563	0.028037	0.0669393	0.189107	-2.40273	0.0419454	1.37732	-1	5890	NIEGKSKKSRFKLPKFNFSGSKVQTPEVDV	NFSGSKVQTPEVDVKGKKPDIDITGPKVDI	K	F	N	V	K	G	0	0	1	1	0	1	1	1	0	0	0	2	0	2	1	2	1	0	0	3
GO:0001974~blood vessel remodeling,GO:0019800~peptide cross-linking via chondroitin 4-sulfate glycosaminoglycan,GO:0060348~bone development,	GO:0005576~extracellular region,GO:0005615~extracellular space,GO:0005796~Golgi lumen,GO:0009986~cell surface,GO:0030133~transport vesicle,GO:0031012~extracellular matrix,GO:0042383~sarcolemma,GO:0043202~lysosomal lumen,GO:0070062~extracellular exosome,	GO:0005201~extracellular matrix structural constituent,GO:0005515~protein binding,GO:0005539~glycosaminoglycan binding,GO:0030021~extracellular matrix structural constituent conferring compression resistance,GO:0050840~extracellular matrix binding,		P21810	PGS1_HUMAN	Biglycan (Bone/cartilage proteoglycan I) (PG-S1)	BGN SLRR1A	pep4147	FNNPVPYWEVQPATFR	0.69694	0.448553	0.496947	0.316338	0.0508078	0.121306	0.297394	-1.74955	0.0249198	1.60345	-1	368	MGFGVKRAYYNGISLFNNPVPYWEVQPATF	NNPVPYWEVQPATFRCVTDRLAIQFGNYKK	L	F	N	F	R	C	1	1	2	0	0	1	1	0	0	0	0	0	0	2	3	0	1	1	1	2
GO:0010942~positive regulation of cell death,GO:0015670~carbon dioxide transport,GO:0015671~oxygen transport,GO:0030185~nitric oxide transport,GO:0042542~response to hydrogen peroxide,GO:0042744~hydrogen peroxide catabolic process,GO:0098869~cellular oxidant detoxification,	GO:0005576~extracellular region,GO:0005615~extracellular space,GO:0005829~cytosol,GO:0005833~hemoglobin complex,GO:0016020~membrane,GO:0022627~cytosolic small ribosomal subunit,GO:0031838~haptoglobin-hemoglobin complex,GO:0070062~extracellular exosome,GO:0071682~endocytic vesicle lumen,GO:0072562~blood microparticle,	GO:0004601~peroxidase activity,GO:0005344~oxygen transporter activity,GO:0005506~iron ion binding,GO:0005515~protein binding,GO:0019825~oxygen binding,GO:0020037~heme binding,GO:0031720~haptoglobin binding,GO:0043177~organic acid binding,GO:0046872~metal ion binding,	hsa05143:African trypanosomiasis,hsa05144:Malaria,	P69905	HBA_HUMAN	Hemoglobin subunit alpha (Alpha-globin) (Hemoglobin alpha chain) [Cleaved into: Hemopressin]	HBA1; HBA2	pep4174	FPHFDLSHGS	0.508049	0.0597504	0.133678	0.91436	0.891126	1.88514	5.26122	2.3954	0.0487587	1.31195	1	142	ALERMFLSFPTTKTYFPHFDLSHGSAQVKG	TTKTYFPHFDLSHGSAQVKGHGKKVADALT	Y	F	P	G	S	A	0	0	0	1	0	0	0	1	2	0	1	0	0	2	1	2	0	0	0	0
GO:0007163~establishment or maintenance of cell polarity,GO:0008306~associative learning,GO:0008356~asymmetric cell division,GO:0010592~positive regulation of lamellipodium assembly,GO:0016344~meiotic chromosome movement towards spindle pole,GO:0016482~cytosolic transport,GO:0033206~meiotic cytokinesis,GO:0034314~Arp2/3 complex-mediated actin nucleation,GO:0035902~response to immobilization stres…	GO:0005576~extracellular region,GO:0005634~nucleus,GO:0005737~cytoplasm,GO:0005829~cytosol,GO:0005885~Arp2/3 protein complex,GO:0005925~focal adhesion,GO:0014069~postsynaptic density,GO:0015629~actin cytoskeleton,GO:0016020~membrane,GO:0030027~lamellipodium,GO:0030478~actin cap,GO:0035578~azurophil granule lumen,GO:0035861~site of double-strand break,GO:0061825~podosome core,GO:0070062~extracellu…	GO:0003779~actin binding,GO:0005200~structural constituent of cytoskeleton,GO:0005515~protein binding,GO:0005524~ATP binding,GO:0051015~actin filament binding,	hsa04144:Endocytosis,hsa04530:Tight junction,hsa04666:Fc gamma R-mediated phagocytosis,hsa04810:Regulation of actin cytoskeleton,hsa05100:Bacterial invasion of epithelial cells,hsa05130:Pathogenic Escherichia coli infection,hsa05131:Shigellosis,hsa05132:Salmonella infection,hsa05135:Yersinia infection,	P61160	ARP2_HUMAN	Actin-related protein 2 (Actin-like protein 2)	ACTR2 ARP2	pep4207	FQPHLINVEGVGVAELL	0.0124279	0.00730805	0.0163501	0.0679967	0.0705817	0.0260746	4.56279	2.18992	0.0430994	1.36553	1	394	IIKVGGERFEAPEALFQPHLINVEGVGVAE	PHLINVEGVGVAELLFNTIQAADIDTRSEF	L	F	Q	L	L	F	1	0	1	0	0	1	2	2	1	1	3	0	0	1	1	0	0	0	0	3
GO:0001501~skeletal system development,GO:0001503~ossification,GO:0001568~blood vessel development,GO:0001649~osteoblast differentiation,GO:0001957~intramembranous ossification,GO:0001958~endochondral ossification,GO:0007155~cell adhesion,GO:0007601~visual perception,GO:0007605~sensory perception of sound,GO:0009410~response to xenobiotic stimulus,GO:0009612~response to mechanical stimulus,GO:001…	GO:0005576~extracellular region,GO:0005581~collagen trimer,GO:0005584~collagen type I trimer,GO:0005615~extracellular space,GO:0005737~cytoplasm,GO:0005788~endoplasmic reticulum lumen,GO:0005794~Golgi apparatus,GO:0016021~integral component of membrane,GO:0030141~secretory granule,GO:0031012~extracellular matrix,	GO:0002020~protease binding,GO:0005201~extracellular matrix structural constituent,GO:0005515~protein binding,GO:0030020~extracellular matrix structural constituent conferring tensile strength,GO:0042802~identical protein binding,GO:0046872~metal ion binding,GO:0048407~platelet-derived growth factor binding,	hsa04151:PI3K-Akt signaling pathway,hsa04510:Focal adhesion,hsa04512:ECM-receptor interaction,hsa04611:Platelet activation,hsa04926:Relaxin signaling pathway,hsa04933:AGE-RAGE signaling pathway in diabetic complications,hsa04974:Protein digestion and absorption,hsa05146:Amoebiasis,hsa05165:Human papillomavirus infection,hsa05205:Proteoglycans in cancer,hsa05415:Diabetic cardiomyopathy,	P02452	CO1A1_HUMAN	Collagen alpha-1(I) chain (Alpha-1 type I collagen)	COL1A1	pep4246	FSFLPQPPQE	0.0863605	0.0378642	0.0658558	0.0109552	0.00879772	0.0210049	0.214424	-2.22146	0.0267566	1.57257	-1	1464	PGPPGPPGPPSAGFDFSFLPQPPQEKAHDG	SAGFDFSFLPQPPQEKAHDGGRYYRADDAN	D	F	S	Q	E	K	0	0	0	0	0	2	1	0	0	0	1	0	0	2	3	1	0	0	0	0
GO:0043484~regulation of RNA splicing,GO:1901385~regulation of voltage-gated calcium channel activity,GO:1905686~positive regulation of plasma membrane repair,	GO:0005634~nucleus,GO:0005737~cytoplasm,GO:0005765~lysosomal membrane,GO:0005829~cytosol,GO:0005886~plasma membrane,GO:0005925~focal adhesion,GO:0015629~actin cytoskeleton,GO:0016020~membrane,GO:0030315~T-tubule,GO:0031982~vesicle,GO:0042383~sarcolemma,GO:0043034~costamere,GO:0044291~cell-cell contact zone,GO:0045121~membrane raft,GO:0070062~extracellular exosome,GO:0098797~plasma membrane protei…	GO:0003723~RNA binding,GO:0005515~protein binding,GO:0042802~identical protein binding,GO:0044548~S100 protein binding,GO:0045296~cadherin binding,GO:0097493~structural molecule activity conferring elasticity,	hsa05132:Salmonella infection,	Q09666	AHNK_HUMAN	Neuroblast differentiation-associated protein AHNAK (Desmoyokin)	AHNAK PM227	pep4257	FSMPGFKAEGPEVDVNLPK	1.36259	1.45427	1.88897	0.524665	0.983357	0.12398	0.346804	-1.52781	0.0259585	1.58572	-1	5890	GPDWHLKMPKMKMPKFSMPGFKAEGPEVDV	GFKAEGPEVDVNLPKADVDISGPKVGVEVP	K	F	S	P	K	A	1	0	1	1	0	0	2	2	0	0	1	2	1	2	3	1	0	0	0	2
GO:0043484~regulation of RNA splicing,GO:1901385~regulation of voltage-gated calcium channel activity,GO:1905686~positive regulation of plasma membrane repair,	GO:0005634~nucleus,GO:0005737~cytoplasm,GO:0005765~lysosomal membrane,GO:0005829~cytosol,GO:0005886~plasma membrane,GO:0005925~focal adhesion,GO:0015629~actin cytoskeleton,GO:0016020~membrane,GO:0030315~T-tubule,GO:0031982~vesicle,GO:0042383~sarcolemma,GO:0043034~costamere,GO:0044291~cell-cell contact zone,GO:0045121~membrane raft,GO:0070062~extracellular exosome,GO:0098797~plasma membrane protei…	GO:0003723~RNA binding,GO:0005515~protein binding,GO:0042802~identical protein binding,GO:0044548~S100 protein binding,GO:0045296~cadherin binding,GO:0097493~structural molecule activity conferring elasticity,	hsa05132:Salmonella infection,	Q09666	AHNK_HUMAN	Neuroblast differentiation-associated protein AHNAK (Desmoyokin)	AHNAK PM227	pep4258	FSMPGFKGEGPDVDVNLPK	0.921266	0.775428	0.916577	0.193001	0.528812	0.0740098	0.304531	-1.71534	0.0137257	1.86246	-1	5890	GPDWHLKMPKVKMPKFSMPGFKGEGPDVDV	GFKGEGPDVDVNLPKADLDVSGPKVDIDVP	K	F	S	P	K	A	0	0	1	2	0	0	1	3	0	0	1	2	1	2	3	1	0	0	0	2
GO:0043484~regulation of RNA splicing,GO:1901385~regulation of voltage-gated calcium channel activity,GO:1905686~positive regulation of plasma membrane repair,	GO:0005634~nucleus,GO:0005737~cytoplasm,GO:0005765~lysosomal membrane,GO:0005829~cytosol,GO:0005886~plasma membrane,GO:0005925~focal adhesion,GO:0015629~actin cytoskeleton,GO:0016020~membrane,GO:0030315~T-tubule,GO:0031982~vesicle,GO:0042383~sarcolemma,GO:0043034~costamere,GO:0044291~cell-cell contact zone,GO:0045121~membrane raft,GO:0070062~extracellular exosome,GO:0098797~plasma membrane protei…	GO:0003723~RNA binding,GO:0005515~protein binding,GO:0042802~identical protein binding,GO:0044548~S100 protein binding,GO:0045296~cadherin binding,GO:0097493~structural molecule activity conferring elasticity,	hsa05132:Salmonella infection,	Q09666	AHNK_HUMAN	Neuroblast differentiation-associated protein AHNAK (Desmoyokin)	AHNAK PM227	pep4261	FSMPGFKGEGPEVDVNLPK	0.429653	0.390776	0.442978	0.07369	0.0591777	0.141289	0.216998	-2.20425	0.000377084	3.42356	-1	5890	GPDWHLKMPKMKMPKFSMPGFKGEGPEVDV	GFKGEGPEVDVNLPKADVDVSGPKVDVEVP	K	F	S	P	K	A	0	0	1	1	0	0	2	3	0	0	1	2	1	2	3	1	0	0	0	2
GO:0043484~regulation of RNA splicing,GO:1901385~regulation of voltage-gated calcium channel activity,GO:1905686~positive regulation of plasma membrane repair,	GO:0005634~nucleus,GO:0005737~cytoplasm,GO:0005765~lysosomal membrane,GO:0005829~cytosol,GO:0005886~plasma membrane,GO:0005925~focal adhesion,GO:0015629~actin cytoskeleton,GO:0016020~membrane,GO:0030315~T-tubule,GO:0031982~vesicle,GO:0042383~sarcolemma,GO:0043034~costamere,GO:0044291~cell-cell contact zone,GO:0045121~membrane raft,GO:0070062~extracellular exosome,GO:0098797~plasma membrane protei…	GO:0003723~RNA binding,GO:0005515~protein binding,GO:0042802~identical protein binding,GO:0044548~S100 protein binding,GO:0045296~cadherin binding,GO:0097493~structural molecule activity conferring elasticity,	hsa05132:Salmonella infection,	Q09666	AHNK_HUMAN	Neuroblast differentiation-associated protein AHNAK (Desmoyokin)	AHNAK PM227	pep4263	FSMPSLKGEGPEFDVNLSK	0.323468	0.451671	0.415799	0.0762318	0.0122438	0.0292325	0.0988364	-3.33881	0.00111159	2.95406	-1	5890	GPDWNLKMPKIKMPKFSMPSLKGEGPEFDV	SLKGEGPEFDVNLSKANVDISAPKVDTNAP	K	F	S	S	K	A	0	0	1	1	0	0	2	2	0	0	2	2	1	2	2	3	0	0	0	1
GO:0043484~regulation of RNA splicing,GO:1901385~regulation of voltage-gated calcium channel activity,GO:1905686~positive regulation of plasma membrane repair,	GO:0005634~nucleus,GO:0005737~cytoplasm,GO:0005765~lysosomal membrane,GO:0005829~cytosol,GO:0005886~plasma membrane,GO:0005925~focal adhesion,GO:0015629~actin cytoskeleton,GO:0016020~membrane,GO:0030315~T-tubule,GO:0031982~vesicle,GO:0042383~sarcolemma,GO:0043034~costamere,GO:0044291~cell-cell contact zone,GO:0045121~membrane raft,GO:0070062~extracellular exosome,GO:0098797~plasma membrane protei…	GO:0003723~RNA binding,GO:0005515~protein binding,GO:0042802~identical protein binding,GO:0044548~S100 protein binding,GO:0045296~cadherin binding,GO:0097493~structural molecule activity conferring elasticity,	hsa05132:Salmonella infection,	Q09666	AHNK_HUMAN	Neuroblast differentiation-associated protein AHNAK (Desmoyokin)	AHNAK PM227	pep4264	FSMPSLKGEGPEVDVNLPK	0.179114	0.190639	0.246863	0.0383565	0.154013	0.0735424	0.431244	-1.21342	0.0435145	1.36137	-1	5890	GLDWSLKIPKMKMPKFSMPSLKGEGPEVDV	SLKGEGPEVDVNLPKADVVVSGPKVDIEAP	K	F	S	P	K	A	0	0	1	1	0	0	2	2	0	0	2	2	1	1	3	2	0	0	0	2
GO:0000266~mitochondrial fission,GO:0001836~release of cytochrome c from mitochondria,GO:0006626~protein targeting to mitochondrion,GO:0008053~mitochondrial fusion,GO:0010821~regulation of mitochondrion organization,GO:0016559~peroxisome fission,GO:0043653~mitochondrial fragmentation involved in apoptotic process,GO:0070584~mitochondrion morphogenesis,GO:0090141~positive regulation of mitochondri…	GO:0005739~mitochondrion,GO:0005741~mitochondrial outer membrane,GO:0005777~peroxisome,GO:0008021~synaptic vesicle,GO:0016021~integral component of membrane,GO:0031307~integral component of mitochondrial outer membrane,GO:0031966~mitochondrial membrane,GO:0032592~integral component of mitochondrial membrane,GO:0032991~macromolecular complex,	GO:0005515~protein binding,GO:0042802~identical protein binding,GO:0042803~protein homodimerization activity,		Q9GZY8	MFF_HUMAN	Mitochondrial fission factor	MFF C2orf33 AD030 AD033 GL004	pep4281	FSRPADLDLIQSTPFKPLA	0.233149	0.377054	0.193527	0.0879699	0.0141291	0.0337337	0.169003	-2.56488	0.0206129	1.68586	-1	342	VPERIVVAGNNEDVSFSRPADLDLIQSTPF	ADLDLIQSTPFKPLALKTPPRVLTLSERPL	S	F	S	L	A	L	2	1	0	2	0	1	0	0	0	1	3	1	0	2	3	2	1	0	0	0
GO:0000122~negative regulation of transcription from RNA polymerase II promoter,GO:0006357~regulation of transcription from RNA polymerase II promoter,GO:0010468~regulation of gene expression,GO:0040029~regulation of gene expression, epigenetic,	GO:0005634~nucleus,GO:0005654~nucleoplasm,	GO:0003690~double-stranded DNA binding,GO:0005515~protein binding,GO:0042802~identical protein binding,		Q9UFW8	CGBP1_HUMAN	CGG triplet repeat-binding protein 1 (CGG-binding protein 1) (20 kDa CGG-binding protein) (p20-CGGBP DNA-binding protein)	CGGBP1 CGGBP	pep4397	FVVTAPPARNR	0.295269	0.311254	0.0989074	0.0164534	0.0132131	0.0315468	0.0867744	-3.52659	0.0350317	1.45554	-1	167	______________________________	______________________________	R	F	V	N	R	S	2	2	1	0	0	0	0	0	0	0	0	0	0	1	2	0	1	0	0	2
GO:0006606~protein import into nucleus,GO:0006998~nuclear envelope organization,GO:0007097~nuclear migration,GO:0007517~muscle organ development,GO:0008285~negative regulation of cell proliferation,GO:0010628~positive regulation of gene expression,GO:0030334~regulation of cell migration,GO:0030951~establishment or maintenance of microtubule cytoskeleton polarity,GO:0031507~heterochromatin assembl…	GO:0005634~nucleus,GO:0005635~nuclear envelope,GO:0005638~lamin filament,GO:0005652~nuclear lamina,GO:0005654~nucleoplasm,GO:0005829~cytosol,GO:0005882~intermediate filament,GO:0016363~nuclear matrix,GO:0016604~nuclear body,GO:0016607~nuclear speck,GO:0031965~nuclear membrane,GO:0035861~site of double-strand break,GO:0048471~perinuclear region of cytoplasm,	GO:0005198~structural molecule activity,GO:0005200~structural constituent of cytoskeleton,GO:0005515~protein binding,GO:0042802~identical protein binding,	hsa04210:Apoptosis,hsa05410:Hypertrophic cardiomyopathy,hsa05412:Arrhythmogenic right ventricular cardiomyopathy,hsa05414:Dilated cardiomyopathy,	P02545	LMNA_HUMAN	Prelamin-A/C [Cleaved into: Lamin-A/C (70 kDa lamin) (Renal carcinoma antigen NY-REN-32)]	LMNA LMN1	pep4476	GAQASSTPLSPTRITR	0.03905	0.0229629	0.0513743	0.213655	0.200404	0.0819298	4.37429	2.12905	0.0403988	1.39363	1	664	______________________________	AQASSTPLSPTRITRLQEKEDLQELNDRLA	S	G	A	T	R	L	2	2	0	0	0	1	0	1	0	1	1	0	0	0	2	3	3	0	0	0
GO:0006412~translation,GO:0006414~translational elongation,GO:0044829~positive regulation by host of viral genome replication,GO:0071364~cellular response to epidermal growth factor stimulus,GO:1900022~regulation of D-erythro-sphingosine kinase activity,GO:1904714~regulation of chaperone-mediated autophagy,	GO:0005576~extracellular region,GO:0005615~extracellular space,GO:0005634~nucleus,GO:0005730~nucleolus,GO:0005737~cytoplasm,GO:0005829~cytosol,GO:0005853~eukaryotic translation elongation factor 1 complex,GO:0005886~plasma membrane,GO:0016020~membrane,GO:0030864~cortical actin cytoskeleton,GO:0032587~ruffle membrane,GO:0034774~secretory granule lumen,GO:0070062~extracellular exosome,GO:0098574~cy…	GO:0000049~tRNA binding,GO:0003723~RNA binding,GO:0003746~translation elongation factor activity,GO:0003924~GTPase activity,GO:0005515~protein binding,GO:0005525~GTP binding,GO:0019900~kinase binding,GO:0019901~protein kinase binding,	hsa03013:Nucleocytoplasmic transport,hsa05134:Legionellosis,hsa05140:Leishmaniasis,	P68104	EF1A1_HUMAN	Elongation factor 1-alpha 1 (EF-1-alpha-1) (Elongation factor Tu) (EF-Tu) (Eukaryotic elongation factor 1 A-1) (eEF1A-1) (Leukocyte receptor cluster member 7)	EEF1A1 EEF1A EF1A LENG7	pep4538	GDAAIVDMVPGKPM	0.0128415	0.00755129	0.0168943	0.107653	0.194443	0.134712	11.7147	3.55025	0.00667259	2.17571	1	462	RSGKKLEDGPKFLKSGDAAIVDMVPGKPMC	SGDAAIVDMVPGKPMCVESFSDYPPLGRFA	S	G	D	P	M	C	2	0	0	2	0	0	0	2	0	1	0	1	2	0	2	0	0	0	0	2
GO:0000086~G2/M transition of mitotic cell cycle,GO:0001975~response to amphetamine,GO:0002027~regulation of heart rate,GO:0005513~detection of calcium ion,GO:0007186~G-protein coupled receptor signaling pathway,GO:0007190~activation of adenylate cyclase activity,GO:0010800~positive regulation of peptidyl-threonine phosphorylation,GO:0010801~negative regulation of peptidyl-threonine phosphorylati…	GO:0000922~spindle pole,GO:0005634~nucleus,GO:0005737~cytoplasm,GO:0005813~centrosome,GO:0005876~spindle microtubule,GO:0005886~plasma membrane,GO:0008076~voltage-gated potassium channel complex,GO:0030017~sarcomere,GO:0030426~growth cone,GO:0030672~synaptic vesicle membrane,GO:0031966~mitochondrial membrane,GO:0031982~vesicle,GO:0032991~macromolecular complex,GO:0034704~calcium channel complex,G…	GO:0005509~calcium ion binding,GO:0005515~protein binding,GO:0008179~adenylate cyclase binding,GO:0010856~adenylate cyclase activator activity,GO:0016301~kinase activity,GO:0019901~protein kinase binding,GO:0019904~protein domain specific binding,GO:0030234~enzyme regulator activity,GO:0030235~nitric-oxide synthase regulator activity,GO:0031432~titin binding,GO:0031800~type 3 metabotropic glutama…	hsa04014:Ras signaling pathway,hsa04015:Rap1 signaling pathway,hsa04020:Calcium signaling pathway,hsa04022:cGMP-PKG signaling pathway,hsa04024:cAMP signaling pathway,hsa04070:Phosphatidylinositol signaling system,hsa04114:Oocyte meiosis,hsa04218:Cellular senescence,hsa04261:Adrenergic signaling in cardiomyocytes,hsa04270:Vascular smooth muscle contraction,hsa04371:Apelin signaling pathway,hsa0462…	P0DP25	CALM3_HUMAN	Calmodulin-3	CALM3 CALML2 CAM3 CAMC CAMIII	pep4543	GDGQVNYEEFVQMMTAK	0.343678	0.370647	0.306198	0.044723	0.179577	0.0857493	0.303814	-1.71874	0.00579219	2.23716	-1	149	TDEEVDEMIREADIDGDGQVNYEEFVQMMT	GQVNYEEFVQMMTAK_______________	D	G	D	A	K	-	1	0	1	1	0	2	2	2	0	0	0	1	2	1	0	0	1	0	1	2
GO:0043484~regulation of RNA splicing,GO:1901385~regulation of voltage-gated calcium channel activity,GO:1905686~positive regulation of plasma membrane repair,	GO:0005634~nucleus,GO:0005737~cytoplasm,GO:0005765~lysosomal membrane,GO:0005829~cytosol,GO:0005886~plasma membrane,GO:0005925~focal adhesion,GO:0015629~actin cytoskeleton,GO:0016020~membrane,GO:0030315~T-tubule,GO:0031982~vesicle,GO:0042383~sarcolemma,GO:0043034~costamere,GO:0044291~cell-cell contact zone,GO:0045121~membrane raft,GO:0070062~extracellular exosome,GO:0098797~plasma membrane protei…	GO:0003723~RNA binding,GO:0005515~protein binding,GO:0042802~identical protein binding,GO:0044548~S100 protein binding,GO:0045296~cadherin binding,GO:0097493~structural molecule activity conferring elasticity,	hsa05132:Salmonella infection,	Q09666	AHNK_HUMAN	Neuroblast differentiation-associated protein AHNAK (Desmoyokin)	AHNAK PM227	pep4544	GDIKVSAPGVQGDVKGPQVALK	0.371428	0.424087	0.242892	0.0404055	0.0324481	0.0774711	0.144765	-2.78822	0.00597801	2.22344	-1	5890	SMQDVDLSLGSPKLKGDIKVSAPGVQGDVK	PGVQGDVKGPQVALKGSRVDIETPNLEGTL	K	G	D	L	K	G	2	0	0	2	0	2	0	4	0	1	1	3	0	0	2	1	0	0	0	4
GO:0008217~regulation of blood pressure,GO:0010942~positive regulation of cell death,GO:0015670~carbon dioxide transport,GO:0015671~oxygen transport,GO:0030185~nitric oxide transport,GO:0042542~response to hydrogen peroxide,GO:0042744~hydrogen peroxide catabolic process,GO:0045429~positive regulation of nitric oxide biosynthetic process,GO:0070293~renal absorption,GO:0070527~platelet aggregation,…	GO:0005576~extracellular region,GO:0005615~extracellular space,GO:0005829~cytosol,GO:0005833~hemoglobin complex,GO:0016021~integral component of membrane,GO:0031838~haptoglobin-hemoglobin complex,GO:0070062~extracellular exosome,GO:0071682~endocytic vesicle lumen,GO:0072562~blood microparticle,GO:1904724~tertiary granule lumen,GO:1904813~ficolin-1-rich granule lumen,	GO:0004601~peroxidase activity,GO:0005344~oxygen transporter activity,GO:0005515~protein binding,GO:0019825~oxygen binding,GO:0020037~heme binding,GO:0030492~hemoglobin binding,GO:0031720~haptoglobin binding,GO:0031721~hemoglobin alpha binding,GO:0043177~organic acid binding,GO:0046872~metal ion binding,	hsa05143:African trypanosomiasis,hsa05144:Malaria,	P68871	HBB_HUMAN	Hemoglobin subunit beta (Beta-globin) (Hemoglobin beta chain) [Cleaved into: LVV-hemorphin-7; Spinorphin]	HBB	pep4563	GDLSTPDAVMGNPKV	0.0730745	0.0429706	0.0961369	0.439306	0.400511	0.766579	7.57084	2.92045	0.0165629	1.78086	1	147	LLVVYPWTQRFFESFGDLSTPDAVMGNPKV	GDLSTPDAVMGNPKVKAHGKKVLGAFSDGL	F	G	D	K	V	K	1	0	1	2	0	0	0	2	0	0	1	1	1	0	2	1	1	0	0	2
GO:0008203~cholesterol metabolic process,GO:0016477~cell migration,GO:0030299~intestinal cholesterol absorption,GO:0030835~negative regulation of actin filament depolymerization,GO:0031529~ruffle organization,GO:0042632~cholesterol homeostasis,GO:0051017~actin filament bundle assembly,	GO:0001725~stress fiber,GO:0001726~ruffle,GO:0005829~cytosol,GO:0005886~plasma membrane,GO:0005925~focal adhesion,GO:0015629~actin cytoskeleton,GO:0031526~brush border membrane,GO:0032154~cleavage furrow,	GO:0003785~actin monomer binding,GO:0005515~protein binding,GO:0045296~cadherin binding,GO:0046872~metal ion binding,GO:0051015~actin filament binding,		Q9UHB6	LIMA1_HUMAN	LIM domain and actin-binding protein 1 (Epithelial protein lost in neoplasm)	LIMA1 EPLIN SREBP3 PP624	pep4659	GEPTQTKILR	0.151161	0.0888884	0.198868	0.827049	0.678025	0.317147	4.15163	2.05368	0.0407019	1.39039	1	759	KYNVPLNRLKMMFEKGEPTQTKILRAQSRS	MMFEKGEPTQTKILRAQSRSASGRKISENS	K	G	E	L	R	A	0	1	0	0	0	1	1	1	0	1	1	1	0	0	1	0	2	0	0	0
GO:0001501~skeletal system development,GO:0001503~ossification,GO:0001568~blood vessel development,GO:0001649~osteoblast differentiation,GO:0001957~intramembranous ossification,GO:0001958~endochondral ossification,GO:0007155~cell adhesion,GO:0007601~visual perception,GO:0007605~sensory perception of sound,GO:0009410~response to xenobiotic stimulus,GO:0009612~response to mechanical stimulus,GO:001…	GO:0005576~extracellular region,GO:0005581~collagen trimer,GO:0005584~collagen type I trimer,GO:0005615~extracellular space,GO:0005737~cytoplasm,GO:0005788~endoplasmic reticulum lumen,GO:0005794~Golgi apparatus,GO:0016021~integral component of membrane,GO:0030141~secretory granule,GO:0031012~extracellular matrix,	GO:0002020~protease binding,GO:0005201~extracellular matrix structural constituent,GO:0005515~protein binding,GO:0030020~extracellular matrix structural constituent conferring tensile strength,GO:0042802~identical protein binding,GO:0046872~metal ion binding,GO:0048407~platelet-derived growth factor binding,	hsa04151:PI3K-Akt signaling pathway,hsa04510:Focal adhesion,hsa04512:ECM-receptor interaction,hsa04611:Platelet activation,hsa04926:Relaxin signaling pathway,hsa04933:AGE-RAGE signaling pathway in diabetic complications,hsa04974:Protein digestion and absorption,hsa05146:Amoebiasis,hsa05165:Human papillomavirus infection,hsa05205:Proteoglycans in cancer,hsa05415:Diabetic cardiomyopathy,	P02452	CO1A1_HUMAN	Collagen alpha-1(I) chain (Alpha-1 type I collagen)	COL1A1	pep4701	GFDFSFLPQPPQ	0.104931	0.0755073	0.134756	0.0224169	0.0180022	0.0429808	0.264598	-1.91813	0.014618	1.83511	-1	1464	PGPPGPPGPPGPPSAGFDFSFLPQPPQEKA	PSAGFDFSFLPQPPQEKAHDGGRYYRADDA	A	G	F	P	Q	E	0	0	0	1	0	2	0	1	0	0	1	0	0	3	3	1	0	0	0	0
GO:0000122~negative regulation of transcription from RNA polymerase II promoter,GO:0000381~regulation of alternative mRNA splicing, via spliceosome,GO:0000398~mRNA splicing, via spliceosome,GO:0001649~osteoblast differentiation,GO:0006325~chromatin organization,GO:0006396~RNA processing,GO:0007049~cell cycle,GO:0007346~regulation of mitotic cell cycle,GO:0009048~dosage compensation by inactivatio…	GO:0000228~nuclear chromosome,GO:0000776~kinetochore,GO:0000922~spindle pole,GO:0005634~nucleus,GO:0005654~nucleoplasm,GO:0005697~telomerase holoenzyme complex,GO:0005813~centrosome,GO:0005829~cytosol,GO:0009986~cell surface,GO:0016020~membrane,GO:0016021~integral component of membrane,GO:0016363~nuclear matrix,GO:0016607~nuclear speck,GO:0030496~midbody,GO:0032839~dendrite cytoplasm,GO:0032991~m…	GO:0000978~RNA polymerase II core promoter proximal region sequence-specific DNA binding,GO:0000993~RNA polymerase II core binding,GO:0001097~TFIIH-class transcription factor binding,GO:0003677~DNA binding,GO:0003682~chromatin binding,GO:0003690~double-stranded DNA binding,GO:0003697~single-stranded DNA binding,GO:0003714~transcription corepressor activity,GO:0003723~RNA binding,GO:0003725~double…	hsa03040:Spliceosome,	Q00839	HNRPU_HUMAN	Heterogeneous nuclear ribonucleoprotein U (hnRNP U) (GRIP120) (Nuclear p120 ribonucleoprotein) (Scaffold-attachment factor A) (SAF-A) (p120) (pp120)	HNRNPU C1orf199 HNRPU SAFA U21.1	pep4803	GGGGGGSGGIGYPYPR	0.0208147	0.0122398	0.0273838	0.125463	0.262873	0.218353	10.0382	3.32742	0.0110557	1.95641	1	825	GNRGGYNRRGNMPQRGGGGGGSGGIGYPYP	GGGGGSGGIGYPYPRAPVFPGRGSYSNRGN	R	G	G	P	R	A	0	1	0	0	0	0	0	9	0	1	0	0	0	0	2	1	0	0	2	0
GO:0000122~negative regulation of transcription from RNA polymerase II promoter,GO:0000398~mRNA splicing, via spliceosome,GO:0006397~mRNA processing,GO:0006406~mRNA export from nucleus,GO:0031053~primary miRNA processing,GO:0044806~G-quadruplex DNA unwinding,GO:0048025~negative regulation of mRNA splicing, via spliceosome,GO:0050658~RNA transport,GO:0051028~mRNA transport,GO:1904358~positive regu…	GO:0000781~chromosome, telomeric region,GO:0005576~extracellular region,GO:0005634~nucleus,GO:0005654~nucleoplasm,GO:0005681~spliceosomal complex,GO:0005737~cytoplasm,GO:0015030~Cajal body,GO:0016020~membrane,GO:0016363~nuclear matrix,GO:0070062~extracellular exosome,GO:0071013~catalytic step 2 spliceosome,GO:1990904~ribonucleoprotein complex,	GO:0003723~RNA binding,GO:0003730~mRNA 3'-UTR binding,GO:0005515~protein binding,GO:0035198~miRNA binding,GO:0042802~identical protein binding,GO:0043047~single-stranded telomeric DNA binding,GO:0097157~pre-mRNA intronic binding,GO:0098505~G-rich strand telomeric DNA binding,GO:1990247~N6-methyladenosine-containing RNA binding,	hsa05014:Amyotrophic lateral sclerosis,	P22626	ROA2_HUMAN	Heterogeneous nuclear ribonucleoproteins A2/B1 (hnRNP A2/B1)	HNRNPA2B1 HNRPA2B1	pep4854	GGNFGFGDSRGGGGNFGP	0.0253484	0.0149058	0.0333484	0.24343	0.111376	0.299476	8.88938	3.15208	0.0259211	1.58635	1	353	SRQEMQEVQSSRSGRGGNFGFGDSRGGGGN	FGFGDSRGGGGNFGPGPGSNFRGGSDGYGS	R	G	G	G	P	G	0	1	2	1	0	0	0	9	0	0	0	0	0	3	1	1	0	0	0	0
GO:0000381~regulation of alternative mRNA splicing, via spliceosome,GO:0000398~mRNA splicing, via spliceosome,GO:0006397~mRNA processing,GO:0006405~RNA export from nucleus,GO:0008380~RNA splicing,GO:0032211~negative regulation of telomere maintenance via telomerase,GO:0032212~positive regulation of telomere maintenance via telomerase,GO:0042149~cellular response to glucose starvation,GO:0043484~r…	GO:0005634~nucleus,GO:0005654~nucleoplasm,GO:0005681~spliceosomal complex,GO:0005737~cytoplasm,GO:0016020~membrane,GO:0043232~intracellular non-membrane-bounded organelle,GO:0070062~extracellular exosome,GO:0071013~catalytic step 2 spliceosome,GO:1990904~ribonucleoprotein complex,	GO:0003676~nucleic acid binding,GO:0003677~DNA binding,GO:0003697~single-stranded DNA binding,GO:0003723~RNA binding,GO:0003727~single-stranded RNA binding,GO:0003730~mRNA 3'-UTR binding,GO:0005515~protein binding,GO:0019904~protein domain specific binding,GO:0035198~miRNA binding,GO:0036002~pre-mRNA binding,GO:0042802~identical protein binding,GO:0061752~telomeric repeat-containing RNA binding,G…	hsa03040:Spliceosome,hsa05014:Amyotrophic lateral sclerosis,	P09651	ROA1_HUMAN	Heterogeneous nuclear ribonucleoprotein A1 (hnRNP A1) (Helix-destabilizing protein) (Single-strand RNA-binding protein) (hnRNP core protein A1) [Cleaved into: Heterogeneous nuclear ribonucleoprotein A1, N-terminally processed]	HNRNPA1 HNRPA1	pep4856	GGNFGGRSSGPYGGGGQYFAKPR	0.337328	0.149396	0.237279	0.0394717	0.0316982	0.0756808	0.202832	-2.30165	0.0263377	1.57942	-1	372	FGNYNNQSSNFGPMKGGNFGGRSSGPYGGG	SGPYGGGGQYFAKPRNQGGYGGSSSSSSYG	K	G	G	P	R	N	1	2	1	0	0	1	0	9	0	0	0	1	0	2	2	2	0	0	2	0
GO:0001974~blood vessel remodeling,GO:0019800~peptide cross-linking via chondroitin 4-sulfate glycosaminoglycan,GO:0060348~bone development,	GO:0005576~extracellular region,GO:0005615~extracellular space,GO:0005796~Golgi lumen,GO:0009986~cell surface,GO:0030133~transport vesicle,GO:0031012~extracellular matrix,GO:0042383~sarcolemma,GO:0043202~lysosomal lumen,GO:0070062~extracellular exosome,	GO:0005201~extracellular matrix structural constituent,GO:0005515~protein binding,GO:0005539~glycosaminoglycan binding,GO:0030021~extracellular matrix structural constituent conferring compression resistance,GO:0050840~extracellular matrix binding,		P21810	PGS1_HUMAN	Biglycan (Bone/cartilage proteoglycan I) (PG-S1)	BGN SLRR1A	pep4863	GGNPLENSGFEPGAFDGL	0.254593	0.155148	0.172146	0.0286368	0.0229971	0.0549065	0.183095	-2.44934	0.00796455	2.09884	-1	368	KGVFSGLRNMNCIEMGGNPLENSGFEPGAF	PLENSGFEPGAFDGLKLNYLRISEAKLTGI	M	G	G	G	L	K	1	0	2	1	0	0	2	5	0	0	2	0	0	2	2	1	0	0	0	0
GO:0001974~blood vessel remodeling,GO:0019800~peptide cross-linking via chondroitin 4-sulfate glycosaminoglycan,GO:0060348~bone development,	GO:0005576~extracellular region,GO:0005615~extracellular space,GO:0005796~Golgi lumen,GO:0009986~cell surface,GO:0030133~transport vesicle,GO:0031012~extracellular matrix,GO:0042383~sarcolemma,GO:0043202~lysosomal lumen,GO:0070062~extracellular exosome,	GO:0005201~extracellular matrix structural constituent,GO:0005515~protein binding,GO:0005539~glycosaminoglycan binding,GO:0030021~extracellular matrix structural constituent conferring compression resistance,GO:0050840~extracellular matrix binding,		P21810	PGS1_HUMAN	Biglycan (Bone/cartilage proteoglycan I) (PG-S1)	BGN SLRR1A	pep4867	GGNPLENSGFEPGAFDGLKLNYL	0.637254	0.247713	0.600796	0.0921925	0.0740363	0.176764	0.230853	-2.11495	0.041078	1.38639	-1	368	KGVFSGLRNMNCIEMGGNPLENSGFEPGAF	GFEPGAFDGLKLNYLRISEAKLTGIPKDLP	M	G	G	Y	L	R	1	0	3	1	0	0	2	5	0	0	4	1	0	2	2	1	0	0	1	0
GO:0006351~transcription, DNA-templated,GO:0006355~regulation of transcription, DNA-templated,	GO:0005634~nucleus,GO:0005654~nucleoplasm,GO:0005730~nucleolus,GO:0005737~cytoplasm,GO:0005886~plasma membrane,GO:0015030~Cajal body,	GO:0003712~transcription cofactor activity,GO:0003723~RNA binding,GO:0005515~protein binding,GO:0005516~calmodulin binding,GO:0042802~identical protein binding,GO:0046872~metal ion binding,	hsa05202:Transcriptional misregulation in cancer,	Q01844	EWS_HUMAN	RNA-binding protein EWS (EWS oncogene) (Ewing sarcoma breakpoint region 1 protein)	EWSR1 EWS	pep4882	GGPGGPGGPGGPMGR	0.0173184	0.0101839	0.0227841	0.345607	0.472847	0.181676	19.8887	4.31388	0.0198889	1.70139	1	656	GLPPREGRGMPPPLRGGPGGPGGPGGPMGR	GGPGGPGGPGGPMGRMGGRGGDRGGFPPRG	R	G	G	G	R	M	0	1	0	0	0	0	0	9	0	0	0	0	1	0	4	0	0	0	0	0
GO:0006351~transcription, DNA-templated,GO:0006355~regulation of transcription, DNA-templated,	GO:0005634~nucleus,GO:0005654~nucleoplasm,GO:0005730~nucleolus,GO:0005737~cytoplasm,GO:0005886~plasma membrane,GO:0015030~Cajal body,	GO:0003712~transcription cofactor activity,GO:0003723~RNA binding,GO:0005515~protein binding,GO:0005516~calmodulin binding,GO:0042802~identical protein binding,GO:0046872~metal ion binding,	hsa05202:Transcriptional misregulation in cancer,	Q01844	EWS_HUMAN	RNA-binding protein EWS (EWS oncogene) (Ewing sarcoma breakpoint region 1 protein)	EWSR1 EWS	pep4885	GGPGGPPGPLMEQMGGR	0.0528345	0.0552597	0.0708094	0.172585	0.111478	0.236146	2.90775	1.53991	0.0354229	1.45072	1	656	GGRGMDRGGFGGGRRGGPGGPPGPLMEQMG	PGGPPGPLMEQMGGRRGGRGGPGKMDKGEH	R	G	G	G	R	R	0	1	0	0	0	1	1	7	0	0	1	0	2	0	4	0	0	0	0	0
GO:0010628~positive regulation of gene expression,GO:0010977~negative regulation of neuron projection development,GO:0014002~astrocyte development,GO:0031175~neuron projection development,GO:0032967~positive regulation of collagen biosynthetic process,GO:0043488~regulation of mRNA stability,GO:0045109~intermediate filament organization,GO:0045727~positive regulation of translation,GO:0060020~Berg…	GO:0005737~cytoplasm,GO:0005777~peroxisome,GO:0005815~microtubule organizing center,GO:0005829~cytosol,GO:0005844~polysome,GO:0005856~cytoskeleton,GO:0005882~intermediate filament,GO:0005886~plasma membrane,GO:0005925~focal adhesion,GO:0016363~nuclear matrix,GO:0030424~axon,GO:0031252~cell leading edge,GO:0043005~neuron projection,GO:0045111~intermediate filament cytoskeleton,GO:0045335~phagocyti…	GO:0003725~double-stranded RNA binding,GO:0005200~structural constituent of cytoskeleton,GO:0005212~structural constituent of eye lens,GO:0005515~protein binding,GO:0019904~protein domain specific binding,GO:0042802~identical protein binding,GO:0060090~binding, bridging,GO:0097110~scaffold protein binding,GO:1990254~keratin filament binding,	hsa05169:Epstein-Barr virus infection,hsa05206:MicroRNAs in cancer,	P08670	VIME_HUMAN	Vimentin	VIM	pep4894	GGPGTASRPSS	0.0396208	0.0232986	0.260626	0.546653	0.756572	0.736841	6.30534	2.65657	0.00490346	2.3095	1	466	MSTRSVSSSSYRRMFGGPGTASRPSSSRSY	RRMFGGPGTASRPSSSRSYVTTSTRTYSLG	F	G	G	S	S	S	1	1	0	0	0	0	0	3	0	0	0	0	0	0	2	3	1	0	0	0
GO:0010628~positive regulation of gene expression,GO:0010977~negative regulation of neuron projection development,GO:0014002~astrocyte development,GO:0031175~neuron projection development,GO:0032967~positive regulation of collagen biosynthetic process,GO:0043488~regulation of mRNA stability,GO:0045109~intermediate filament organization,GO:0045727~positive regulation of translation,GO:0060020~Berg…	GO:0005737~cytoplasm,GO:0005777~peroxisome,GO:0005815~microtubule organizing center,GO:0005829~cytosol,GO:0005844~polysome,GO:0005856~cytoskeleton,GO:0005882~intermediate filament,GO:0005886~plasma membrane,GO:0005925~focal adhesion,GO:0016363~nuclear matrix,GO:0030424~axon,GO:0031252~cell leading edge,GO:0043005~neuron projection,GO:0045111~intermediate filament cytoskeleton,GO:0045335~phagocyti…	GO:0003725~double-stranded RNA binding,GO:0005200~structural constituent of cytoskeleton,GO:0005212~structural constituent of eye lens,GO:0005515~protein binding,GO:0019904~protein domain specific binding,GO:0042802~identical protein binding,GO:0060090~binding, bridging,GO:0097110~scaffold protein binding,GO:1990254~keratin filament binding,	hsa05169:Epstein-Barr virus infection,hsa05206:MicroRNAs in cancer,	P08670	VIME_HUMAN	Vimentin	VIM	pep4895	GGPGTASRPSSSR	0.884626	0.956669	0.985712	0.0362747	0.728144	0.347755	0.39341	-1.34589	0.0475585	1.32277	-1	466	MSTRSVSSSSYRRMFGGPGTASRPSSSRSY	MFGGPGTASRPSSSRSYVTTSTRTYSLGSA	F	G	G	S	R	S	1	2	0	0	0	0	0	3	0	0	0	0	0	0	2	4	1	0	0	0
GO:0010628~positive regulation of gene expression,GO:0010977~negative regulation of neuron projection development,GO:0014002~astrocyte development,GO:0031175~neuron projection development,GO:0032967~positive regulation of collagen biosynthetic process,GO:0043488~regulation of mRNA stability,GO:0045109~intermediate filament organization,GO:0045727~positive regulation of translation,GO:0060020~Berg…	GO:0005737~cytoplasm,GO:0005777~peroxisome,GO:0005815~microtubule organizing center,GO:0005829~cytosol,GO:0005844~polysome,GO:0005856~cytoskeleton,GO:0005882~intermediate filament,GO:0005886~plasma membrane,GO:0005925~focal adhesion,GO:0016363~nuclear matrix,GO:0030424~axon,GO:0031252~cell leading edge,GO:0043005~neuron projection,GO:0045111~intermediate filament cytoskeleton,GO:0045335~phagocyti…	GO:0003725~double-stranded RNA binding,GO:0005200~structural constituent of cytoskeleton,GO:0005212~structural constituent of eye lens,GO:0005515~protein binding,GO:0019904~protein domain specific binding,GO:0042802~identical protein binding,GO:0060090~binding, bridging,GO:0097110~scaffold protein binding,GO:1990254~keratin filament binding,	hsa05169:Epstein-Barr virus infection,hsa05206:MicroRNAs in cancer,	P08670	VIME_HUMAN	Vimentin	VIM	pep4897	GGPGTASRPSSSRSY	5.88802	6.39291	3.71515	0.820666	0.880492	0.314699	0.126022	-2.98825	0.00518334	2.28539	-1	466	MSTRSVSSSSYRRMFGGPGTASRPSSSRSY	GGPGTASRPSSSRSYVTTSTRTYSLGSALR	F	G	G	S	Y	V	1	2	0	0	0	0	0	3	0	0	0	0	0	0	2	5	1	0	1	0
GO:0010628~positive regulation of gene expression,GO:0010977~negative regulation of neuron projection development,GO:0014002~astrocyte development,GO:0031175~neuron projection development,GO:0032967~positive regulation of collagen biosynthetic process,GO:0043488~regulation of mRNA stability,GO:0045109~intermediate filament organization,GO:0045727~positive regulation of translation,GO:0060020~Berg…	GO:0005737~cytoplasm,GO:0005777~peroxisome,GO:0005815~microtubule organizing center,GO:0005829~cytosol,GO:0005844~polysome,GO:0005856~cytoskeleton,GO:0005882~intermediate filament,GO:0005886~plasma membrane,GO:0005925~focal adhesion,GO:0016363~nuclear matrix,GO:0030424~axon,GO:0031252~cell leading edge,GO:0043005~neuron projection,GO:0045111~intermediate filament cytoskeleton,GO:0045335~phagocyti…	GO:0003725~double-stranded RNA binding,GO:0005200~structural constituent of cytoskeleton,GO:0005212~structural constituent of eye lens,GO:0005515~protein binding,GO:0019904~protein domain specific binding,GO:0042802~identical protein binding,GO:0060090~binding, bridging,GO:0097110~scaffold protein binding,GO:1990254~keratin filament binding,	hsa05169:Epstein-Barr virus infection,hsa05206:MicroRNAs in cancer,	P08670	VIME_HUMAN	Vimentin	VIM	pep4899	GGPGTASRPSSSRSYVTT	39.6093	28.1901	12.1525	0.41879	7.29119	1.80291	0.118983	-3.07118	0.046343	1.33402	-1	466	MSTRSVSSSSYRRMFGGPGTASRPSSSRSY	GTASRPSSSRSYVTTSTRTYSLGSALRPST	F	G	G	T	T	S	1	2	0	0	0	0	0	3	0	0	0	0	0	0	2	5	3	0	1	1
GO:0000122~negative regulation of transcription from RNA polymerase II promoter,GO:0000398~mRNA splicing, via spliceosome,GO:0006397~mRNA processing,GO:0006406~mRNA export from nucleus,GO:0031053~primary miRNA processing,GO:0044806~G-quadruplex DNA unwinding,GO:0048025~negative regulation of mRNA splicing, via spliceosome,GO:0050658~RNA transport,GO:0051028~mRNA transport,GO:1904358~positive regu…	GO:0000781~chromosome, telomeric region,GO:0005576~extracellular region,GO:0005634~nucleus,GO:0005654~nucleoplasm,GO:0005681~spliceosomal complex,GO:0005737~cytoplasm,GO:0015030~Cajal body,GO:0016020~membrane,GO:0016363~nuclear matrix,GO:0070062~extracellular exosome,GO:0071013~catalytic step 2 spliceosome,GO:1990904~ribonucleoprotein complex,	GO:0003723~RNA binding,GO:0003730~mRNA 3'-UTR binding,GO:0005515~protein binding,GO:0035198~miRNA binding,GO:0042802~identical protein binding,GO:0043047~single-stranded telomeric DNA binding,GO:0097157~pre-mRNA intronic binding,GO:0098505~G-rich strand telomeric DNA binding,GO:1990247~N6-methyladenosine-containing RNA binding,	hsa05014:Amyotrophic lateral sclerosis,	P22626	ROA2_HUMAN	Heterogeneous nuclear ribonucleoproteins A2/B1 (hnRNP A2/B1)	HNRNPA2B1 HNRPA2B1	pep4914	GGPYGGGNYGPGGSGGSGGYGGRSR	0.0197232	0.011598	0.0259478	0.206512	0.280857	0.206903	12.123	3.59968	0.00106398	2.97307	1	353	YGPMKSGNFGGSRNMGGPYGGGNYGPGGSG	PGGSGGSGGYGGRSRY______________	M	G	G	S	R	Y	0	2	1	0	0	0	0	14	0	0	0	0	0	0	2	3	0	0	3	0
GO:0043484~regulation of RNA splicing,GO:1901385~regulation of voltage-gated calcium channel activity,GO:1905686~positive regulation of plasma membrane repair,	GO:0005634~nucleus,GO:0005737~cytoplasm,GO:0005765~lysosomal membrane,GO:0005829~cytosol,GO:0005886~plasma membrane,GO:0005925~focal adhesion,GO:0015629~actin cytoskeleton,GO:0016020~membrane,GO:0030315~T-tubule,GO:0031982~vesicle,GO:0042383~sarcolemma,GO:0043034~costamere,GO:0044291~cell-cell contact zone,GO:0045121~membrane raft,GO:0070062~extracellular exosome,GO:0098797~plasma membrane protei…	GO:0003723~RNA binding,GO:0005515~protein binding,GO:0042802~identical protein binding,GO:0044548~S100 protein binding,GO:0045296~cadherin binding,GO:0097493~structural molecule activity conferring elasticity,	hsa05132:Salmonella infection,	Q09666	AHNK_HUMAN	Neuroblast differentiation-associated protein AHNAK (Desmoyokin)	AHNAK PM227	pep4967	GGVTGSPEASISGSKGDLKSSK	2.69201	3.7575	1.48869	0.316702	1.17443	0.121445	0.203141	-2.29945	0.0447771	1.34894	-1	5890	KIKMPKFNFSKPKGKGGVTGSPEASISGSK	EASISGSKGDLKSSKASLGSLEGEAEAEAS	K	G	G	S	K	A	1	0	0	1	0	0	1	5	0	1	1	3	0	0	1	6	1	0	0	1
GO:0000381~regulation of alternative mRNA splicing, via spliceosome,GO:0000398~mRNA splicing, via spliceosome,GO:0006397~mRNA processing,GO:0006405~RNA export from nucleus,GO:0008380~RNA splicing,GO:0032211~negative regulation of telomere maintenance via telomerase,GO:0032212~positive regulation of telomere maintenance via telomerase,GO:0042149~cellular response to glucose starvation,GO:0043484~r…	GO:0005634~nucleus,GO:0005654~nucleoplasm,GO:0005681~spliceosomal complex,GO:0005737~cytoplasm,GO:0016020~membrane,GO:0043232~intracellular non-membrane-bounded organelle,GO:0070062~extracellular exosome,GO:0071013~catalytic step 2 spliceosome,GO:1990904~ribonucleoprotein complex,	GO:0003676~nucleic acid binding,GO:0003677~DNA binding,GO:0003697~single-stranded DNA binding,GO:0003723~RNA binding,GO:0003727~single-stranded RNA binding,GO:0003730~mRNA 3'-UTR binding,GO:0005515~protein binding,GO:0019904~protein domain specific binding,GO:0035198~miRNA binding,GO:0036002~pre-mRNA binding,GO:0042802~identical protein binding,GO:0061752~telomeric repeat-containing RNA binding,G…	hsa03040:Spliceosome,hsa05014:Amyotrophic lateral sclerosis,	P09651	ROA1_HUMAN	Heterogeneous nuclear ribonucleoprotein A1 (hnRNP A1) (Helix-destabilizing protein) (Single-strand RNA-binding protein) (hnRNP core protein A1) [Cleaved into: Heterogeneous nuclear ribonucleoprotein A1, N-terminally processed]	HNRNPA1 HNRPA1	pep4976	GGYGGSSSSSSYGSGRRF	0.599264	0.070478	0.157678	1.75676	3.38873	3.1912	10.0755	3.33278	0.00974652	2.01115	1	372	PYGGGGQYFAKPRNQGGYGGSSSSSSYGSG	GGSSSSSSYGSGRRF_______________	Q	G	G	R	F	-	0	2	0	0	0	0	0	6	0	0	0	0	0	1	0	7	0	0	2	0
GO:0000226~microtubule cytoskeleton organization,GO:0001578~microtubule bundle formation,GO:0001764~neuron migration,GO:0007026~negative regulation of microtubule depolymerization,GO:0007399~nervous system development,GO:0007409~axonogenesis,GO:0007416~synapse assembly,GO:0009410~response to xenobiotic stimulus,GO:0009612~response to mechanical stimulus,GO:0009743~response to carbohydrate,GO:0009…	GO:0001750~photoreceptor outer segment,GO:0005829~cytosol,GO:0005874~microtubule,GO:0005875~microtubule associated complex,GO:0005886~plasma membrane,GO:0014069~postsynaptic density,GO:0030424~axon,GO:0030425~dendrite,GO:0030426~growth cone,GO:0036477~somatodendritic compartment,GO:0043025~neuronal cell body,GO:0043196~varicosity,GO:0043197~dendritic spine,GO:0043204~perikaryon,GO:0045202~synapse…	GO:0003779~actin binding,GO:0005198~structural molecule activity,GO:0005515~protein binding,GO:0005543~phospholipid binding,GO:0008017~microtubule binding,GO:0044877~macromolecular complex binding,	hsa03250:Viral life cycle - HIV-1,	P46821	MAP1B_HUMAN	Microtubule-associated protein 1B (MAP-1B) [Cleaved into: MAP1B heavy chain; MAP1 light chain LC1]	MAP1B	pep4982	GGYSYDISEKTT	0.201744	0.298809	0.111694	0.0185805	0.0149213	0.0356252	0.112907	-3.14679	0.029167	1.53511	-1	2468	YSYEIIEKTTRTPEEGGYSYDISEKTTSPP	PEEGGYSYDISEKTTSPPEVSGYSYEKTER	E	G	G	T	T	S	0	0	0	1	0	0	1	2	0	1	0	1	0	0	0	2	2	0	2	0
GO:0007165~signal transduction,GO:0048662~negative regulation of smooth muscle cell proliferation,GO:0060348~bone development,	GO:0005576~extracellular region,GO:0005615~extracellular space,GO:0005783~endoplasmic reticulum,GO:0005796~Golgi lumen,GO:0031012~extracellular matrix,GO:0043202~lysosomal lumen,GO:0070062~extracellular exosome,GO:1903561~extracellular vesicle,	GO:0005515~protein binding,GO:0008083~growth factor activity,GO:0030021~extracellular matrix structural constituent conferring compression resistance,		P20774	MIME_HUMAN	Mimecan (Osteoglycin) (Osteoinductive factor) (OIF)	OGN OIF SLRR3A	pep5021	GIKANAFKKLNNL	0.081766	0.0765477	0.0718243	0.0119481	0.00959505	0.0229086	0.193152	-2.37219	0.000246142	3.60881	-1	298	KLTLFNAKYNKIKSRGIKANAFKKLNNLTF	SRGIKANAFKKLNNLTFLYLDHNALESVPL	R	G	I	N	L	T	2	0	3	0	0	0	0	1	0	1	2	3	0	1	0	0	0	0	0	0
GO:0001937~negative regulation of endothelial cell proliferation,GO:0006641~triglyceride metabolic process,GO:0007597~blood coagulation, intrinsic pathway,GO:0010596~negative regulation of endothelial cell migration,GO:0016525~negative regulation of angiogenesis,GO:0030193~regulation of blood coagulation,GO:0030194~positive regulation of blood coagulation,GO:0030195~negative regulation of blood c…	GO:0005576~extracellular region,GO:0005615~extracellular space,GO:0009986~cell surface,GO:0031089~platelet dense granule lumen,GO:0034361~very-low-density lipoprotein particle,GO:0034364~high-density lipoprotein particle,GO:0042627~chylomicron,GO:0070062~extracellular exosome,	GO:0005515~protein binding,GO:0005543~phospholipid binding,GO:0008201~heparin binding,GO:0008289~lipid binding,GO:0042802~identical protein binding,GO:0060230~lipoprotein lipase activator activity,	hsa04979:Cholesterol metabolism,	P02749	APOH_HUMAN	Beta-2-glycoprotein 1 (APC inhibitor) (Activated protein C-binding protein) (Anticardiolipin cofactor) (Apolipoprotein H) (Apo-H) (Beta-2-glycoprotein I) (B2GPI) (Beta(2)GPI)	APOH B2G1	pep5029	GILENGAVRY	0.0295447	0.0173734	0.0388691	0.470712	0.129814	0.496396	12.7865	3.67655	0.0464509	1.33301	1	345	PINTLKCTPRVCPFAGILENGAVRYTTFEY	VCPFAGILENGAVRYTTFEYPNTISFSCNT	A	G	I	R	Y	T	1	1	1	0	0	0	1	2	0	1	1	0	0	0	0	0	0	0	1	1
GO:0043484~regulation of RNA splicing,GO:1901385~regulation of voltage-gated calcium channel activity,GO:1905686~positive regulation of plasma membrane repair,	GO:0005634~nucleus,GO:0005737~cytoplasm,GO:0005765~lysosomal membrane,GO:0005829~cytosol,GO:0005886~plasma membrane,GO:0005925~focal adhesion,GO:0015629~actin cytoskeleton,GO:0016020~membrane,GO:0030315~T-tubule,GO:0031982~vesicle,GO:0042383~sarcolemma,GO:0043034~costamere,GO:0044291~cell-cell contact zone,GO:0045121~membrane raft,GO:0070062~extracellular exosome,GO:0098797~plasma membrane protei…	GO:0003723~RNA binding,GO:0005515~protein binding,GO:0042802~identical protein binding,GO:0044548~S100 protein binding,GO:0045296~cadherin binding,GO:0097493~structural molecule activity conferring elasticity,	hsa05132:Salmonella infection,	Q09666	AHNK_HUMAN	Neuroblast differentiation-associated protein AHNAK (Desmoyokin)	AHNAK PM227	pep5106	GKGGVTGSPEASISGSKGDLK	0.112081	0.175047	0.133748	0.0222491	0.0178674	0.0426592	0.196675	-2.34611	0.0048686	2.3126	-1	5890	KSKIKMPKFNFSKPKGKGGVTGSPEASISG	GSPEASISGSKGDLKSSKASLGSLEGEAEA	K	G	K	L	K	S	1	0	0	1	0	0	1	6	0	1	1	3	0	0	1	4	1	0	0	1
GO:0035556~intracellular signal transduction,GO:0051685~maintenance of ER location,	GO:0005622~intracellular,GO:0005635~nuclear envelope,GO:0005665~DNA-directed RNA polymerase II, core complex,GO:0016591~DNA-directed RNA polymerase II, holoenzyme,GO:0043025~neuronal cell body,	GO:0003899~DNA-directed 5'-3' RNA polymerase activity,	hsa03020:RNA polymerase,	Q6EEV4	GL1AD_HUMAN	DNA-directed RNA polymerase II subunit GRINL1A, isoforms 4/5 (DNA-directed RNA polymerase II subunit M, isoforms 4/5)	POLR2M GRINL1A	pep5192	GLGAAEFGGAAGNVEAPGETFAQR	0.393542	0.645443	0.442235	0.046608	0.00748582	0.0178727	0.0485859	-4.36332	0.00383426	2.41632	-1	148	QNVLAAPRLRAPSSRGLGAAEFGGAAGNVE	AAGNVEAPGETFAQRVSWGPAESPPGSFSS	R	G	L	Q	R	V	6	1	1	0	0	1	3	6	0	0	1	0	0	2	1	0	1	0	0	1
GO:0007165~signal transduction,GO:0007596~blood coagulation,GO:0010033~response to organic substance,GO:0043066~negative regulation of apoptotic process,GO:0043086~negative regulation of catalytic activity,GO:0050819~negative regulation of coagulation,	GO:0005576~extracellular region,GO:0005737~cytoplasm,GO:0005829~cytosol,GO:0005925~focal adhesion,GO:0009897~external side of plasma membrane,GO:0016020~membrane,GO:0070062~extracellular exosome,GO:0072563~endothelial microparticle,	GO:0001786~phosphatidylserine binding,GO:0004859~phospholipase inhibitor activity,GO:0005509~calcium ion binding,GO:0005515~protein binding,GO:0005543~phospholipid binding,GO:0005544~calcium-dependent phospholipid binding,		P08758	ANXA5_HUMAN	Annexin A5 (Anchorin CII) (Annexin V) (Annexin-5) (Calphobindin I) (CPB-I) (Endonexin II) (Lipocortin V) (Placental anticoagulant protein 4) (PP4) (Placental anticoagulant protein I) (PAP-I) (Thromboplastin inhibitor) (Vascular anticoagulant-alpha) (VAC-alpha)	ANXA5 ANX5 ENX2 PP4	pep5201	GLGTDEESILTLLTSR	0.0197019	0.0115855	0.0259199	0.107795	0.105885	0.0413361	4.45777	2.15632	0.041317	1.38387	1	320	FDERADAETLRKAMKGLGTDEESILTLLTS	LGTDEESILTLLTSRSNAQRQEISAAFKTL	K	G	L	S	R	S	0	1	0	1	0	0	2	2	0	1	4	0	0	0	0	2	3	0	0	0
GO:0006457~protein folding,GO:0032212~positive regulation of telomere maintenance via telomerase,GO:0050821~protein stabilization,GO:0061077~chaperone-mediated protein folding,GO:1904851~positive regulation of establishment of protein localization to telomere,GO:1904871~positive regulation of protein localization to Cajal body,GO:1904874~positive regulation of telomerase RNA localization to Cajal…	GO:0005737~cytoplasm,GO:0005829~cytosol,GO:0005832~chaperonin-containing T-complex,GO:0005874~microtubule,GO:0070062~extracellular exosome,	GO:0003723~RNA binding,GO:0005515~protein binding,GO:0005524~ATP binding,GO:0016887~ATPase activity,GO:0044183~protein binding involved in protein folding,GO:0051082~unfolded protein binding,GO:0071987~WD40-repeat domain binding,		P40227	TCPZ_HUMAN	T-complex protein 1 subunit zeta (TCP-1-zeta) (Acute morphine dependence-related protein 2) (CCT-zeta-1) (HTR3) (Tcp20)	CCT6A CCT6 CCTZ	pep5249	GLQDVLRTNLGPK	0.01873	0.0755895	0.124208	0.309427	0.236512	0.196485	3.39739	1.76443	0.017788	1.74987	1	531	ARAQAALAVNISAARGLQDVLRTNLGPKGT	ARGLQDVLRTNLGPKGTMKMLVSGAGDIKL	R	G	L	P	K	G	0	1	1	1	0	1	0	2	0	0	3	1	0	0	1	0	1	0	0	1
GO:0002181~cytoplasmic translation,GO:0006412~translation,GO:0033119~negative regulation of RNA splicing,	GO:0005634~nucleus,GO:0005654~nucleoplasm,GO:0005730~nucleolus,GO:0005737~cytoplasm,GO:0005829~cytosol,GO:0005840~ribosome,GO:0005925~focal adhesion,GO:0014069~postsynaptic density,GO:0016020~membrane,GO:0022626~cytosolic ribosome,GO:0022627~cytosolic small ribosomal subunit,GO:0070062~extracellular exosome,	GO:0003723~RNA binding,GO:0003729~mRNA binding,GO:0003735~structural constituent of ribosome,GO:0005515~protein binding,GO:0048027~mRNA 5'-UTR binding,GO:0070181~small ribosomal subunit rRNA binding,	hsa03010:Ribosome,hsa05171:Coronavirus disease - COVID-19,	P62277	RS13_HUMAN	40S ribosomal protein S13 (Small ribosomal subunit protein uS15)	RPS13	pep5274	GLTPSQIGVIL	0.0695445	0.0519088	0.073949	0.530774	0.222083	0.494919	6.38567	2.67484	0.0229553	1.63912	1	151	TSDDVKEQIYKLAKKGLTPSQIGVILRDSH	LAKKGLTPSQIGVILRDSHGVAQVRFVTGN	K	G	L	I	L	R	0	0	0	0	0	1	0	2	0	2	2	0	0	0	1	1	1	0	0	1
GO:0001525~angiogenesis,GO:0007155~cell adhesion,GO:0010811~positive regulation of cell-substrate adhesion,GO:0030198~extracellular matrix organization,GO:0035987~endodermal cell differentiation,GO:0048593~camera-type eye morphogenesis,GO:0050673~epithelial cell proliferation,	GO:0005576~extracellular region,GO:0005591~collagen type VIII trimer,GO:0005615~extracellular space,GO:0005788~endoplasmic reticulum lumen,GO:0031012~extracellular matrix,	GO:0005201~extracellular matrix structural constituent,GO:0005515~protein binding,GO:0030020~extracellular matrix structural constituent conferring tensile strength,	hsa04974:Protein digestion and absorption,	P27658	CO8A1_HUMAN	Collagen alpha-1(VIII) chain (Endothelial collagen) [Cleaved into: Vastatin]	COL8A1 C3orf7	pep5283	GLYAGQYVHSSFSGYLLYPM	0.106011	0.111486	0.101299	0.0751609	0.0120718	0.0288218	0.36404	-1.45783	0.0240367	1.61913	-1	744	PGDRVFLQMPSEQAAGLYAGQYVHSSFSGY	QYVHSSFSGYLLYPM_______________	A	G	L	P	M	-	1	0	0	0	0	1	0	3	1	0	3	0	1	1	1	3	0	0	4	1
GO:0006940~regulation of smooth muscle contraction,GO:0031032~actomyosin structure organization,GO:1904706~negative regulation of vascular smooth muscle cell proliferation,	GO:0005856~cytoskeleton,GO:0005925~focal adhesion,	GO:0003779~actin binding,GO:0005515~protein binding,GO:0005516~calmodulin binding,		P51911	CNN1_HUMAN	Calponin-1 (Basic calponin) (Calponin H1, smooth muscle)	CNN1	pep5311	GMTVYGLPR	0.481971	0.533546	0.247211	0.222249	0.0330251	0.0788488	0.264604	-1.9181	0.041986	1.3769	-1	297	NVSLQMGSNKGASQRGMTVYGLPRQVYDPK	KGASQRGMTVYGLPRQVYDPKYCLTPEYPE	R	G	M	P	R	Q	0	1	0	0	0	0	0	2	0	0	1	0	1	0	1	0	1	0	1	1
GO:0002181~cytoplasmic translation,GO:0006412~translation,GO:0046632~alpha-beta T cell differentiation,GO:0099577~regulation of translation at presynapse, modulating synaptic transmission,	GO:0005634~nucleus,GO:0005737~cytoplasm,GO:0005829~cytosol,GO:0005840~ribosome,GO:0005925~focal adhesion,GO:0022625~cytosolic large ribosomal subunit,GO:0022626~cytosolic ribosome,GO:0070062~extracellular exosome,GO:0098793~presynapse,GO:0098978~glutamatergic synapse,GO:1990904~ribonucleoprotein complex,	GO:0003723~RNA binding,GO:0003735~structural constituent of ribosome,GO:0005515~protein binding,GO:0008201~heparin binding,GO:0042802~identical protein binding,GO:0045182~translation regulator activity,	hsa03010:Ribosome,hsa05171:Coronavirus disease - COVID-19,	P35268	RL22_HUMAN	60S ribosomal protein L22 (EBER-associated protein) (EAP) (Epstein-Barr virus small RNA-associated protein) (Heparin-binding protein HBp15) (Large ribosomal subunit protein eL22)	RPL22	pep5335	GNLGGGVVTIER	0.183636	0.155511	0.0483184	0.894101	0.391254	0.810883	5.41013	2.43566	0.0240507	1.61887	1	128	FEQFLQERIKVNGKAGNLGGGVVTIERSKS	GKAGNLGGGVVTIERSKSKITVTSEVPFSK	A	G	N	E	R	S	0	1	1	0	0	0	1	4	0	1	1	0	0	0	0	0	1	0	0	2
GO:0006342~chromatin silencing,	GO:0000786~nucleosome,GO:0005634~nucleus,GO:0070062~extracellular exosome,	GO:0003677~DNA binding,GO:0005515~protein binding,GO:0030527~structural constituent of chromatin,GO:0046982~protein heterodimerization activity,	hsa04217:Necroptosis,hsa04613:Neutrophil extracellular trap formation,hsa05034:Alcoholism,hsa05322:Systemic lupus erythematosus,	Q6FI13	H2A2A_HUMAN	Histone H2A type 2-A (H2A-clustered histone 18) (H2A-clustered histone 19) (Histone H2A.2) (Histone H2A/o)	H2AC18 H2AFO HIST2H2AA HIST2H2AA3; H2AC19 HIST2H2AA4	pep5353	GNYAERVGAGAPV	0.203595	0.119722	0.26785	1.11393	0.919766	0.427158	4.16271	2.05752	0.0405738	1.39175	1	130	GLQFPVGRVHRLLRKGNYAERVGAGAPVYM	RKGNYAERVGAGAPVYMAAVLEYLTAEILE	K	G	N	P	V	Y	3	1	1	0	0	0	1	3	0	0	0	0	0	0	1	0	0	0	1	2
GO:0001525~angiogenesis,GO:0002062~chondrocyte differentiation,GO:0007155~cell adhesion,GO:0007162~negative regulation of cell adhesion,GO:0007601~visual perception,GO:0008283~cell proliferation,GO:0030198~extracellular matrix organization,GO:0050896~response to stimulus,GO:0051179~localization,	GO:0005576~extracellular region,GO:0005604~basement membrane,GO:0005615~extracellular space,GO:0005802~trans-Golgi network,GO:0005886~plasma membrane,GO:0031012~extracellular matrix,GO:0070062~extracellular exosome,	GO:0005178~integrin binding,GO:0005201~extracellular matrix structural constituent,GO:0005515~protein binding,GO:0005518~collagen binding,GO:0042802~identical protein binding,GO:0050839~cell adhesion molecule binding,GO:0050840~extracellular matrix binding,		Q15582	BGH3_HUMAN	Transforming growth factor-beta-induced protein ig-h3 (Beta ig-h3) (Kerato-epithelin) (RGD-containing collagen-associated protein) (RGD-CAP)	TGFBI BIGH3	pep5374	GPAKSPYQLVLQHSR	0.0224654	0.0132105	0.0295555	0.122915	0.117083	0.0471341	4.40174	2.13807	0.0406475	1.39097	1	683	ALALALALGPAATLAGPAKSPYQLVLQHSR	GPAKSPYQLVLQHSRLRGRQHGPNVCAVQK	A	G	P	S	R	L	1	1	0	0	0	2	0	1	1	0	2	1	0	0	2	2	0	0	1	1
GO:0000380~alternative mRNA splicing, via spliceosome,GO:0000398~mRNA splicing, via spliceosome,GO:2000815~regulation of mRNA stability involved in response to oxidative stress,	GO:0005634~nucleus,GO:0005654~nucleoplasm,GO:0005681~spliceosomal complex,GO:0005730~nucleolus,GO:0005737~cytoplasm,GO:0016020~membrane,GO:0016363~nuclear matrix,GO:0042382~paraspeckles,GO:0045202~synapse,GO:0070062~extracellular exosome,GO:0071013~catalytic step 2 spliceosome,GO:0071014~post-mRNA release spliceosomal complex,GO:1990904~ribonucleoprotein complex,	GO:0003723~RNA binding,GO:0003729~mRNA binding,GO:0005515~protein binding,GO:0019904~protein domain specific binding,	hsa03040:Spliceosome,	P52272	HNRPM_HUMAN	Heterogeneous nuclear ribonucleoprotein M (hnRNP M)	HNRNPM HNRPM NAGR1	pep5378	GPAMGPALGAGIER	0.175185	0.260879	0.174176	2.16066	1.36465	0.766771	7.03343	2.81423	0.0386984	1.41231	1	730	RMGLERMGANSLERMGPAMGPALGAGIERM	MGPAMGPALGAGIERMGLAMGGGGGASFDR	M	G	P	E	R	M	3	1	0	0	0	0	1	4	0	1	1	0	1	0	2	0	0	0	0	0
GO:0000226~microtubule cytoskeleton organization,GO:0000278~mitotic cell cycle,GO:0007017~microtubule-based process,	GO:0005634~nucleus,GO:0005737~cytoplasm,GO:0005874~microtubule,GO:0015630~microtubule cytoskeleton,GO:0045171~intercellular bridge,GO:0070062~extracellular exosome,GO:0072686~mitotic spindle,	GO:0003924~GTPase activity,GO:0005200~structural constituent of cytoskeleton,GO:0005515~protein binding,GO:0005525~GTP binding,GO:0046872~metal ion binding,	hsa04145:Phagosome,hsa04540:Gap junction,hsa05010:Alzheimer disease,hsa05012:Parkinson disease,hsa05014:Amyotrophic lateral sclerosis,hsa05016:Huntington disease,hsa05020:Prion disease,hsa05022:Pathways of neurodegeneration - multiple diseases,hsa05130:Pathogenic Escherichia coli infection,hsa05132:Salmonella infection,	Q9BUF5	TBB6_HUMAN	Tubulin beta-6 chain (Tubulin beta class V)	TUBB6	pep5406	GPFGQLFRPDN	0.0829183	0.0565808	0.0769491	0.296265	0.355807	0.248517	4.16075	2.05684	0.00205984	2.68617	1	446	ALVDLEPGTMDSVRSGPFGQLFRPDNFIFG	SVRSGPFGQLFRPDNFIFGQTGAGNNWAKG	S	G	P	D	N	F	0	1	1	1	0	1	0	2	0	0	1	0	0	2	2	0	0	0	0	0
GO:0010628~positive regulation of gene expression,GO:0010977~negative regulation of neuron projection development,GO:0014002~astrocyte development,GO:0031175~neuron projection development,GO:0032967~positive regulation of collagen biosynthetic process,GO:0043488~regulation of mRNA stability,GO:0045109~intermediate filament organization,GO:0045727~positive regulation of translation,GO:0060020~Berg…	GO:0005737~cytoplasm,GO:0005777~peroxisome,GO:0005815~microtubule organizing center,GO:0005829~cytosol,GO:0005844~polysome,GO:0005856~cytoskeleton,GO:0005882~intermediate filament,GO:0005886~plasma membrane,GO:0005925~focal adhesion,GO:0016363~nuclear matrix,GO:0030424~axon,GO:0031252~cell leading edge,GO:0043005~neuron projection,GO:0045111~intermediate filament cytoskeleton,GO:0045335~phagocyti…	GO:0003725~double-stranded RNA binding,GO:0005200~structural constituent of cytoskeleton,GO:0005212~structural constituent of eye lens,GO:0005515~protein binding,GO:0019904~protein domain specific binding,GO:0042802~identical protein binding,GO:0060090~binding, bridging,GO:0097110~scaffold protein binding,GO:1990254~keratin filament binding,	hsa05169:Epstein-Barr virus infection,hsa05206:MicroRNAs in cancer,	P08670	VIME_HUMAN	Vimentin	VIM	pep5425	GPGTASRPS	0.0390616	0.00459394	0.0102779	0.0916681	0.220418	0.124921	8.1027	3.0184	0.0332329	1.47843	1	466	STRSVSSSSYRRMFGGPGTASRPSSSRSYV	YRRMFGGPGTASRPSSSRSYVTTSTRTYSL	G	G	P	P	S	S	1	1	0	0	0	0	0	2	0	0	0	0	0	0	2	2	1	0	0	0
GO:0000122~negative regulation of transcription from RNA polymerase II promoter,GO:0006334~nucleosome assembly,GO:0016584~nucleosome positioning,GO:0030261~chromosome condensation,GO:0031936~negative regulation of chromatin silencing,GO:0045910~negative regulation of DNA recombination,GO:0080182~histone H3-K4 trimethylation,GO:0098532~histone H3-K27 trimethylation,	GO:0000786~nucleosome,GO:0000792~heterochromatin,GO:0005634~nucleus,	GO:0003690~double-stranded DNA binding,GO:0003723~RNA binding,GO:0005509~calcium ion binding,GO:0005515~protein binding,GO:0005524~ATP binding,GO:0005525~GTP binding,GO:0016208~AMP binding,GO:0030527~structural constituent of chromatin,GO:0031490~chromatin DNA binding,GO:0031492~nucleosomal DNA binding,GO:0032564~dATP binding,GO:0043531~ADP binding,		P10412	H14_HUMAN	Histone H1.4 (Histone H1b) (Histone H1s-4)	H1-4 H1F4 HIST1H1E	pep5500	GPPVSELITKAVA	0.164332	0.177663	0.247262	0.643829	0.537158	0.870157	3.48089	1.79946	0.00863809	2.06358	1	219	KKARKSAGAAKRKASGPPVSELITKAVAAS	ASGPPVSELITKAVAASKERSGVSLAALKK	S	G	P	V	A	A	2	0	0	0	0	0	1	1	0	1	1	1	0	0	2	1	1	0	0	2
GO:0000122~negative regulation of transcription from RNA polymerase II promoter,GO:0006334~nucleosome assembly,GO:0016584~nucleosome positioning,GO:0030261~chromosome condensation,GO:0031936~negative regulation of chromatin silencing,GO:0045910~negative regulation of DNA recombination,GO:0080182~histone H3-K4 trimethylation,GO:0098532~histone H3-K27 trimethylation,	GO:0000786~nucleosome,GO:0000792~heterochromatin,GO:0005634~nucleus,	GO:0003690~double-stranded DNA binding,GO:0003723~RNA binding,GO:0005509~calcium ion binding,GO:0005515~protein binding,GO:0005524~ATP binding,GO:0005525~GTP binding,GO:0016208~AMP binding,GO:0030527~structural constituent of chromatin,GO:0031490~chromatin DNA binding,GO:0031492~nucleosomal DNA binding,GO:0032564~dATP binding,GO:0043531~ADP binding,		P10412	H14_HUMAN	Histone H1.4 (Histone H1b) (Histone H1s-4)	H1-4 H1F4 HIST1H1E	pep5501	GPPVSELITKAVAA	0.0159907	0.00940311	0.0210373	0.0951658	0.307772	0.167748	12.291	3.61953	0.048978	1.31	1	219	KKARKSAGAAKRKASGPPVSELITKAVAAS	SGPPVSELITKAVAASKERSGVSLAALKKA	S	G	P	A	A	S	3	0	0	0	0	0	1	1	0	1	1	1	0	0	2	1	1	0	0	2
GO:0000122~negative regulation of transcription from RNA polymerase II promoter,GO:0006334~nucleosome assembly,GO:0016584~nucleosome positioning,GO:0030261~chromosome condensation,GO:0031936~negative regulation of chromatin silencing,GO:0045910~negative regulation of DNA recombination,GO:0080182~histone H3-K4 trimethylation,GO:0098532~histone H3-K27 trimethylation,	GO:0000786~nucleosome,GO:0000792~heterochromatin,GO:0005634~nucleus,	GO:0003690~double-stranded DNA binding,GO:0003723~RNA binding,GO:0005509~calcium ion binding,GO:0005515~protein binding,GO:0005524~ATP binding,GO:0005525~GTP binding,GO:0016208~AMP binding,GO:0030527~structural constituent of chromatin,GO:0031490~chromatin DNA binding,GO:0031492~nucleosomal DNA binding,GO:0032564~dATP binding,GO:0043531~ADP binding,		P10412	H14_HUMAN	Histone H1.4 (Histone H1b) (Histone H1s-4)	H1-4 H1F4 HIST1H1E	pep5503	GPPVSELITKAVAASK	0.0211897	0.0124604	0.139386	0.197928	0.528219	0.376007	6.36949	2.67118	0.0406494	1.39095	1	219	KKARKSAGAAKRKASGPPVSELITKAVAAS	PPVSELITKAVAASKERSGVSLAALKKALA	S	G	P	S	K	E	3	0	0	0	0	0	1	1	0	1	1	2	0	0	2	2	1	0	0	2
GO:0043484~regulation of RNA splicing,GO:1901385~regulation of voltage-gated calcium channel activity,GO:1905686~positive regulation of plasma membrane repair,	GO:0005634~nucleus,GO:0005737~cytoplasm,GO:0005765~lysosomal membrane,GO:0005829~cytosol,GO:0005886~plasma membrane,GO:0005925~focal adhesion,GO:0015629~actin cytoskeleton,GO:0016020~membrane,GO:0030315~T-tubule,GO:0031982~vesicle,GO:0042383~sarcolemma,GO:0043034~costamere,GO:0044291~cell-cell contact zone,GO:0045121~membrane raft,GO:0070062~extracellular exosome,GO:0098797~plasma membrane protei…	GO:0003723~RNA binding,GO:0005515~protein binding,GO:0042802~identical protein binding,GO:0044548~S100 protein binding,GO:0045296~cadherin binding,GO:0097493~structural molecule activity conferring elasticity,	hsa05132:Salmonella infection,	Q09666	AHNK_HUMAN	Neuroblast differentiation-associated protein AHNAK (Desmoyokin)	AHNAK PM227	pep5511	GPQVSSALNLDTSK	0.0822578	0.00967414	0.0216437	0.240328	0.112122	0.226719	5.09941	2.35033	0.0288083	1.54048	1	5890	GEGHLSVKGSGGEWKGPQVSSALNLDTSKF	KGPQVSSALNLDTSKFAGGLHFSGPKVEGG	K	G	P	S	K	F	1	0	1	1	0	1	0	1	0	0	2	1	0	0	1	3	1	0	0	1
GO:0043484~regulation of RNA splicing,GO:1901385~regulation of voltage-gated calcium channel activity,GO:1905686~positive regulation of plasma membrane repair,	GO:0005634~nucleus,GO:0005737~cytoplasm,GO:0005765~lysosomal membrane,GO:0005829~cytosol,GO:0005886~plasma membrane,GO:0005925~focal adhesion,GO:0015629~actin cytoskeleton,GO:0016020~membrane,GO:0030315~T-tubule,GO:0031982~vesicle,GO:0042383~sarcolemma,GO:0043034~costamere,GO:0044291~cell-cell contact zone,GO:0045121~membrane raft,GO:0070062~extracellular exosome,GO:0098797~plasma membrane protei…	GO:0003723~RNA binding,GO:0005515~protein binding,GO:0042802~identical protein binding,GO:0044548~S100 protein binding,GO:0045296~cadherin binding,GO:0097493~structural molecule activity conferring elasticity,	hsa05132:Salmonella infection,	Q09666	AHNK_HUMAN	Neuroblast differentiation-associated protein AHNAK (Desmoyokin)	AHNAK PM227	pep5519	GPRLDFEGPDAKLSGPSLK	0.259704	0.218025	0.141054	0.0234646	0.0188435	0.0449897	0.14108	-2.82542	0.00767263	2.11506	-1	5890	PKVEGTLKGPEVDLKGPRLDFEGPDAKLSG	DFEGPDAKLSGPSLKMPSLEISAPKVTAPD	K	G	P	L	K	M	1	1	0	2	0	0	1	3	0	0	3	2	0	1	3	2	0	0	0	0
GO:0001501~skeletal system development,GO:0001568~blood vessel development,GO:0007179~transforming growth factor beta receptor signaling pathway,GO:0007266~Rho protein signal transduction,GO:0008217~regulation of blood pressure,GO:0030198~extracellular matrix organization,GO:0030199~collagen fibril organization,GO:0030282~bone mineralization,GO:0032963~collagen metabolic process,GO:0042476~odonto…	GO:0005576~extracellular region,GO:0005581~collagen trimer,GO:0005584~collagen type I trimer,GO:0005615~extracellular space,GO:0005783~endoplasmic reticulum,GO:0005788~endoplasmic reticulum lumen,GO:0031012~extracellular matrix,GO:0070062~extracellular exosome,	GO:0002020~protease binding,GO:0005201~extracellular matrix structural constituent,GO:0005515~protein binding,GO:0030020~extracellular matrix structural constituent conferring tensile strength,GO:0030674~protein binding, bridging,GO:0042802~identical protein binding,GO:0046332~SMAD binding,GO:0046872~metal ion binding,GO:0048407~platelet-derived growth factor binding,	hsa04151:PI3K-Akt signaling pathway,hsa04510:Focal adhesion,hsa04512:ECM-receptor interaction,hsa04611:Platelet activation,hsa04926:Relaxin signaling pathway,hsa04933:AGE-RAGE signaling pathway in diabetic complications,hsa04974:Protein digestion and absorption,hsa05146:Amoebiasis,hsa05165:Human papillomavirus infection,hsa05205:Proteoglycans in cancer,hsa05415:Diabetic cardiomyopathy,	P08123	CO1A2_HUMAN	Collagen alpha-2(I) chain (Alpha-2 type I collagen)	COL1A2	pep5556	GPVGPAGAVGPR	0.0334759	0.0196851	0.0440409	0.517015	0.147086	0.499248	11.9684	3.58116	0.0421691	1.37501	1	1366	GPAGKHGNRGETGPSGPVGPAGAVGPRGPS	GPSGPVGPAGAVGPRGPSGPQGIRGDKGEP	S	G	P	P	R	G	2	1	0	0	0	0	0	4	0	0	0	0	0	0	3	0	0	0	0	2
GO:0000381~regulation of alternative mRNA splicing, via spliceosome,GO:0000398~mRNA splicing, via spliceosome,GO:0006397~mRNA processing,GO:0006405~RNA export from nucleus,GO:0008380~RNA splicing,GO:0032211~negative regulation of telomere maintenance via telomerase,GO:0032212~positive regulation of telomere maintenance via telomerase,GO:0042149~cellular response to glucose starvation,GO:0043484~r…	GO:0005634~nucleus,GO:0005654~nucleoplasm,GO:0005681~spliceosomal complex,GO:0005737~cytoplasm,GO:0016020~membrane,GO:0043232~intracellular non-membrane-bounded organelle,GO:0070062~extracellular exosome,GO:0071013~catalytic step 2 spliceosome,GO:1990904~ribonucleoprotein complex,	GO:0003676~nucleic acid binding,GO:0003677~DNA binding,GO:0003697~single-stranded DNA binding,GO:0003723~RNA binding,GO:0003727~single-stranded RNA binding,GO:0003730~mRNA 3'-UTR binding,GO:0005515~protein binding,GO:0019904~protein domain specific binding,GO:0035198~miRNA binding,GO:0036002~pre-mRNA binding,GO:0042802~identical protein binding,GO:0061752~telomeric repeat-containing RNA binding,G…	hsa03040:Spliceosome,hsa05014:Amyotrophic lateral sclerosis,	P09651	ROA1_HUMAN	Heterogeneous nuclear ribonucleoprotein A1 (hnRNP A1) (Helix-destabilizing protein) (Single-strand RNA-binding protein) (hnRNP core protein A1) [Cleaved into: Heterogeneous nuclear ribonucleoprotein A1, N-terminally processed]	HNRNPA1 HNRPA1	pep5575	GPYGGGGQYFAKPR	0.0864975	0.0508638	0.113796	0.473254	1.27051	1.00491	10.944	3.45207	0.0239865	1.62003	1	372	NFGPMKGGNFGGRSSGPYGGGGQYFAKPRN	SGPYGGGGQYFAKPRNQGGYGGSSSSSSYG	S	G	P	P	R	N	1	1	0	0	0	1	0	5	0	0	0	1	0	1	2	0	0	0	2	0
GO:0000082~G1/S transition of mitotic cell cycle,GO:0000086~G2/M transition of mitotic cell cycle,GO:0000122~negative regulation of transcription from RNA polymerase II promoter,GO:0000381~regulation of alternative mRNA splicing, via spliceosome,GO:0006397~mRNA processing,GO:0007283~spermatogenesis,GO:0045892~negative regulation of transcription, DNA-templated,GO:0045948~positive regulation of tr…	GO:0005634~nucleus,GO:0005654~nucleoplasm,GO:0005737~cytoplasm,GO:0005829~cytosol,GO:0016020~membrane,GO:0032991~macromolecular complex,GO:0070618~Grb2-Sos complex,	GO:0003677~DNA binding,GO:0003723~RNA binding,GO:0003729~mRNA binding,GO:0005515~protein binding,GO:0008143~poly(A) binding,GO:0008266~poly(U) RNA binding,GO:0017124~SH3 domain binding,GO:0019904~protein domain specific binding,GO:0035591~signaling adaptor activity,GO:0042169~SH2 domain binding,GO:0042802~identical protein binding,GO:0044877~macromolecular complex binding,GO:1990782~protein tyros…		Q07666	KHDR1_HUMAN	KH domain-containing, RNA-binding, signal transduction-associated protein 1 (GAP-associated tyrosine phosphoprotein p62) (Src-associated in mitosis 68 kDa protein) (Sam68) (p21 Ras GTPase-activating protein-associated p62) (p68)	KHDRBS1 SAM68	pep5583	GQDDWNGTRPSLK	0.0447076	0.129721	0.156289	0.00978436	0.00785745	0.01876	0.110069	-3.18352	0.0440776	1.35578	-1	443	YDYGHGEVQDSYEAYGQDDWNGTRPSLKAP	AYGQDDWNGTRPSLKAPPARPVKGAYREHP	Y	G	Q	L	K	A	0	1	1	2	0	1	0	2	0	0	1	1	0	0	1	1	1	1	0	0
GO:0000086~G2/M transition of mitotic cell cycle,GO:0000278~mitotic cell cycle,GO:0007049~cell cycle,GO:0007584~response to nutrient,GO:0009749~response to glucose,GO:0035308~negative regulation of protein dephosphorylation,GO:0043086~negative regulation of catalytic activity,GO:0050796~regulation of insulin secretion,GO:0051301~cell division,	GO:0005654~nucleoplasm,GO:0005737~cytoplasm,	GO:0004864~protein phosphatase inhibitor activity,GO:0005102~receptor binding,GO:0005515~protein binding,GO:0008200~ion channel inhibitor activity,GO:0019212~phosphatase inhibitor activity,GO:0019870~potassium channel inhibitor activity,GO:0019888~protein phosphatase regulator activity,GO:0051721~protein phosphatase 2A binding,		O43768	ENSA_HUMAN	Alpha-endosulfine (ARPP-19e)	ENSA	pep5605	GQKYFDSGDYNMAKAK	0.198794	0.425193	0.241053	0.0400995	0.0322024	0.0768845	0.172462	-2.53565	0.028101	1.55128	-1	121	QKPGGSDFLMKRLQKGQKYFDSGDYNMAKA	QKYFDSGDYNMAKAKMKNKQLPSAGPDKNL	K	G	Q	A	K	M	2	0	1	2	0	1	0	2	0	0	0	3	1	1	0	1	0	0	2	0
GO:0043484~regulation of RNA splicing,GO:1901385~regulation of voltage-gated calcium channel activity,GO:1905686~positive regulation of plasma membrane repair,	GO:0005634~nucleus,GO:0005737~cytoplasm,GO:0005765~lysosomal membrane,GO:0005829~cytosol,GO:0005886~plasma membrane,GO:0005925~focal adhesion,GO:0015629~actin cytoskeleton,GO:0016020~membrane,GO:0030315~T-tubule,GO:0031982~vesicle,GO:0042383~sarcolemma,GO:0043034~costamere,GO:0044291~cell-cell contact zone,GO:0045121~membrane raft,GO:0070062~extracellular exosome,GO:0098797~plasma membrane protei…	GO:0003723~RNA binding,GO:0005515~protein binding,GO:0042802~identical protein binding,GO:0044548~S100 protein binding,GO:0045296~cadherin binding,GO:0097493~structural molecule activity conferring elasticity,	hsa05132:Salmonella infection,	Q09666	AHNK_HUMAN	Neuroblast differentiation-associated protein AHNAK (Desmoyokin)	AHNAK PM227	pep5705	GSKFKMPFLSISSPK	0.272846	0.526685	0.42896	0.059713	0.0479532	0.11449	0.180837	-2.46724	0.0119415	1.92294	-1	5890	VDINAPDVEVQGKVKGSKFKMPFLSISSPK	GSKFKMPFLSISSPKVSMPDVELNLKSPKV	K	G	S	P	K	V	0	0	0	0	0	0	0	1	0	1	1	3	1	2	2	4	0	0	0	0
GO:0000132~establishment of mitotic spindle orientation,GO:0001578~microtubule bundle formation,GO:0006997~nucleus organization,GO:0007059~chromosome segregation,GO:0030513~positive regulation of BMP signaling pathway,GO:0030953~astral microtubule organization,GO:0031116~positive regulation of microtubule polymerization,GO:0032388~positive regulation of intracellular transport,GO:0045618~positive…	GO:0000139~Golgi membrane,GO:0000922~spindle pole,GO:0005634~nucleus,GO:0005654~nucleoplasm,GO:0005694~chromosome,GO:0005813~centrosome,GO:0005819~spindle,GO:0005829~cytosol,GO:0005876~spindle microtubule,GO:0005938~cell cortex,GO:0016328~lateral plasma membrane,GO:0016363~nuclear matrix,GO:0019897~extrinsic component of plasma membrane,GO:0030425~dendrite,GO:0031616~spindle pole centrosome,GO:00…	GO:0005198~structural molecule activity,GO:0005515~protein binding,GO:0008017~microtubule binding,GO:0008022~protein C-terminus binding,GO:0015631~tubulin binding,GO:0019904~protein domain specific binding,GO:0035091~phosphatidylinositol binding,GO:0044877~macromolecular complex binding,GO:0051010~microtubule plus-end binding,GO:0051011~microtubule minus-end binding,GO:0070840~dynein complex bind…		Q14980	NUMA1_HUMAN	Nuclear mitotic apparatus protein 1 (Nuclear matrix protein-22) (NMP-22) (Nuclear mitotic apparatus protein) (NuMA protein) (SP-H antigen)	NUMA1 NMP22 NUMA	pep5722	GSPDYGNSALLSLPGYRPTTR	0.11657	0.137815	0.135625	0.360447	0.357158	0.248891	2.47813	1.30925	0.0067138	2.17303	1	2115	ASLRATSSTQSLARLGSPDYGNSALLSLPG	NSALLSLPGYRPTTRSSARRSQAGVSSGAP	L	G	S	T	R	S	1	2	1	1	0	0	0	3	0	0	3	0	0	0	3	3	2	0	2	0
GO:0043484~regulation of RNA splicing,GO:1901385~regulation of voltage-gated calcium channel activity,GO:1905686~positive regulation of plasma membrane repair,	GO:0005634~nucleus,GO:0005737~cytoplasm,GO:0005765~lysosomal membrane,GO:0005829~cytosol,GO:0005886~plasma membrane,GO:0005925~focal adhesion,GO:0015629~actin cytoskeleton,GO:0016020~membrane,GO:0030315~T-tubule,GO:0031982~vesicle,GO:0042383~sarcolemma,GO:0043034~costamere,GO:0044291~cell-cell contact zone,GO:0045121~membrane raft,GO:0070062~extracellular exosome,GO:0098797~plasma membrane protei…	GO:0003723~RNA binding,GO:0005515~protein binding,GO:0042802~identical protein binding,GO:0044548~S100 protein binding,GO:0045296~cadherin binding,GO:0097493~structural molecule activity conferring elasticity,	hsa05132:Salmonella infection,	Q09666	AHNK_HUMAN	Neuroblast differentiation-associated protein AHNAK (Desmoyokin)	AHNAK PM227	pep5733	GSRVDIETPNLEGTLT	0.266781	0.305329	0.180081	0.0220497	0.0885364	0.0422768	0.203224	-2.29886	0.0088823	2.05147	-1	5890	PGVQGDVKGPQVALKGSRVDIETPNLEGTL	SRVDIETPNLEGTLTGPRLGSPSGKTGTCR	K	G	S	L	T	G	0	1	1	1	0	0	2	2	0	1	2	0	0	0	1	1	3	0	0	1
GO:0001525~angiogenesis,GO:0001765~membrane raft assembly,GO:0001921~positive regulation of receptor recycling,GO:0001934~positive regulation of protein phosphorylation,GO:0002091~negative regulation of receptor internalization,GO:0006900~membrane budding,GO:0007589~body fluid secretion,GO:0010756~positive regulation of plasminogen activation,GO:0010951~negative regulation of endopeptidase activi…	GO:0001533~cornified envelope,GO:0001726~ruffle,GO:0005576~extracellular region,GO:0005604~basement membrane,GO:0005615~extracellular space,GO:0005634~nucleus,GO:0005737~cytoplasm,GO:0005765~lysosomal membrane,GO:0005768~endosome,GO:0005769~early endosome,GO:0005811~lipid particle,GO:0005829~cytosol,GO:0005886~plasma membrane,GO:0005912~adherens junction,GO:0005938~cell cortex,GO:0009986~cell sur…	GO:0001786~phosphatidylserine binding,GO:0002020~protease binding,GO:0003723~RNA binding,GO:0004859~phospholipase inhibitor activity,GO:0004867~serine-type endopeptidase inhibitor activity,GO:0005262~calcium channel activity,GO:0005509~calcium ion binding,GO:0005515~protein binding,GO:0005544~calcium-dependent phospholipid binding,GO:0005546~phosphatidylinositol-4,5-bisphosphate binding,GO:000809…	hsa05132:Salmonella infection,	P07355	ANXA2_HUMAN	Annexin A2 (Annexin II) (Annexin-2) (Calpactin I heavy chain) (Calpactin-1 heavy chain) (Chromobindin-8) (Lipocortin II) (Placental anticoagulant protein IV) (PAP-IV) (Protein I) (p36)	ANXA2 ANX2 ANX2L4 CAL1H LPC2D	pep5765	GTDVPKWISIM	0.0173888	0.0102253	0.0228767	0.0951394	0.090587	0.0364829	4.40099	2.13783	0.04064	1.39105	1	339	DQDARDLYDAGVKRKGTDVPKWISIMTERS	VKRKGTDVPKWISIMTERSVPHLQKVFDRY	K	G	T	I	M	T	0	0	0	1	0	0	0	1	0	2	0	1	1	0	1	1	1	1	0	1
GO:0001501~skeletal system development,GO:0006417~regulation of translation,GO:0014029~neural crest formation,GO:0014032~neural crest cell development,GO:0042790~transcription of nuclear large rRNA transcript from RNA polymerase I promoter,	GO:0001650~fibrillar center,GO:0005654~nucleoplasm,GO:0005730~nucleolus,GO:0005829~cytosol,	GO:0003723~RNA binding,GO:0005215~transporter activity,GO:0005515~protein binding,GO:0030674~protein binding, bridging,GO:0046982~protein heterodimerization activity,GO:0097110~scaffold protein binding,	hsa03008:Ribosome biogenesis in eukaryotes,	Q13428	TCOF_HUMAN	Treacle protein (Treacher Collins syndrome protein)	TCOF1	pep5788	GTISAPGKVVTAAAQAK	0.0312042	0.119821	0.0410522	0.170728	0.440649	0.502343	5.79828	2.53563	0.043732	1.3592	1	1488	QAKANPAAARAPSAKGTISAPGKVVTAAAQ	ISAPGKVVTAAAQAKQRSPSKVKPPVRNPQ	K	G	T	A	K	Q	5	0	0	0	0	1	0	2	0	1	0	2	0	0	1	1	2	0	0	2
GO:0002181~cytoplasmic translation,GO:0006412~translation,	GO:0005737~cytoplasm,GO:0005829~cytosol,GO:0005840~ribosome,GO:0005925~focal adhesion,GO:0014069~postsynaptic density,GO:0016020~membrane,GO:0022625~cytosolic large ribosomal subunit,GO:0022626~cytosolic ribosome,GO:0042788~polysomal ribosome,GO:0098794~postsynapse,	GO:0003723~RNA binding,GO:0003735~structural constituent of ribosome,GO:0005515~protein binding,GO:0019843~rRNA binding,	hsa03010:Ribosome,hsa05171:Coronavirus disease - COVID-19,	P62917	RL8_HUMAN	60S ribosomal protein L8 (Large ribosomal subunit protein uL2)	RPL8	pep5838	GVAMNPVEHPF	0.301744	0.208406	0.219519	1.02161	1.16896	0.722639	3.99251	1.9973	0.00565731	2.24739	1	257	YHKYKAKRNCWPRVRGVAMNPVEHPFGGGN	PRVRGVAMNPVEHPFGGGNHQHIGKPSTIR	R	G	V	P	F	G	1	0	1	0	0	0	1	1	1	0	0	0	1	1	2	0	0	0	0	2
GO:0000122~negative regulation of transcription from RNA polymerase II promoter,GO:0006334~nucleosome assembly,GO:0016458~gene silencing,GO:0016584~nucleosome positioning,GO:0030261~chromosome condensation,GO:0031507~heterochromatin assembly,GO:0031936~negative regulation of chromatin silencing,GO:0045910~negative regulation of DNA recombination,GO:2000679~positive regulation of transcription reg…	GO:0000785~chromatin,GO:0000786~nucleosome,GO:0000791~euchromatin,GO:0005634~nucleus,GO:0005654~nucleoplasm,GO:0005794~Golgi apparatus,GO:0015629~actin cytoskeleton,GO:0016604~nuclear body,GO:0017053~transcriptional repressor complex,	GO:0003680~AT DNA binding,GO:0003690~double-stranded DNA binding,GO:0003723~RNA binding,GO:0005515~protein binding,GO:0030527~structural constituent of chromatin,GO:0031490~chromatin DNA binding,GO:0031492~nucleosomal DNA binding,		P07305	H10_HUMAN	Histone H1.0 (Histone H1') (Histone H1(0)) [Cleaved into: Histone H1.0, N-terminally processed]	H1-0 H1F0 H1FV	pep5867	GVGASGSFRLAKSDEPK	1.40603	2.64465	2.99665	0.349216	1.20794	0.133913	0.239958	-2.05914	0.0376362	1.42439	-1	194	SIKRLVTTGVLKQTKGVGASGSFRLAKSDE	GASGSFRLAKSDEPKKSVAFKKTKKEIKKV	K	G	V	P	K	K	2	1	0	1	0	0	1	3	0	0	1	2	0	1	1	3	0	0	0	1
GO:0000122~negative regulation of transcription from RNA polymerase II promoter,GO:0006334~nucleosome assembly,GO:0016458~gene silencing,GO:0016584~nucleosome positioning,GO:0030261~chromosome condensation,GO:0031507~heterochromatin assembly,GO:0031936~negative regulation of chromatin silencing,GO:0045910~negative regulation of DNA recombination,GO:2000679~positive regulation of transcription reg…	GO:0000785~chromatin,GO:0000786~nucleosome,GO:0000791~euchromatin,GO:0005634~nucleus,GO:0005654~nucleoplasm,GO:0005794~Golgi apparatus,GO:0015629~actin cytoskeleton,GO:0016604~nuclear body,GO:0017053~transcriptional repressor complex,	GO:0003680~AT DNA binding,GO:0003690~double-stranded DNA binding,GO:0003723~RNA binding,GO:0005515~protein binding,GO:0030527~structural constituent of chromatin,GO:0031490~chromatin DNA binding,GO:0031492~nucleosomal DNA binding,		P07305	H10_HUMAN	Histone H1.0 (Histone H1') (Histone H1(0)) [Cleaved into: Histone H1.0, N-terminally processed]	H1-0 H1F0 H1FV	pep5868	GVGASGSFRLAKSDEPKK	0.465064	1.2694	0.992436	0.0909021	0.365	0.17429	0.231102	-2.1134	0.0487348	1.31216	-1	194	SIKRLVTTGVLKQTKGVGASGSFRLAKSDE	ASGSFRLAKSDEPKKSVAFKKTKKEIKKVA	K	G	V	K	K	S	2	1	0	1	0	0	1	3	0	0	1	3	0	1	1	3	0	0	0	1
GO:0001501~skeletal system development,GO:0001568~blood vessel development,GO:0007179~transforming growth factor beta receptor signaling pathway,GO:0007266~Rho protein signal transduction,GO:0008217~regulation of blood pressure,GO:0030198~extracellular matrix organization,GO:0030199~collagen fibril organization,GO:0030282~bone mineralization,GO:0032963~collagen metabolic process,GO:0042476~odonto…	GO:0005576~extracellular region,GO:0005581~collagen trimer,GO:0005584~collagen type I trimer,GO:0005615~extracellular space,GO:0005783~endoplasmic reticulum,GO:0005788~endoplasmic reticulum lumen,GO:0031012~extracellular matrix,GO:0070062~extracellular exosome,	GO:0002020~protease binding,GO:0005201~extracellular matrix structural constituent,GO:0005515~protein binding,GO:0030020~extracellular matrix structural constituent conferring tensile strength,GO:0030674~protein binding, bridging,GO:0042802~identical protein binding,GO:0046332~SMAD binding,GO:0046872~metal ion binding,GO:0048407~platelet-derived growth factor binding,	hsa04151:PI3K-Akt signaling pathway,hsa04510:Focal adhesion,hsa04512:ECM-receptor interaction,hsa04611:Platelet activation,hsa04926:Relaxin signaling pathway,hsa04933:AGE-RAGE signaling pathway in diabetic complications,hsa04974:Protein digestion and absorption,hsa05146:Amoebiasis,hsa05165:Human papillomavirus infection,hsa05205:Proteoglycans in cancer,hsa05415:Diabetic cardiomyopathy,	P08123	CO1A2_HUMAN	Collagen alpha-2(I) chain (Alpha-2 type I collagen)	COL1A2	pep5882	GVGLGPGPMG	0.13851	0.0887183	0.0893871	0.0148697	0.0119413	0.0285103	0.174727	-2.51683	0.00724933	2.1397	-1	1366	PPGLGGNFAAQYDGKGVGLGPGPMGLMGPR	QYDGKGVGLGPGPMGLMGPRGPPGAAGAPG	K	G	V	M	G	L	0	0	0	0	0	0	0	5	0	0	1	0	1	0	2	0	0	0	0	1
GO:0006342~chromatin silencing,	GO:0000786~nucleosome,GO:0005634~nucleus,GO:0070062~extracellular exosome,	GO:0003677~DNA binding,GO:0005515~protein binding,GO:0030527~structural constituent of chromatin,GO:0046982~protein heterodimerization activity,	hsa04217:Necroptosis,hsa04613:Neutrophil extracellular trap formation,hsa05034:Alcoholism,hsa05322:Systemic lupus erythematosus,	Q6FI13	H2A2A_HUMAN	Histone H2A type 2-A (H2A-clustered histone 18) (H2A-clustered histone 19) (Histone H2A.2) (Histone H2A/o)	H2AC18 H2AFO HIST2H2AA HIST2H2AA3; H2AC19 HIST2H2AA4	pep5912	GVLPNIQAVLLPK	0.0354573	0.0321092	0.040019	0.123427	0.152501	0.11076	3.59423	1.84568	0.00177589	2.75058	1	130	EELNKLLGKVTIAQGGVLPNIQAVLLPKKT	QGGVLPNIQAVLLPKKTESHHKAKGK____	G	G	V	P	K	K	1	0	1	0	0	1	0	1	0	1	3	1	0	0	2	0	0	0	0	2
GO:0006334~nucleosome assembly,	GO:0000786~nucleosome,GO:0005634~nucleus,GO:0005654~nucleoplasm,GO:0005829~cytosol,GO:0032991~macromolecular complex,GO:0070062~extracellular exosome,	GO:0003677~DNA binding,GO:0005515~protein binding,GO:0019899~enzyme binding,GO:0030527~structural constituent of chromatin,GO:0044389~ubiquitin-like protein ligase binding,GO:0046982~protein heterodimerization activity,GO:0097677~STAT family protein binding,	hsa04613:Neutrophil extracellular trap formation,hsa05034:Alcoholism,hsa05203:Viral carcinogenesis,hsa05322:Systemic lupus erythematosus,	Q93079	H2B1H_HUMAN	Histone H2B type 1-H (H2B-clustered histone 9) (Histone H2B.j) (H2B/j)	H2BC9 H2BFJ HIST1H2BH	pep6026	HAVSEGTKAVTK	0.0146022	0.00858663	0.0192106	0.079893	0.067811	0.0306364	4.2062	2.07252	0.0401977	1.3958	1	126	IQTAVRLLLPGELAKHAVSEGTKAVTKYTS	LAKHAVSEGTKAVTKYTSSK__________	K	H	A	T	K	Y	2	0	0	0	0	0	1	1	1	0	0	2	0	0	0	1	2	0	0	2
GO:0043484~regulation of RNA splicing,GO:1901385~regulation of voltage-gated calcium channel activity,GO:1905686~positive regulation of plasma membrane repair,	GO:0005634~nucleus,GO:0005737~cytoplasm,GO:0005765~lysosomal membrane,GO:0005829~cytosol,GO:0005886~plasma membrane,GO:0005925~focal adhesion,GO:0015629~actin cytoskeleton,GO:0016020~membrane,GO:0030315~T-tubule,GO:0031982~vesicle,GO:0042383~sarcolemma,GO:0043034~costamere,GO:0044291~cell-cell contact zone,GO:0045121~membrane raft,GO:0070062~extracellular exosome,GO:0098797~plasma membrane protei…	GO:0003723~RNA binding,GO:0005515~protein binding,GO:0042802~identical protein binding,GO:0044548~S100 protein binding,GO:0045296~cadherin binding,GO:0097493~structural molecule activity conferring elasticity,	hsa05132:Salmonella infection,	Q09666	AHNK_HUMAN	Neuroblast differentiation-associated protein AHNAK (Desmoyokin)	AHNAK PM227	pep6088	HFKAPNISMPDVDLNLK	0.555054	0.571535	0.225881	0.0375757	0.0301756	0.0720454	0.103364	-3.2742	0.0234289	1.63025	-1	5890	PEGKLKGPKFKMPDMHFKAPNISMPDVDLN	KAPNISMPDVDLNLKGPKIKGDVDVSVPEV	M	H	F	L	K	G	1	0	2	2	0	0	0	0	1	1	2	2	1	1	2	1	0	0	0	1
GO:0002181~cytoplasmic translation,GO:0006364~rRNA processing,GO:0006412~translation,GO:0006977~DNA damage response, signal transduction by p53 class mediator resulting in cell cycle arrest,GO:0034644~cellular response to UV,GO:0042273~ribosomal large subunit biogenesis,GO:0045727~positive regulation of translation,GO:0071480~cellular response to gamma radiation,GO:1902164~positive regulation of …	GO:0005654~nucleoplasm,GO:0005730~nucleolus,GO:0005737~cytoplasm,GO:0005829~cytosol,GO:0015934~large ribosomal subunit,GO:0016020~membrane,GO:0022625~cytosolic large ribosomal subunit,GO:0022626~cytosolic ribosome,GO:0045202~synapse,GO:0070062~extracellular exosome,GO:1990904~ribonucleoprotein complex,	GO:0003723~RNA binding,GO:0003735~structural constituent of ribosome,GO:0005515~protein binding,GO:0048027~mRNA 5'-UTR binding,	hsa03010:Ribosome,hsa05171:Coronavirus disease - COVID-19,	P61254	RL26_HUMAN	60S ribosomal protein L26 (Large ribosomal subunit protein uL24)	RPL26	pep6091	HFNAPSHIR	1.14178	0.512199	1.06696	2.43398	1.8031	3.00569	2.66186	1.41243	0.0196444	1.70676	1	145	FNPFVTSDRSKNRKRHFNAPSHIRRKIMSS	SKNRKRHFNAPSHIRRKIMSSPLSKELRQK	R	H	F	I	R	R	1	1	1	0	0	0	0	0	2	1	0	0	0	1	1	1	0	0	0	0
GO:0000027~ribosomal large subunit assembly,GO:0002181~cytoplasmic translation,GO:0006412~translation,GO:0071353~cellular response to interleukin-4,	GO:0005634~nucleus,GO:0005730~nucleolus,GO:0005737~cytoplasm,GO:0005829~cytosol,GO:0005840~ribosome,GO:0005925~focal adhesion,GO:0022625~cytosolic large ribosomal subunit,GO:0022626~cytosolic ribosome,GO:0032991~macromolecular complex,GO:0045202~synapse,GO:0070062~extracellular exosome,	GO:0003723~RNA binding,GO:0003735~structural constituent of ribosome,GO:0005515~protein binding,GO:0008097~5S rRNA binding,	hsa03010:Ribosome,hsa05171:Coronavirus disease - COVID-19,	P39023	RL3_HUMAN	60S ribosomal protein L3 (HIV-1 TAR RNA-binding protein B) (TARBP-B) (Large ribosomal subunit protein uL3)	RPL3 OK/SW-cl.32	pep6118	HGSLGFLPR	0.316371	0.61956	0.41552	1.05385	1.20358	1.09303	2.47915	1.30985	0.00262337	2.58114	1	403	______________________________	KFSAPRHGSLGFLPRKRSSRHRGKVKSFPK	R	H	G	P	R	K	0	1	0	0	0	0	0	2	1	0	2	0	0	1	1	1	0	0	0	0
GO:0006412~translation,GO:0006414~translational elongation,GO:0044829~positive regulation by host of viral genome replication,GO:0071364~cellular response to epidermal growth factor stimulus,GO:1900022~regulation of D-erythro-sphingosine kinase activity,GO:1904714~regulation of chaperone-mediated autophagy,	GO:0005576~extracellular region,GO:0005615~extracellular space,GO:0005634~nucleus,GO:0005730~nucleolus,GO:0005737~cytoplasm,GO:0005829~cytosol,GO:0005853~eukaryotic translation elongation factor 1 complex,GO:0005886~plasma membrane,GO:0016020~membrane,GO:0030864~cortical actin cytoskeleton,GO:0032587~ruffle membrane,GO:0034774~secretory granule lumen,GO:0070062~extracellular exosome,GO:0098574~cy…	GO:0000049~tRNA binding,GO:0003723~RNA binding,GO:0003746~translation elongation factor activity,GO:0003924~GTPase activity,GO:0005515~protein binding,GO:0005525~GTP binding,GO:0019900~kinase binding,GO:0019901~protein kinase binding,	hsa03013:Nucleocytoplasmic transport,hsa05134:Legionellosis,hsa05140:Leishmaniasis,	P68104	EF1A1_HUMAN	Elongation factor 1-alpha 1 (EF-1-alpha-1) (Elongation factor Tu) (EF-Tu) (Eukaryotic elongation factor 1 A-1) (eEF1A-1) (Leukocyte receptor cluster member 7)	EEF1A1 EEF1A EF1A LENG7	pep6144	HINIVVIGH	0.0216053	0.0127047	0.028424	0.209656	0.0949295	0.298262	9.60958	3.26447	0.0380383	1.41978	1	462	______________________________	MGKEKTHINIVVIGHVDSGKSTTTGHLIYK	T	H	I	G	H	V	0	0	1	0	0	0	0	1	2	3	0	0	0	0	0	0	0	0	0	2
GO:0002250~adaptive immune response,GO:0007160~cell-matrix adhesion,GO:0007596~blood coagulation,GO:0030168~platelet activation,GO:0031639~plasminogen activation,GO:0034116~positive regulation of heterotypic cell-cell adhesion,GO:0034622~cellular macromolecular complex assembly,GO:0042730~fibrinolysis,GO:0043152~induction of bacterial agglutination,GO:0045087~innate immune response,GO:0045907~pos…	GO:0005576~extracellular region,GO:0005577~fibrinogen complex,GO:0005615~extracellular space,GO:0005783~endoplasmic reticulum,GO:0005788~endoplasmic reticulum lumen,GO:0005886~plasma membrane,GO:0009897~external side of plasma membrane,GO:0009986~cell surface,GO:0031091~platelet alpha granule,GO:0031093~platelet alpha granule lumen,GO:0070062~extracellular exosome,GO:0072562~blood microparticle,G…	GO:0005102~receptor binding,GO:0005198~structural molecule activity,GO:0005201~extracellular matrix structural constituent,GO:0005515~protein binding,GO:0046872~metal ion binding,GO:0050839~cell adhesion molecule binding,	hsa04610:Complement and coagulation cascades,hsa04611:Platelet activation,hsa04613:Neutrophil extracellular trap formation,hsa05171:Coronavirus disease - COVID-19,	P02671	FIBA_HUMAN	Fibrinogen alpha chain [Cleaved into: Fibrinopeptide A; Fibrinogen alpha chain]	FGA	pep6246	HPGIAEFPSRGK	0.159241	0.0936399	0.209498	2.43335	0.767079	1.6705	10.5345	3.39705	0.0382497	1.41737	1	866	SESGIFTNTKESSSHHPGIAEFPSRGKSSS	SSHHPGIAEFPSRGKSSSYSKQFTSSTSYN	H	H	P	G	K	S	1	1	0	0	0	0	1	2	1	1	0	1	0	1	2	1	0	0	0	0
GO:0000079~regulation of cyclin-dependent protein serine/threonine kinase activity,GO:0001738~morphogenesis of a polarized epithelium,GO:0001895~retina homeostasis,GO:0006338~chromatin remodeling,GO:0006357~regulation of transcription from RNA polymerase II promoter,GO:0007163~establishment or maintenance of cell polarity,GO:0007409~axonogenesis,GO:0008284~positive regulation of cell proliferatio…	GO:0000776~kinetochore,GO:0000785~chromatin,GO:0000786~nucleosome,GO:0005615~extracellular space,GO:0005634~nucleus,GO:0005654~nucleoplasm,GO:0005737~cytoplasm,GO:0005829~cytosol,GO:0005856~cytoskeleton,GO:0005884~actin filament,GO:0005886~plasma membrane,GO:0005903~brush border,GO:0005911~cell-cell junction,GO:0005912~adherens junction,GO:0005925~focal adhesion,GO:0015629~actin cytoskeleton,GO:0…	GO:0005200~structural constituent of cytoskeleton,GO:0005515~protein binding,GO:0005524~ATP binding,GO:0016787~hydrolase activity,GO:0019894~kinesin binding,GO:0019901~protein kinase binding,GO:0030957~Tat protein binding,GO:0031492~nucleosomal DNA binding,GO:0042802~identical protein binding,GO:0048156~tau protein binding,GO:0050998~nitric-oxide synthase binding,GO:0098973~structural constituent…	hsa04015:Rap1 signaling pathway,hsa04145:Phagosome,hsa04210:Apoptosis,hsa04390:Hippo signaling pathway,hsa04510:Focal adhesion,hsa04520:Adherens junction,hsa04530:Tight junction,hsa04611:Platelet activation,hsa04613:Neutrophil extracellular trap formation,hsa04670:Leukocyte transendothelial migration,hsa04714:Thermogenesis,hsa04810:Regulation of actin cytoskeleton,hsa04919:Thyroid hormone signali…	P60709	ACTB_HUMAN	Actin, cytoplasmic 1 (EC 3.6.4.-) (Beta-actin) [Cleaved into: Actin, cytoplasmic 1, N-terminally processed]	ACTB	pep6266	HQGVMVGMGQK	0.479575	0.442968	1.06753	3.22252	1.37262	2.89877	3.76564	1.91289	0.0387306	1.41195	1	375	DAPRAVFPSIVGRPRHQGVMVGMGQKDSYV	GRPRHQGVMVGMGQKDSYVGDEAQSKRGIL	R	H	Q	Q	K	D	0	0	0	0	0	2	0	3	1	0	0	1	2	0	0	0	0	0	0	2
GO:0007160~cell-matrix adhesion,GO:0007165~signal transduction,GO:0007179~transforming growth factor beta receptor signaling pathway,GO:0007229~integrin-mediated signaling pathway,GO:0007267~cell-cell signaling,GO:0043149~stress fiber assembly,GO:0050727~regulation of inflammatory response,GO:0071346~cellular response to interferon-gamma,	GO:0001725~stress fiber,GO:0005634~nucleus,GO:0005737~cytoplasm,GO:0005829~cytosol,GO:0005886~plasma membrane,GO:0005912~adherens junction,GO:0005925~focal adhesion,GO:0015629~actin cytoskeleton,GO:0045335~phagocytic vesicle,	GO:0003723~RNA binding,GO:0005515~protein binding,GO:0046872~metal ion binding,	hsa04510:Focal adhesion,	Q15942	ZYX_HUMAN	Zyxin (Zyxin-2)	ZYX	pep6359	HVQPQPQPKPQVQLHVQSQT	0.790276	0.761763	0.742028	0.008935	0.0358768	0.0171314	0.0270015	-5.21082	1.31644e-06	5.8806	-1	572	PLPQVPAPAQSQTQFHVQPQPQPKPQVQLH	PQPKPQVQLHVQSQTQPVSLANTQPRGPPA	F	H	V	Q	T	Q	0	0	0	0	0	7	0	0	2	0	1	1	0	0	4	1	1	0	0	3
GO:0000470~maturation of LSU-rRNA,GO:0002181~cytoplasmic translation,GO:0006412~translation,GO:0042254~ribosome biogenesis,	GO:0005634~nucleus,GO:0005730~nucleolus,GO:0005737~cytoplasm,GO:0005829~cytosol,GO:0005925~focal adhesion,GO:0016020~membrane,GO:0022625~cytosolic large ribosomal subunit,GO:0022626~cytosolic ribosome,GO:0042788~polysomal ribosome,	GO:0003723~RNA binding,GO:0003735~structural constituent of ribosome,GO:0005515~protein binding,GO:0045296~cadherin binding,	hsa03010:Ribosome,hsa05171:Coronavirus disease - COVID-19,	P62424	RL7A_HUMAN	60S ribosomal protein L7a (Large ribosomal subunit protein eL8) (PLA-X polypeptide) (Surfeit locus protein 3)	RPL7A SURF-3 SURF3	pep6367	HWGGNVLGPK	0.180502	0.0430891	0.214445	0.645095	0.294156	0.618039	3.55516	1.82991	0.0399005	1.39902	1	266	AIRTNYNDRYDEIRRHWGGNVLGPKSVARI	DEIRRHWGGNVLGPKSVARIAKLEKAKAKE	R	H	W	P	K	S	0	0	1	0	0	0	0	3	1	0	1	1	0	0	1	0	0	1	0	1
GO:0000122~negative regulation of transcription from RNA polymerase II promoter,GO:0006334~nucleosome assembly,GO:0016458~gene silencing,GO:0016584~nucleosome positioning,GO:0030261~chromosome condensation,GO:0031507~heterochromatin assembly,GO:0031936~negative regulation of chromatin silencing,GO:0045910~negative regulation of DNA recombination,GO:2000679~positive regulation of transcription reg…	GO:0000785~chromatin,GO:0000786~nucleosome,GO:0000791~euchromatin,GO:0005634~nucleus,GO:0005654~nucleoplasm,GO:0005794~Golgi apparatus,GO:0015629~actin cytoskeleton,GO:0016604~nuclear body,GO:0017053~transcriptional repressor complex,	GO:0003680~AT DNA binding,GO:0003690~double-stranded DNA binding,GO:0003723~RNA binding,GO:0005515~protein binding,GO:0030527~structural constituent of chromatin,GO:0031490~chromatin DNA binding,GO:0031492~nucleosomal DNA binding,		P07305	H10_HUMAN	Histone H1.0 (Histone H1') (Histone H1(0)) [Cleaved into: Histone H1.0, N-terminally processed]	H1-0 H1F0 H1FV	pep6377	HYKVGENADSQIK	0.571446	0.895263	0.424793	0.0827102	0.202476	0.0317167	0.16754	-2.57742	0.0238311	1.62286	-1	194	RAGSSRQSIQKYIKSHYKVGENADSQIKLS	KSHYKVGENADSQIKLSIKRLVTTGVLKQT	S	H	Y	I	K	L	1	0	1	1	0	1	1	1	1	1	0	2	0	0	0	1	0	0	1	1
GO:0007049~cell cycle,GO:0030866~cortical actin cytoskeleton organization,GO:0031032~actomyosin structure organization,GO:0051301~cell division,GO:1904778~positive regulation of protein localization to cell cortex,	GO:0005654~nucleoplasm,GO:0005829~cytosol,GO:0005856~cytoskeleton,GO:0005886~plasma membrane,GO:0005925~focal adhesion,GO:0005938~cell cortex,GO:0008091~spectrin,GO:0030054~cell junction,GO:0070062~extracellular exosome,GO:0099738~cell cortex region,	GO:0003779~actin binding,GO:0005198~structural molecule activity,GO:0005515~protein binding,GO:0008092~cytoskeletal protein binding,GO:0030507~spectrin binding,GO:0042731~PH domain binding,		O43491	E41L2_HUMAN	Band 4.1-like protein 2 (Erythrocyte membrane protein band 4.1-like 2) (Generally expressed protein 4.1) (4.1G)	EPB41L2	pep6481	IDRPAPHFER	0.145771	0.213109	0.362502	0.0319023	0.0256196	0.0611677	0.164531	-2.60357	0.036501	1.4377	-1	1005	YSGRTQAQTRQASTLIDRPAPHFERTSSKR	QASTLIDRPAPHFERTSSKRVSRSLDGAPI	L	I	D	E	R	T	1	2	0	1	0	0	1	0	1	1	0	0	0	1	2	0	0	0	0	0
GO:0000462~maturation of SSU-rRNA from tricistronic rRNA transcript (SSU-rRNA, 5.8S rRNA, LSU-rRNA),GO:0002181~cytoplasmic translation,GO:0006412~translation,	GO:0005634~nucleus,GO:0005654~nucleoplasm,GO:0005737~cytoplasm,GO:0005783~endoplasmic reticulum,GO:0005829~cytosol,GO:0005840~ribosome,GO:0005925~focal adhesion,GO:0016020~membrane,GO:0022626~cytosolic ribosome,GO:0022627~cytosolic small ribosomal subunit,GO:0070062~extracellular exosome,GO:1990904~ribonucleoprotein complex,	GO:0003723~RNA binding,GO:0003735~structural constituent of ribosome,GO:0005515~protein binding,	hsa03010:Ribosome,hsa05171:Coronavirus disease - COVID-19,	P62241	RS8_HUMAN	40S ribosomal protein S8 (Small ribosomal subunit protein eS8)	RPS8 OK/SW-cl.83	pep6515	IDVVYNASNNELVRTK	0.0118493	0.00696785	0.015589	0.0840185	0.0585074	0.124304	7.75529	2.95518	0.015981	1.7964	1	208	NFSWGSECCTRKTRIIDVVYNASNNELVRT	DVVYNASNNELVRTKTLVKNCIVLIDSTPY	I	I	D	T	K	T	1	1	3	1	0	0	1	0	0	1	1	1	0	0	0	1	1	0	1	3
GO:0043484~regulation of RNA splicing,GO:1901385~regulation of voltage-gated calcium channel activity,GO:1905686~positive regulation of plasma membrane repair,	GO:0005634~nucleus,GO:0005737~cytoplasm,GO:0005765~lysosomal membrane,GO:0005829~cytosol,GO:0005886~plasma membrane,GO:0005925~focal adhesion,GO:0015629~actin cytoskeleton,GO:0016020~membrane,GO:0030315~T-tubule,GO:0031982~vesicle,GO:0042383~sarcolemma,GO:0043034~costamere,GO:0044291~cell-cell contact zone,GO:0045121~membrane raft,GO:0070062~extracellular exosome,GO:0098797~plasma membrane protei…	GO:0003723~RNA binding,GO:0005515~protein binding,GO:0042802~identical protein binding,GO:0044548~S100 protein binding,GO:0045296~cadherin binding,GO:0097493~structural molecule activity conferring elasticity,	hsa05132:Salmonella infection,	Q09666	AHNK_HUMAN	Neuroblast differentiation-associated protein AHNAK (Desmoyokin)	AHNAK PM227	pep6574	IETPNLEGTLTGPRLG	0.231688	0.252635	0.309915	0.0966799	0.015528	0.0370737	0.187956	-2.41154	0.00309758	2.50898	-1	5890	DVKGPQVALKGSRVDIETPNLEGTLTGPRL	ETPNLEGTLTGPRLGSPSGKTGTCRISMSE	D	I	E	L	G	S	0	1	1	0	0	0	2	3	0	1	3	0	0	0	2	0	3	0	0	0
GO:0007015~actin filament organization,GO:0007219~Notch signaling pathway,GO:0061049~cell growth involved in cardiac muscle cell development,	GO:0005634~nucleus,GO:0005737~cytoplasm,GO:0005886~plasma membrane,GO:0005925~focal adhesion,GO:0015629~actin cytoskeleton,GO:0016020~membrane,GO:0016324~apical plasma membrane,GO:0030018~Z disc,GO:0030027~lamellipodium,GO:0030425~dendrite,GO:0043025~neuronal cell body,GO:0045202~synapse,GO:0048471~perinuclear region of cytoplasm,	GO:0003723~RNA binding,GO:0005200~structural constituent of cytoskeleton,GO:0005515~protein binding,GO:0008093~cytoskeletal adaptor activity,GO:0008307~structural constituent of muscle,GO:0042802~identical protein binding,		O94875	SRBS2_HUMAN	Sorbin and SH3 domain-containing protein 2 (Arg-binding protein 2) (ArgBP2) (Arg/Abl-interacting protein 2) (Sorbin)	SORBS2 ARGBP2 KIAA0777	pep6586	IFEYEPGKSSILQ	0.0904055	0.0879246	0.0652025	0.0108465	0.00871045	0.0207965	0.165701	-2.59335	0.00156144	2.80647	-1	1100	DRKVDTRKFRSEPRSIFEYEPGKSSILQHE	RSIFEYEPGKSSILQHERPASLYQSSIDRS	S	I	F	L	Q	H	0	0	0	0	0	1	2	1	0	2	1	1	0	1	1	2	0	0	1	0
GO:0000398~mRNA splicing, via spliceosome,GO:0006396~RNA processing,GO:0043484~regulation of RNA splicing,	GO:0005634~nucleus,GO:0005654~nucleoplasm,GO:0005829~cytosol,GO:0005886~plasma membrane,GO:0016020~membrane,GO:0045202~synapse,GO:0071013~catalytic step 2 spliceosome,GO:1990904~ribonucleoprotein complex,	GO:0003676~nucleic acid binding,GO:0003723~RNA binding,GO:0003727~single-stranded RNA binding,GO:0005515~protein binding,GO:0017025~TBP-class protein binding,		P52597	HNRPF_HUMAN	Heterogeneous nuclear ribonucleoprotein F (hnRNP F) (Nucleolin-like protein mcs94-1) [Cleaved into: Heterogeneous nuclear ribonucleoprotein F, N-terminally processed]	HNRNPF HNRPF	pep6653	IGIVKQAGLER	0.0226428	0.0133148	0.0297889	0.123886	0.102314	0.0475063	4.16305	2.05764	0.0405701	1.39179	1	415	QRPGPYDRPGTARRYIGIVKQAGLERMRPG	ARRYIGIVKQAGLERMRPGAYSTGYGGYEE	Y	I	G	E	R	M	1	1	0	0	0	1	1	2	0	2	1	1	0	0	0	0	0	0	0	1
GO:0006940~regulation of smooth muscle contraction,GO:0031032~actomyosin structure organization,GO:1904706~negative regulation of vascular smooth muscle cell proliferation,	GO:0005856~cytoskeleton,GO:0005925~focal adhesion,	GO:0003779~actin binding,GO:0005515~protein binding,GO:0005516~calmodulin binding,		P51911	CNN1_HUMAN	Calponin-1 (Basic calponin) (Calponin H1, smooth muscle)	CNN1	pep6658	IGLQMGTNK	0.482449	0.257599	0.187863	0.0312513	0.0250968	0.0599195	0.1253	-2.99654	0.0390883	1.40795	-1	297	ERKFEPGKLREGRNIIGLQMGTNKFASQQG	REGRNIIGLQMGTNKFASQQGMTAYGTRRH	I	I	G	N	K	F	0	0	1	0	0	1	0	2	0	1	1	1	1	0	0	0	1	0	0	0
GO:0002181~cytoplasmic translation,GO:0019221~cytokine-mediated signaling pathway,GO:0043547~positive regulation of GTPase activity,	GO:0005634~nucleus,GO:0005829~cytosol,	GO:0003723~RNA binding,GO:0005515~protein binding,GO:0045296~cadherin binding,GO:0046872~metal ion binding,		Q8WU90	ZC3HF_HUMAN	Zinc finger CCCH domain-containing protein 15 (DRG family-regulatory protein 1) (Likely ortholog of mouse immediate early response erythropoietin 4)	ZC3H15 DFRP1 LEREPO4 HSPC303 HT010 MSTP012 PP730	pep6718	IIEDKTFGLKNK	0.132489	0.188692	0.18865	0.0289955	0.118608	0.0555943	0.398559	-1.32713	0.0347065	1.45959	-1	426	QAGGSKKAEQKKKEKIIEDKTFGLKNKKGA	KEKIIEDKTFGLKNKKGAKQQKFIKAVTHQ	K	I	I	N	K	K	0	0	1	1	0	0	1	1	0	2	1	3	0	1	0	0	1	0	0	0
GO:0006940~regulation of smooth muscle contraction,GO:0031032~actomyosin structure organization,GO:1904706~negative regulation of vascular smooth muscle cell proliferation,	GO:0005856~cytoskeleton,GO:0005925~focal adhesion,	GO:0003779~actin binding,GO:0005515~protein binding,GO:0005516~calmodulin binding,		P51911	CNN1_HUMAN	Calponin-1 (Basic calponin) (Calponin H1, smooth muscle)	CNN1	pep6730	IIGLQMGTNK	0.922809	0.928234	0.43536	0.362452	0.05816	0.138859	0.244695	-2.03094	0.0370116	1.43166	-1	297	QERKFEPGKLREGRNIIGLQMGTNKFASQQ	REGRNIIGLQMGTNKFASQQGMTAYGTRRH	N	I	I	N	K	F	0	0	1	0	0	1	0	2	0	2	1	1	1	0	0	0	1	0	0	0
GO:0043484~regulation of RNA splicing,GO:1901385~regulation of voltage-gated calcium channel activity,GO:1905686~positive regulation of plasma membrane repair,	GO:0005634~nucleus,GO:0005737~cytoplasm,GO:0005765~lysosomal membrane,GO:0005829~cytosol,GO:0005886~plasma membrane,GO:0005925~focal adhesion,GO:0015629~actin cytoskeleton,GO:0016020~membrane,GO:0030315~T-tubule,GO:0031982~vesicle,GO:0042383~sarcolemma,GO:0043034~costamere,GO:0044291~cell-cell contact zone,GO:0045121~membrane raft,GO:0070062~extracellular exosome,GO:0098797~plasma membrane protei…	GO:0003723~RNA binding,GO:0005515~protein binding,GO:0042802~identical protein binding,GO:0044548~S100 protein binding,GO:0045296~cadherin binding,GO:0097493~structural molecule activity conferring elasticity,	hsa05132:Salmonella infection,	Q09666	AHNK_HUMAN	Neuroblast differentiation-associated protein AHNAK (Desmoyokin)	AHNAK PM227	pep6744	IKAPKVSMPDVDLNLK	0.094002	0.194464	0.159689	0.0205726	0.016521	0.0394446	0.170785	-2.54974	0.0149807	1.82447	-1	5890	EGKLKGSKFKMPKLNIKAPKVSMPDVDLNL	KAPKVSMPDVDLNLKGPKLKGEIDASVPEL	N	I	K	L	K	G	1	0	1	2	0	0	0	0	0	1	2	3	1	0	2	1	0	0	0	2
GO:0007165~signal transduction,GO:0048662~negative regulation of smooth muscle cell proliferation,GO:0060348~bone development,	GO:0005576~extracellular region,GO:0005615~extracellular space,GO:0005783~endoplasmic reticulum,GO:0005796~Golgi lumen,GO:0031012~extracellular matrix,GO:0043202~lysosomal lumen,GO:0070062~extracellular exosome,GO:1903561~extracellular vesicle,	GO:0005515~protein binding,GO:0008083~growth factor activity,GO:0030021~extracellular matrix structural constituent conferring compression resistance,		P20774	MIME_HUMAN	Mimecan (Osteoglycin) (Osteoinductive factor) (OIF)	OGN OIF SLRR3A	pep6752	IKKLTAKDFADIPNLR	0.380381	0.303741	0.497455	0.0436922	0.175438	0.0837728	0.256354	-1.96379	0.0128933	1.88964	-1	298	PLPKESAYLYARFNKIKKLTAKDFADIPNL	KKLTAKDFADIPNLRRLDFTGNLIEDIEDG	K	I	K	L	R	R	2	1	1	2	0	0	0	0	0	2	2	3	0	1	1	0	1	0	0	0
GO:0000122~negative regulation of transcription from RNA polymerase II promoter,GO:0006334~nucleosome assembly,GO:0016584~nucleosome positioning,GO:0030261~chromosome condensation,GO:0031936~negative regulation of chromatin silencing,GO:0045910~negative regulation of DNA recombination,GO:0080182~histone H3-K4 trimethylation,GO:0098532~histone H3-K27 trimethylation,	GO:0000786~nucleosome,GO:0000792~heterochromatin,GO:0005634~nucleus,	GO:0003690~double-stranded DNA binding,GO:0003723~RNA binding,GO:0005509~calcium ion binding,GO:0005515~protein binding,GO:0005524~ATP binding,GO:0005525~GTP binding,GO:0016208~AMP binding,GO:0030527~structural constituent of chromatin,GO:0031490~chromatin DNA binding,GO:0031492~nucleosomal DNA binding,GO:0032564~dATP binding,GO:0043531~ADP binding,		P10412	H14_HUMAN	Histone H1.4 (Histone H1b) (Histone H1s-4)	H1-4 H1F4 HIST1H1E	pep6753	IKLGLKSLVSK	0.707691	1.85363	1.53537	0.0961048	0.306565	0.562983	0.235715	-2.08488	0.0467742	1.32999	-1	219	ALAAAGYDVEKNNSRIKLGLKSLVSKGTLV	NNSRIKLGLKSLVSKGTLVQTKGTGASGSF	R	I	K	S	K	G	0	0	0	0	0	0	0	1	0	1	3	3	0	0	0	2	0	0	0	1
GO:0000122~negative regulation of transcription from RNA polymerase II promoter,GO:0000381~regulation of alternative mRNA splicing, via spliceosome,GO:0000398~mRNA splicing, via spliceosome,GO:0001649~osteoblast differentiation,GO:0006325~chromatin organization,GO:0006396~RNA processing,GO:0007049~cell cycle,GO:0007346~regulation of mitotic cell cycle,GO:0009048~dosage compensation by inactivatio…	GO:0000228~nuclear chromosome,GO:0000776~kinetochore,GO:0000922~spindle pole,GO:0005634~nucleus,GO:0005654~nucleoplasm,GO:0005697~telomerase holoenzyme complex,GO:0005813~centrosome,GO:0005829~cytosol,GO:0009986~cell surface,GO:0016020~membrane,GO:0016021~integral component of membrane,GO:0016363~nuclear matrix,GO:0016607~nuclear speck,GO:0030496~midbody,GO:0032839~dendrite cytoplasm,GO:0032991~m…	GO:0000978~RNA polymerase II core promoter proximal region sequence-specific DNA binding,GO:0000993~RNA polymerase II core binding,GO:0001097~TFIIH-class transcription factor binding,GO:0003677~DNA binding,GO:0003682~chromatin binding,GO:0003690~double-stranded DNA binding,GO:0003697~single-stranded DNA binding,GO:0003714~transcription corepressor activity,GO:0003723~RNA binding,GO:0003725~double…	hsa03040:Spliceosome,	Q00839	HNRPU_HUMAN	Heterogeneous nuclear ribonucleoprotein U (hnRNP U) (GRIP120) (Nuclear p120 ribonucleoprotein) (Scaffold-attachment factor A) (SAF-A) (p120) (pp120)	HNRNPU C1orf199 HNRPU SAFA U21.1	pep6784	ILDQTNVSAAAQRR	0.0687857	0.0404486	0.0904945	0.709562	0.327159	0.721587	8.80348	3.13807	0.0163145	1.78743	1	825	LGKFIEIAARKKRNFILDQTNVSAAAQRRK	FILDQTNVSAAAQRRKMCLFAGFQRKAVVV	F	I	L	R	R	K	3	2	1	1	0	2	0	0	0	1	1	0	0	0	0	1	1	0	0	1
GO:0000381~regulation of alternative mRNA splicing, via spliceosome,GO:0006397~mRNA processing,GO:0008380~RNA splicing,GO:0033119~negative regulation of RNA splicing,GO:0035307~positive regulation of protein dephosphorylation,GO:0043484~regulation of RNA splicing,GO:0045595~regulation of cell differentiation,GO:0048025~negative regulation of mRNA splicing, via spliceosome,GO:0051148~negative regu…	GO:0005634~nucleus,GO:0005654~nucleoplasm,GO:0005730~nucleolus,GO:0016020~membrane,GO:0070062~extracellular exosome,	GO:0003676~nucleic acid binding,GO:0003677~DNA binding,GO:0003723~RNA binding,GO:0003729~mRNA binding,GO:0005515~protein binding,GO:0008187~poly-pyrimidine tract binding,GO:0036002~pre-mRNA binding,		P26599	PTBP1_HUMAN	Polypyrimidine tract-binding protein 1 (PTB) (57 kDa RNA-binding protein PPTB-1) (Heterogeneous nuclear ribonucleoprotein I) (hnRNP I)	PTBP1 PTB	pep6933	IPSAAAAAAAAGR	0.0140391	0.00825551	0.0184698	0.176963	0.241423	0.147275	13.8763	3.79456	0.00332003	2.47886	1	557	GLSVPNVHGALAPLAIPSAAAAAAAAGRIA	LAIPSAAAAAAAAGRIAIPGLAGAGNSVLL	A	I	P	G	R	I	8	1	0	0	0	0	0	1	0	1	0	0	0	0	1	1	0	0	0	0
GO:0001974~blood vessel remodeling,GO:0019800~peptide cross-linking via chondroitin 4-sulfate glycosaminoglycan,GO:0060348~bone development,	GO:0005576~extracellular region,GO:0005615~extracellular space,GO:0005796~Golgi lumen,GO:0009986~cell surface,GO:0030133~transport vesicle,GO:0031012~extracellular matrix,GO:0042383~sarcolemma,GO:0043202~lysosomal lumen,GO:0070062~extracellular exosome,	GO:0005201~extracellular matrix structural constituent,GO:0005515~protein binding,GO:0005539~glycosaminoglycan binding,GO:0030021~extracellular matrix structural constituent conferring compression resistance,GO:0050840~extracellular matrix binding,		P21810	PGS1_HUMAN	Biglycan (Bone/cartilage proteoglycan I) (PG-S1)	BGN SLRR1A	pep6946	IQAIELEDLLRYSK	0.0329267	0.0290814	0.0470847	0.00720609	0.00578694	0.0138165	0.24575	-2.02474	0.010293	1.98746	-1	368	DLPETLNELHLDHNKIQAIELEDLLRYSKL	KIQAIELEDLLRYSKLYRLGLGHNQIRMIE	K	I	Q	S	K	L	1	1	0	1	0	1	2	0	0	2	3	1	0	0	0	1	0	0	1	0
GO:0000381~regulation of alternative mRNA splicing, via spliceosome,GO:0006397~mRNA processing,GO:0008380~RNA splicing,GO:0033119~negative regulation of RNA splicing,GO:0035307~positive regulation of protein dephosphorylation,GO:0043484~regulation of RNA splicing,GO:0045595~regulation of cell differentiation,GO:0048025~negative regulation of mRNA splicing, via spliceosome,GO:0051148~negative regu…	GO:0005634~nucleus,GO:0005654~nucleoplasm,GO:0005730~nucleolus,GO:0016020~membrane,GO:0070062~extracellular exosome,	GO:0003676~nucleic acid binding,GO:0003677~DNA binding,GO:0003723~RNA binding,GO:0003729~mRNA binding,GO:0005515~protein binding,GO:0008187~poly-pyrimidine tract binding,GO:0036002~pre-mRNA binding,		P26599	PTBP1_HUMAN	Polypyrimidine tract-binding protein 1 (PTB) (57 kDa RNA-binding protein PPTB-1) (Heterogeneous nuclear ribonucleoprotein I) (hnRNP I)	PTBP1 PTB	pep6962	IQMGSVEEAVQAL	0.0137951	0.00811206	0.0181489	0.0754774	0.0794278	0.0289432	4.58978	2.19842	0.0436573	1.35994	1	557	VKGFKFFQKDRKMALIQMGSVEEAVQALID	ALIQMGSVEEAVQALIDLHNHDLGENHHLR	L	I	Q	A	L	I	2	0	0	0	0	2	2	1	0	1	1	0	1	0	0	1	0	0	0	2
GO:0000226~microtubule cytoskeleton organization,GO:0000278~mitotic cell cycle,GO:0007017~microtubule-based process,GO:0009987~cellular process,GO:0030705~cytoskeleton-dependent intracellular transport,GO:0042267~natural killer cell mediated cytotoxicity,GO:0050807~regulation of synapse organization,GO:0051225~spindle assembly,GO:0051301~cell division,GO:0071895~odontoblast differentiation,	GO:0005576~extracellular region,GO:0005634~nucleus,GO:0005641~nuclear envelope lumen,GO:0005737~cytoplasm,GO:0005829~cytosol,GO:0005856~cytoskeleton,GO:0005874~microtubule,GO:0015630~microtubule cytoskeleton,GO:0032991~macromolecular complex,GO:0035578~azurophil granule lumen,GO:0036464~cytoplasmic ribonucleoprotein granule,GO:0044297~cell body,GO:0045121~membrane raft,GO:0045171~intercellular br…	GO:0003924~GTPase activity,GO:0005198~structural molecule activity,GO:0005200~structural constituent of cytoskeleton,GO:0005515~protein binding,GO:0005525~GTP binding,GO:0019904~protein domain specific binding,GO:0031625~ubiquitin protein ligase binding,GO:0032794~GTPase activating protein binding,GO:0042288~MHC class I protein binding,GO:0044877~macromolecular complex binding,GO:0046872~metal io…	hsa04145:Phagosome,hsa04540:Gap junction,hsa05010:Alzheimer disease,hsa05012:Parkinson disease,hsa05014:Amyotrophic lateral sclerosis,hsa05016:Huntington disease,hsa05020:Prion disease,hsa05022:Pathways of neurodegeneration - multiple diseases,hsa05130:Pathogenic Escherichia coli infection,hsa05132:Salmonella infection,	P07437	TBB5_HUMAN	Tubulin beta chain (Tubulin beta-5 chain)	TUBB TUBB5 OK/SW-cl.56	pep6978	IREEYPDRIMNT	0.673075	0.447759	0.273762	0.0455407	0.036572	0.0873171	0.12149	-3.04109	0.0248684	1.60435	-1	444	GGGTGSGMGTLLISKIREEYPDRIMNTFSV	ISKIREEYPDRIMNTFSVVPSPKVSDTVVE	K	I	R	N	T	F	0	2	1	1	0	0	2	0	0	2	0	0	1	0	1	0	1	0	1	0
GO:0000226~microtubule cytoskeleton organization,GO:0000278~mitotic cell cycle,GO:0007017~microtubule-based process,GO:0009987~cellular process,GO:0030705~cytoskeleton-dependent intracellular transport,GO:0042267~natural killer cell mediated cytotoxicity,GO:0050807~regulation of synapse organization,GO:0051225~spindle assembly,GO:0051301~cell division,GO:0071895~odontoblast differentiation,	GO:0005576~extracellular region,GO:0005634~nucleus,GO:0005641~nuclear envelope lumen,GO:0005737~cytoplasm,GO:0005829~cytosol,GO:0005856~cytoskeleton,GO:0005874~microtubule,GO:0015630~microtubule cytoskeleton,GO:0032991~macromolecular complex,GO:0035578~azurophil granule lumen,GO:0036464~cytoplasmic ribonucleoprotein granule,GO:0044297~cell body,GO:0045121~membrane raft,GO:0045171~intercellular br…	GO:0003924~GTPase activity,GO:0005198~structural molecule activity,GO:0005200~structural constituent of cytoskeleton,GO:0005515~protein binding,GO:0005525~GTP binding,GO:0019904~protein domain specific binding,GO:0031625~ubiquitin protein ligase binding,GO:0032794~GTPase activating protein binding,GO:0042288~MHC class I protein binding,GO:0044877~macromolecular complex binding,GO:0046872~metal io…	hsa04145:Phagosome,hsa04540:Gap junction,hsa05010:Alzheimer disease,hsa05012:Parkinson disease,hsa05014:Amyotrophic lateral sclerosis,hsa05016:Huntington disease,hsa05020:Prion disease,hsa05022:Pathways of neurodegeneration - multiple diseases,hsa05130:Pathogenic Escherichia coli infection,hsa05132:Salmonella infection,	P07437	TBB5_HUMAN	Tubulin beta chain (Tubulin beta-5 chain)	TUBB TUBB5 OK/SW-cl.56	pep6979	IREEYPDRIMNTF	0.135584	0.26952	0.216304	0.0296729	0.0238292	0.0568931	0.177653	-2.49286	0.0133439	1.87472	-1	444	GGGTGSGMGTLLISKIREEYPDRIMNTFSV	SKIREEYPDRIMNTFSVVPSPKVSDTVVEP	K	I	R	T	F	S	0	2	1	1	0	0	2	0	0	2	0	0	1	1	1	0	1	0	1	0
GO:0006361~transcription initiation from RNA polymerase I promoter,GO:0006363~termination of RNA polymerase I transcription,GO:0009303~rRNA transcription,GO:0009306~protein secretion,GO:2000147~positive regulation of cell motility,	GO:0005634~nucleus,GO:0005654~nucleoplasm,GO:0005737~cytoplasm,GO:0005739~mitochondrion,GO:0005783~endoplasmic reticulum,GO:0005829~cytosol,GO:0005886~plasma membrane,GO:0005901~caveola,GO:0032991~macromolecular complex,GO:0043231~intracellular membrane-bounded organelle,GO:0045121~membrane raft,	GO:0003723~RNA binding,GO:0005515~protein binding,GO:0042134~rRNA primary transcript binding,GO:0042802~identical protein binding,		Q6NZI2	CAVN1_HUMAN	Caveolae-associated protein 1 (Cavin-1) (Polymerase I and transcript release factor)	CAVIN1 PTRF FKSG13	pep6983	IREGQVEVLK	0.477685	0.354346	0.404459	0.285803	0.160953	0.0768561	0.423467	-1.23968	0.0279995	1.55285	-1	390	TAVYKVPPFTFHVKKIREGQVEVLKATEMV	FHVKKIREGQVEVLKATEMVEVGADDDEGG	K	I	R	L	K	A	0	1	0	0	0	1	2	1	0	1	1	1	0	0	0	0	0	0	0	2
GO:0043484~regulation of RNA splicing,GO:1901385~regulation of voltage-gated calcium channel activity,GO:1905686~positive regulation of plasma membrane repair,	GO:0005634~nucleus,GO:0005737~cytoplasm,GO:0005765~lysosomal membrane,GO:0005829~cytosol,GO:0005886~plasma membrane,GO:0005925~focal adhesion,GO:0015629~actin cytoskeleton,GO:0016020~membrane,GO:0030315~T-tubule,GO:0031982~vesicle,GO:0042383~sarcolemma,GO:0043034~costamere,GO:0044291~cell-cell contact zone,GO:0045121~membrane raft,GO:0070062~extracellular exosome,GO:0098797~plasma membrane protei…	GO:0003723~RNA binding,GO:0005515~protein binding,GO:0042802~identical protein binding,GO:0044548~S100 protein binding,GO:0045296~cadherin binding,GO:0097493~structural molecule activity conferring elasticity,	hsa05132:Salmonella infection,	Q09666	AHNK_HUMAN	Neuroblast differentiation-associated protein AHNAK (Desmoyokin)	AHNAK PM227	pep7027	ISIPDVDLDLKGPKVK	0.433215	0.35857	0.205857	0.0342447	0.0275006	0.0656588	0.127705	-2.96911	0.0129506	1.88771	-1	5890	GPKFKMPEINIKAPKISIPDVDLDLKGPKV	SIPDVDLDLKGPKVKGDFDVSVPKVEGTLK	K	I	S	V	K	G	0	0	0	3	0	0	0	1	0	2	2	3	0	0	2	1	0	0	0	2
GO:0006886~intracellular protein transport,GO:0007049~cell cycle,GO:0016192~vesicle-mediated transport,GO:0048268~clathrin coat assembly,GO:0051301~cell division,GO:0072583~clathrin-dependent endocytosis,	GO:0005819~spindle,GO:0005829~cytosol,GO:0005886~plasma membrane,GO:0016020~membrane,GO:0030118~clathrin coat,GO:0030125~clathrin vesicle coat,GO:0030130~clathrin coat of trans-Golgi network vesicle,GO:0030132~clathrin coat of coated pit,GO:0030672~synaptic vesicle membrane,GO:0031410~cytoplasmic vesicle,GO:0032588~trans-Golgi network membrane,GO:0036020~endolysosome membrane,GO:0045334~clathrin-…	GO:0005198~structural molecule activity,GO:0005515~protein binding,GO:0032050~clathrin heavy chain binding,GO:0042277~peptide binding,GO:0044877~macromolecular complex binding,GO:0051020~GTPase binding,	hsa04142:Lysosome,hsa04144:Endocytosis,hsa04721:Synaptic vesicle cycle,hsa04961:Endocrine and other factor-regulated calcium reabsorption,hsa05016:Huntington disease,hsa05100:Bacterial invasion of epithelial cells,	P09496	CLCA_HUMAN	Clathrin light chain A (Lca)	CLTA	pep7048	ISLKQAPLVH	0.136442	0.0160466	0.0359007	0.458003	0.249947	0.356282	5.6491	2.49802	0.0144922	1.83887	1	248	SSKQAKDVSRMRSVLISLKQAPLVH_____	MRSVLISLKQAPLVH_______________	L	I	S	V	H	-	1	0	0	0	0	1	0	0	1	1	2	1	0	0	1	1	0	0	0	1
GO:0043484~regulation of RNA splicing,GO:1901385~regulation of voltage-gated calcium channel activity,GO:1905686~positive regulation of plasma membrane repair,	GO:0005634~nucleus,GO:0005737~cytoplasm,GO:0005765~lysosomal membrane,GO:0005829~cytosol,GO:0005886~plasma membrane,GO:0005925~focal adhesion,GO:0015629~actin cytoskeleton,GO:0016020~membrane,GO:0030315~T-tubule,GO:0031982~vesicle,GO:0042383~sarcolemma,GO:0043034~costamere,GO:0044291~cell-cell contact zone,GO:0045121~membrane raft,GO:0070062~extracellular exosome,GO:0098797~plasma membrane protei…	GO:0003723~RNA binding,GO:0005515~protein binding,GO:0042802~identical protein binding,GO:0044548~S100 protein binding,GO:0045296~cadherin binding,GO:0097493~structural molecule activity conferring elasticity,	hsa05132:Salmonella infection,	Q09666	AHNK_HUMAN	Neuroblast differentiation-associated protein AHNAK (Desmoyokin)	AHNAK PM227	pep7057	ISMPDFDLNLK	0.0778416	0.0767292	0.140934	0.0170358	0.0136808	0.0326635	0.214481	-2.22108	0.024551	1.60993	-1	5890	GPKFKMPEMNIKAPKISMPDFDLNLKGPKM	KAPKISMPDFDLNLKGPKMKGDVVVSLPKV	K	I	S	L	K	G	0	0	1	2	0	0	0	0	0	1	2	1	1	1	1	1	0	0	0	0
GO:0043484~regulation of RNA splicing,GO:1901385~regulation of voltage-gated calcium channel activity,GO:1905686~positive regulation of plasma membrane repair,	GO:0005634~nucleus,GO:0005737~cytoplasm,GO:0005765~lysosomal membrane,GO:0005829~cytosol,GO:0005886~plasma membrane,GO:0005925~focal adhesion,GO:0015629~actin cytoskeleton,GO:0016020~membrane,GO:0030315~T-tubule,GO:0031982~vesicle,GO:0042383~sarcolemma,GO:0043034~costamere,GO:0044291~cell-cell contact zone,GO:0045121~membrane raft,GO:0070062~extracellular exosome,GO:0098797~plasma membrane protei…	GO:0003723~RNA binding,GO:0005515~protein binding,GO:0042802~identical protein binding,GO:0044548~S100 protein binding,GO:0045296~cadherin binding,GO:0097493~structural molecule activity conferring elasticity,	hsa05132:Salmonella infection,	Q09666	AHNK_HUMAN	Neuroblast differentiation-associated protein AHNAK (Desmoyokin)	AHNAK PM227	pep7059	ISMPDFDLNLKGPKMK	0.32097	0.497854	0.399346	0.0223378	0.089693	0.0428291	0.127125	-2.97568	0.00296719	2.52765	-1	5890	GPKFKMPEMNIKAPKISMPDFDLNLKGPKM	SMPDFDLNLKGPKMKGDVVVSLPKVEGDLK	K	I	S	M	K	G	0	0	1	2	0	0	0	1	0	1	2	3	2	1	2	1	0	0	0	0
GO:0043484~regulation of RNA splicing,GO:1901385~regulation of voltage-gated calcium channel activity,GO:1905686~positive regulation of plasma membrane repair,	GO:0005634~nucleus,GO:0005737~cytoplasm,GO:0005765~lysosomal membrane,GO:0005829~cytosol,GO:0005886~plasma membrane,GO:0005925~focal adhesion,GO:0015629~actin cytoskeleton,GO:0016020~membrane,GO:0030315~T-tubule,GO:0031982~vesicle,GO:0042383~sarcolemma,GO:0043034~costamere,GO:0044291~cell-cell contact zone,GO:0045121~membrane raft,GO:0070062~extracellular exosome,GO:0098797~plasma membrane protei…	GO:0003723~RNA binding,GO:0005515~protein binding,GO:0042802~identical protein binding,GO:0044548~S100 protein binding,GO:0045296~cadherin binding,GO:0097493~structural molecule activity conferring elasticity,	hsa05132:Salmonella infection,	Q09666	AHNK_HUMAN	Neuroblast differentiation-associated protein AHNAK (Desmoyokin)	AHNAK PM227	pep7062	ISMPDIDFNLKGPKVK	0.349916	0.485521	0.481928	0.254029	0.146353	0.0698848	0.356975	-1.4861	0.0153822	1.81298	-1	5890	GPKFKMPEMNIKAPKISMPDIDFNLKGPKV	SMPDIDFNLKGPKVKGDVDVSLPKVEGDLK	K	I	S	V	K	G	0	0	1	2	0	0	0	1	0	2	1	3	1	1	2	1	0	0	0	1
GO:0043484~regulation of RNA splicing,GO:1901385~regulation of voltage-gated calcium channel activity,GO:1905686~positive regulation of plasma membrane repair,	GO:0005634~nucleus,GO:0005737~cytoplasm,GO:0005765~lysosomal membrane,GO:0005829~cytosol,GO:0005886~plasma membrane,GO:0005925~focal adhesion,GO:0015629~actin cytoskeleton,GO:0016020~membrane,GO:0030315~T-tubule,GO:0031982~vesicle,GO:0042383~sarcolemma,GO:0043034~costamere,GO:0044291~cell-cell contact zone,GO:0045121~membrane raft,GO:0070062~extracellular exosome,GO:0098797~plasma membrane protei…	GO:0003723~RNA binding,GO:0005515~protein binding,GO:0042802~identical protein binding,GO:0044548~S100 protein binding,GO:0045296~cadherin binding,GO:0097493~structural molecule activity conferring elasticity,	hsa05132:Salmonella infection,	Q09666	AHNK_HUMAN	Neuroblast differentiation-associated protein AHNAK (Desmoyokin)	AHNAK PM227	pep7074	ISMPDVDFNLKGPKIK	0.0879708	0.12176	0.102808	0.0158509	0.0636464	0.0303917	0.351601	-1.50799	0.017129	1.76627	-1	5890	GPKFKMPEMHFKTPKISMPDVDFNLKGPKI	SMPDVDFNLKGPKIKGDVDVSAPKLEGELK	K	I	S	I	K	G	0	0	1	2	0	0	0	1	0	2	1	3	1	1	2	1	0	0	0	1
GO:0043484~regulation of RNA splicing,GO:1901385~regulation of voltage-gated calcium channel activity,GO:1905686~positive regulation of plasma membrane repair,	GO:0005634~nucleus,GO:0005737~cytoplasm,GO:0005765~lysosomal membrane,GO:0005829~cytosol,GO:0005886~plasma membrane,GO:0005925~focal adhesion,GO:0015629~actin cytoskeleton,GO:0016020~membrane,GO:0030315~T-tubule,GO:0031982~vesicle,GO:0042383~sarcolemma,GO:0043034~costamere,GO:0044291~cell-cell contact zone,GO:0045121~membrane raft,GO:0070062~extracellular exosome,GO:0098797~plasma membrane protei…	GO:0003723~RNA binding,GO:0005515~protein binding,GO:0042802~identical protein binding,GO:0044548~S100 protein binding,GO:0045296~cadherin binding,GO:0097493~structural molecule activity conferring elasticity,	hsa05132:Salmonella infection,	Q09666	AHNK_HUMAN	Neuroblast differentiation-associated protein AHNAK (Desmoyokin)	AHNAK PM227	pep7089	ISMPDVNLNLK	0.110278	0.183711	0.179973	0.0241346	0.0193816	0.0462743	0.189447	-2.40013	0.00714853	2.14578	-1	5890	GPKFKMPEMHFKTPKISMPDVNLNLKGPKV	KTPKISMPDVNLNLKGPKVKGDMDVSVPKV	K	I	S	L	K	G	0	0	2	1	0	0	0	0	0	1	2	1	1	0	1	1	0	0	0	1
GO:0043484~regulation of RNA splicing,GO:1901385~regulation of voltage-gated calcium channel activity,GO:1905686~positive regulation of plasma membrane repair,	GO:0005634~nucleus,GO:0005737~cytoplasm,GO:0005765~lysosomal membrane,GO:0005829~cytosol,GO:0005886~plasma membrane,GO:0005925~focal adhesion,GO:0015629~actin cytoskeleton,GO:0016020~membrane,GO:0030315~T-tubule,GO:0031982~vesicle,GO:0042383~sarcolemma,GO:0043034~costamere,GO:0044291~cell-cell contact zone,GO:0045121~membrane raft,GO:0070062~extracellular exosome,GO:0098797~plasma membrane protei…	GO:0003723~RNA binding,GO:0005515~protein binding,GO:0042802~identical protein binding,GO:0044548~S100 protein binding,GO:0045296~cadherin binding,GO:0097493~structural molecule activity conferring elasticity,	hsa05132:Salmonella infection,	Q09666	AHNK_HUMAN	Neuroblast differentiation-associated protein AHNAK (Desmoyokin)	AHNAK PM227	pep7099	ISMPGFKGEGPEVDVNLPK	0.633735	0.669484	0.492583	0.178303	0.338983	0.0683737	0.326127	-1.61649	0.0133614	1.87415	-1	5890	GPDWHLKMPKIKMPKISMPGFKGEGPEVDV	GFKGEGPEVDVNLPKADLDVSGPKVDVDVP	K	I	S	P	K	A	0	0	1	1	0	0	2	3	0	1	1	2	1	1	3	1	0	0	0	2
GO:0043484~regulation of RNA splicing,GO:1901385~regulation of voltage-gated calcium channel activity,GO:1905686~positive regulation of plasma membrane repair,	GO:0005634~nucleus,GO:0005737~cytoplasm,GO:0005765~lysosomal membrane,GO:0005829~cytosol,GO:0005886~plasma membrane,GO:0005925~focal adhesion,GO:0015629~actin cytoskeleton,GO:0016020~membrane,GO:0030315~T-tubule,GO:0031982~vesicle,GO:0042383~sarcolemma,GO:0043034~costamere,GO:0044291~cell-cell contact zone,GO:0045121~membrane raft,GO:0070062~extracellular exosome,GO:0098797~plasma membrane protei…	GO:0003723~RNA binding,GO:0005515~protein binding,GO:0042802~identical protein binding,GO:0044548~S100 protein binding,GO:0045296~cadherin binding,GO:0097493~structural molecule activity conferring elasticity,	hsa05132:Salmonella infection,	Q09666	AHNK_HUMAN	Neuroblast differentiation-associated protein AHNAK (Desmoyokin)	AHNAK PM227	pep7101	ISMQDVDLSLGSPKLKGDIK	0.545412	0.436448	0.955902	0.291126	0.0467585	0.111638	0.23198	-2.10793	0.0465167	1.33239	-1	5890	GTKVKTPEMIIQKPKISMQDVDLSLGSPKL	VDLSLGSPKLKGDIKVSAPGVQGDVKGPQV	K	I	S	I	K	V	0	0	0	3	0	1	0	2	0	2	3	3	1	0	1	3	0	0	0	1
GO:0043484~regulation of RNA splicing,GO:1901385~regulation of voltage-gated calcium channel activity,GO:1905686~positive regulation of plasma membrane repair,	GO:0005634~nucleus,GO:0005737~cytoplasm,GO:0005765~lysosomal membrane,GO:0005829~cytosol,GO:0005886~plasma membrane,GO:0005925~focal adhesion,GO:0015629~actin cytoskeleton,GO:0016020~membrane,GO:0030315~T-tubule,GO:0031982~vesicle,GO:0042383~sarcolemma,GO:0043034~costamere,GO:0044291~cell-cell contact zone,GO:0045121~membrane raft,GO:0070062~extracellular exosome,GO:0098797~plasma membrane protei…	GO:0003723~RNA binding,GO:0005515~protein binding,GO:0042802~identical protein binding,GO:0044548~S100 protein binding,GO:0045296~cadherin binding,GO:0097493~structural molecule activity conferring elasticity,	hsa05132:Salmonella infection,	Q09666	AHNK_HUMAN	Neuroblast differentiation-associated protein AHNAK (Desmoyokin)	AHNAK PM227	pep7104	ISMSEVDLNVA	0.108388	0.0828754	0.0880741	0.0146513	0.0117659	0.0280915	0.195135	-2.35745	0.00127091	2.89588	-1	5890	GPRLGSPSGKTGTCRISMSEVDLNVAAPKV	GTCRISMSEVDLNVAAPKVKGGVDVTLPRV	R	I	S	V	A	A	1	0	1	1	0	0	1	0	0	1	1	0	1	0	0	2	0	0	0	2
GO:0043484~regulation of RNA splicing,GO:1901385~regulation of voltage-gated calcium channel activity,GO:1905686~positive regulation of plasma membrane repair,	GO:0005634~nucleus,GO:0005737~cytoplasm,GO:0005765~lysosomal membrane,GO:0005829~cytosol,GO:0005886~plasma membrane,GO:0005925~focal adhesion,GO:0015629~actin cytoskeleton,GO:0016020~membrane,GO:0030315~T-tubule,GO:0031982~vesicle,GO:0042383~sarcolemma,GO:0043034~costamere,GO:0044291~cell-cell contact zone,GO:0045121~membrane raft,GO:0070062~extracellular exosome,GO:0098797~plasma membrane protei…	GO:0003723~RNA binding,GO:0005515~protein binding,GO:0042802~identical protein binding,GO:0044548~S100 protein binding,GO:0045296~cadherin binding,GO:0097493~structural molecule activity conferring elasticity,	hsa05132:Salmonella infection,	Q09666	AHNK_HUMAN	Neuroblast differentiation-associated protein AHNAK (Desmoyokin)	AHNAK PM227	pep7121	ISSPKVSMPDVELNLK	0.335573	0.258668	0.219285	0.0364784	0.0292944	0.0699415	0.166822	-2.58362	0.00341753	2.46629	-1	5890	QGKVKGSKFKMPFLSISSPKVSMPDVELNL	SSPKVSMPDVELNLKSPKVKGDLDIAGPNL	S	I	S	L	K	S	0	0	1	1	0	0	1	0	0	1	2	2	1	0	2	3	0	0	0	2
GO:0001501~skeletal system development,GO:0001503~ossification,GO:0001568~blood vessel development,GO:0001649~osteoblast differentiation,GO:0001957~intramembranous ossification,GO:0001958~endochondral ossification,GO:0007155~cell adhesion,GO:0007601~visual perception,GO:0007605~sensory perception of sound,GO:0009410~response to xenobiotic stimulus,GO:0009612~response to mechanical stimulus,GO:001…	GO:0005576~extracellular region,GO:0005581~collagen trimer,GO:0005584~collagen type I trimer,GO:0005615~extracellular space,GO:0005737~cytoplasm,GO:0005788~endoplasmic reticulum lumen,GO:0005794~Golgi apparatus,GO:0016021~integral component of membrane,GO:0030141~secretory granule,GO:0031012~extracellular matrix,	GO:0002020~protease binding,GO:0005201~extracellular matrix structural constituent,GO:0005515~protein binding,GO:0030020~extracellular matrix structural constituent conferring tensile strength,GO:0042802~identical protein binding,GO:0046872~metal ion binding,GO:0048407~platelet-derived growth factor binding,	hsa04151:PI3K-Akt signaling pathway,hsa04510:Focal adhesion,hsa04512:ECM-receptor interaction,hsa04611:Platelet activation,hsa04926:Relaxin signaling pathway,hsa04933:AGE-RAGE signaling pathway in diabetic complications,hsa04974:Protein digestion and absorption,hsa05146:Amoebiasis,hsa05165:Human papillomavirus infection,hsa05205:Proteoglycans in cancer,hsa05415:Diabetic cardiomyopathy,	P02452	CO1A1_HUMAN	Collagen alpha-1(I) chain (Alpha-1 type I collagen)	COL1A1	pep7136	ISVPGPMGPS	0.19674	0.0921515	0.0870403	0.0144793	0.0116278	0.0277618	0.143294	-2.80295	0.0409533	1.38771	-1	1464	APQLSYGYDEKSTGGISVPGPMGPSGPRGL	KSTGGISVPGPMGPSGPRGLPGPPGAPGPQ	G	I	S	P	S	G	0	0	0	0	0	0	0	2	0	1	0	0	1	0	3	2	0	0	0	1
GO:0000027~ribosomal large subunit assembly,GO:0002181~cytoplasmic translation,GO:0006412~translation,GO:0010458~exit from mitosis,GO:0021554~optic nerve development,GO:0031290~retinal ganglion cell axon guidance,GO:0060041~retina development in camera-type eye,GO:1902626~assembly of large subunit precursor of preribosome,	GO:0005737~cytoplasm,GO:0005783~endoplasmic reticulum,GO:0005829~cytosol,GO:0005840~ribosome,GO:0016020~membrane,GO:0022625~cytosolic large ribosomal subunit,GO:0022626~cytosolic ribosome,GO:0042788~polysomal ribosome,GO:0045202~synapse,GO:0070062~extracellular exosome,	GO:0003723~RNA binding,GO:0003729~mRNA binding,GO:0003735~structural constituent of ribosome,GO:0005515~protein binding,GO:0045296~cadherin binding,	hsa03010:Ribosome,hsa05171:Coronavirus disease - COVID-19,	P83731	RL24_HUMAN	60S ribosomal protein L24 (60S ribosomal protein L30) (Large ribosomal subunit protein eL24)	RPL24	pep7155	ITGASLADIMAK	0.173483	0.0198671	0.22224	0.461796	0.366635	0.457352	3.09387	1.62941	0.0132616	1.8774	1	157	IQKKRTRRAVKFQRAITGASLADIMAKRNQ	QRAITGASLADIMAKRNQKPEVRKAQREQA	A	I	T	A	K	R	3	0	0	1	0	0	0	1	0	2	1	1	1	0	0	1	1	0	0	0
GO:0001525~angiogenesis,GO:0006936~muscle contraction,GO:0051017~actin filament bundle assembly,	GO:0005829~cytosol,GO:0005856~cytoskeleton,GO:0005886~plasma membrane,GO:0015629~actin cytoskeleton,GO:0030016~myofibril,GO:0030478~actin cap,	GO:0003779~actin binding,GO:0005515~protein binding,GO:0005516~calmodulin binding,GO:0005523~tropomyosin binding,GO:0017022~myosin binding,GO:0045296~cadherin binding,	hsa04270:Vascular smooth muscle contraction,	Q05682	CALD1_HUMAN	Caldesmon (CDM)	CALD1 CAD CDM	pep7226	IVSKIDSRLEQ	0.749201	0.476988	0.59574	0.15929	0.297312	0.0610827	0.284141	-1.81532	0.0141041	1.85066	-1	793	SVQKSSGVKSTHQAAIVSKIDSRLEQYTSA	HQAAIVSKIDSRLEQYTSAIEGTKSAKPTK	A	I	V	E	Q	Y	0	1	0	1	0	1	1	0	0	2	1	1	0	0	0	2	0	0	0	1
GO:0000122~negative regulation of transcription from RNA polymerase II promoter,GO:0006334~nucleosome assembly,GO:0016584~nucleosome positioning,GO:0030261~chromosome condensation,GO:0031936~negative regulation of chromatin silencing,GO:0045910~negative regulation of DNA recombination,GO:0080182~histone H3-K4 trimethylation,GO:0098532~histone H3-K27 trimethylation,	GO:0000786~nucleosome,GO:0000792~heterochromatin,GO:0005634~nucleus,	GO:0003690~double-stranded DNA binding,GO:0003723~RNA binding,GO:0005509~calcium ion binding,GO:0005515~protein binding,GO:0005524~ATP binding,GO:0005525~GTP binding,GO:0016208~AMP binding,GO:0030527~structural constituent of chromatin,GO:0031490~chromatin DNA binding,GO:0031492~nucleosomal DNA binding,GO:0032564~dATP binding,GO:0043531~ADP binding,		P10412	H14_HUMAN	Histone H1.4 (Histone H1b) (Histone H1s-4)	H1-4 H1F4 HIST1H1E	pep7293	KALAAAGYDVEK	12.0962	14.1994	13.6843	2.2764	9.15275	4.36464	0.395044	-1.33991	0.0193979	1.71224	-1	219	AASKERSGVSLAALKKALAAAGYDVEKNNS	ALKKALAAAGYDVEKNNSRIKLGLKSLVSK	K	K	A	E	K	N	4	0	0	1	0	0	1	1	0	0	1	2	0	0	0	0	0	0	1	1
GO:0000122~negative regulation of transcription from RNA polymerase II promoter,GO:0006334~nucleosome assembly,GO:0016584~nucleosome positioning,GO:0030261~chromosome condensation,GO:0031936~negative regulation of chromatin silencing,GO:0045910~negative regulation of DNA recombination,GO:0080182~histone H3-K4 trimethylation,GO:0098532~histone H3-K27 trimethylation,	GO:0000786~nucleosome,GO:0000792~heterochromatin,GO:0005634~nucleus,	GO:0003690~double-stranded DNA binding,GO:0003723~RNA binding,GO:0005509~calcium ion binding,GO:0005515~protein binding,GO:0005524~ATP binding,GO:0005525~GTP binding,GO:0016208~AMP binding,GO:0030527~structural constituent of chromatin,GO:0031490~chromatin DNA binding,GO:0031492~nucleosomal DNA binding,GO:0032564~dATP binding,GO:0043531~ADP binding,		P10412	H14_HUMAN	Histone H1.4 (Histone H1b) (Histone H1s-4)	H1-4 H1F4 HIST1H1E	pep7296	KALAAAGYDVEKNNSR	5.19716	10.1751	9.7975	0.897161	3.25879	0.344033	0.178786	-2.4837	0.0197879	1.7036	-1	219	AASKERSGVSLAALKKALAAAGYDVEKNNS	ALAAAGYDVEKNNSRIKLGLKSLVSKGTLV	K	K	A	S	R	I	4	1	2	1	0	0	1	1	0	0	1	2	0	0	0	1	0	0	1	1
GO:0000122~negative regulation of transcription from RNA polymerase II promoter,GO:0006325~chromatin organization,GO:0006334~nucleosome assembly,GO:0007517~muscle organ development,GO:0016584~nucleosome positioning,GO:0030261~chromosome condensation,GO:0030307~positive regulation of cell growth,GO:0031936~negative regulation of chromatin silencing,GO:0045910~negative regulation of DNA recombinati…	GO:0000785~chromatin,GO:0000786~nucleosome,GO:0000792~heterochromatin,GO:0005634~nucleus,GO:0005654~nucleoplasm,GO:0005694~chromosome,GO:0005730~nucleolus,	GO:0003690~double-stranded DNA binding,GO:0003723~RNA binding,GO:0005515~protein binding,GO:0030527~structural constituent of chromatin,GO:0031490~chromatin DNA binding,GO:0031492~nucleosomal DNA binding,GO:0042826~histone deacetylase binding,		P16401	H15_HUMAN	Histone H1.5 (Histone H1a) (Histone H1b) (Histone H1s-3)	H1-5 H1F5 HIST1H1B	pep7302	KALAAGGYDVEKNNSR	0.293148	0.463862	0.588903	0.0641561	0.0515213	0.123009	0.177342	-2.4954	0.0140278	1.85301	-1	226	AASKERNGLSLAALKKALAAGGYDVEKNNS	ALAAGGYDVEKNNSRIKLGLKSLVSKGTLV	K	K	A	S	R	I	3	1	2	1	0	0	1	2	0	0	1	2	0	0	0	1	0	0	1	1
GO:0000122~negative regulation of transcription from RNA polymerase II promoter,GO:0006334~nucleosome assembly,GO:0016584~nucleosome positioning,GO:0030261~chromosome condensation,GO:0031936~negative regulation of chromatin silencing,GO:0045910~negative regulation of DNA recombination,GO:0080182~histone H3-K4 trimethylation,GO:0098532~histone H3-K27 trimethylation,	GO:0000786~nucleosome,GO:0000792~heterochromatin,GO:0005634~nucleus,	GO:0003690~double-stranded DNA binding,GO:0003723~RNA binding,GO:0005509~calcium ion binding,GO:0005515~protein binding,GO:0005524~ATP binding,GO:0005525~GTP binding,GO:0016208~AMP binding,GO:0030527~structural constituent of chromatin,GO:0031490~chromatin DNA binding,GO:0031492~nucleosomal DNA binding,GO:0032564~dATP binding,GO:0043531~ADP binding,		P10412	H14_HUMAN	Histone H1.4 (Histone H1b) (Histone H1s-4)	H1-4 H1F4 HIST1H1E	pep7328	KASGPPVSELITKAVA	0.842537	1.51743	1.48139	0.205858	0.537582	0.0789398	0.214086	-2.22374	0.0176131	1.75417	-1	219	PVKKKARKSAGAAKRKASGPPVSELITKAV	ASGPPVSELITKAVAASKERSGVSLAALKK	R	K	A	V	A	A	3	0	0	0	0	0	1	1	0	1	1	2	0	0	2	2	1	0	0	2
GO:0007160~cell-matrix adhesion,GO:0009306~protein secretion,GO:0030168~platelet activation,GO:0031639~plasminogen activation,GO:0034116~positive regulation of heterotypic cell-cell adhesion,GO:0034622~cellular macromolecular complex assembly,GO:0036345~platelet maturation,GO:0042730~fibrinolysis,GO:0045907~positive regulation of vasoconstriction,GO:0045921~positive regulation of exocytosis,GO:00…	GO:0005576~extracellular region,GO:0005577~fibrinogen complex,GO:0005615~extracellular space,GO:0005788~endoplasmic reticulum lumen,GO:0005886~plasma membrane,GO:0009897~external side of plasma membrane,GO:0009986~cell surface,GO:0031091~platelet alpha granule,GO:0031093~platelet alpha granule lumen,GO:0070062~extracellular exosome,GO:0072562~blood microparticle,	GO:0005102~receptor binding,GO:0005198~structural molecule activity,GO:0005201~extracellular matrix structural constituent,GO:0005515~protein binding,GO:0042802~identical protein binding,GO:0046872~metal ion binding,GO:0050839~cell adhesion molecule binding,	hsa04610:Complement and coagulation cascades,hsa04611:Platelet activation,hsa04613:Neutrophil extracellular trap formation,hsa05150:Staphylococcus aureus infection,hsa05171:Coronavirus disease - COVID-19,	P02679	FIBG_HUMAN	Fibrinogen gamma chain	FGG PRO2061	pep7433	KEGFGHLSPTGTTE	0.0240438	0.0141387	0.0316321	0.131551	0.12545	0.0504457	4.40376	2.13874	0.0406679	1.39075	1	453	RLDGSVDFKKNWIQYKEGFGHLSPTGTTEF	YKEGFGHLSPTGTTEFWLGNEKIHLISTQS	Y	K	E	T	E	F	0	0	0	0	0	0	2	3	1	0	1	1	0	1	1	1	3	0	0	0
GO:0043484~regulation of RNA splicing,GO:1901385~regulation of voltage-gated calcium channel activity,GO:1905686~positive regulation of plasma membrane repair,	GO:0005634~nucleus,GO:0005737~cytoplasm,GO:0005765~lysosomal membrane,GO:0005829~cytosol,GO:0005886~plasma membrane,GO:0005925~focal adhesion,GO:0015629~actin cytoskeleton,GO:0016020~membrane,GO:0030315~T-tubule,GO:0031982~vesicle,GO:0042383~sarcolemma,GO:0043034~costamere,GO:0044291~cell-cell contact zone,GO:0045121~membrane raft,GO:0070062~extracellular exosome,GO:0098797~plasma membrane protei…	GO:0003723~RNA binding,GO:0005515~protein binding,GO:0042802~identical protein binding,GO:0044548~S100 protein binding,GO:0045296~cadherin binding,GO:0097493~structural molecule activity conferring elasticity,	hsa05132:Salmonella infection,	Q09666	AHNK_HUMAN	Neuroblast differentiation-associated protein AHNAK (Desmoyokin)	AHNAK PM227	pep7547	KGPGVDLPSVNL	0.0751756	0.0650688	0.0506334	0.00842295	0.00676415	0.0161497	0.164172	-2.60672	0.00228981	2.6402	-1	5890	LRGPDVKLEGPDVSLKGPGVDLPSVNLSMP	VSLKGPGVDLPSVNLSMPKVSGPDLDLNLK	L	K	G	N	L	S	0	0	1	1	0	0	0	2	0	0	2	1	0	0	2	1	0	0	0	2
GO:0002181~cytoplasmic translation,GO:0006412~translation,	GO:0005581~collagen trimer,GO:0005634~nucleus,GO:0005654~nucleoplasm,GO:0005737~cytoplasm,GO:0005829~cytosol,GO:0005840~ribosome,GO:0005925~focal adhesion,GO:0014069~postsynaptic density,GO:0015935~small ribosomal subunit,GO:0016020~membrane,GO:0022626~cytosolic ribosome,GO:0022627~cytosolic small ribosomal subunit,GO:0070062~extracellular exosome,	GO:0003723~RNA binding,GO:0003735~structural constituent of ribosome,GO:0005515~protein binding,GO:0019843~rRNA binding,	hsa03010:Ribosome,hsa05171:Coronavirus disease - COVID-19,	P62269	RS18_HUMAN	40S ribosomal protein S18 (Ke-3) (Ke3) (Small ribosomal subunit protein uS13)	RPS18 D6S218E	pep7577	KIAFAITAIKGVGR	0.067698	0.179506	0.119642	0.0148159	0.0118981	0.0284071	0.150257	-2.7345	0.0336157	1.47346	-1	152	QHILRVLNTNIDGRRKIAFAITAIKGVGRR	RKIAFAITAIKGVGRRYAHVVLRKADIDLT	R	K	I	G	R	R	3	1	0	0	0	0	0	2	0	3	0	2	0	1	0	0	1	0	0	1
GO:0001895~retina homeostasis,GO:0006810~transport,GO:0009267~cellular response to starvation,GO:0043066~negative regulation of apoptotic process,GO:0043069~negative regulation of programmed cell death,GO:0051659~maintenance of mitochondrion location,GO:0098869~cellular oxidant detoxification,	GO:0005576~extracellular region,GO:0005615~extracellular space,GO:0005634~nucleus,GO:0005737~cytoplasm,GO:0005783~endoplasmic reticulum,GO:0005788~endoplasmic reticulum lumen,GO:0005794~Golgi apparatus,GO:0031093~platelet alpha granule lumen,GO:0032991~macromolecular complex,GO:0070062~extracellular exosome,GO:0072562~blood microparticle,	GO:0003677~DNA binding,GO:0005504~fatty acid binding,GO:0005507~copper ion binding,GO:0005515~protein binding,GO:0008270~zinc ion binding,GO:0015643~toxic substance binding,GO:0016209~antioxidant activity,GO:0019825~oxygen binding,GO:0030170~pyridoxal phosphate binding,GO:0042802~identical protein binding,GO:0046872~metal ion binding,GO:0051087~chaperone binding,GO:1903981~enterobactin binding,	hsa04918:Thyroid hormone synthesis,	P02768	ALBU_HUMAN	Albumin	ALB GIG20 GIG42 PRO0903 PRO1708 PRO2044 PRO2619 PRO2675 UNQ696/PRO1341	pep7621	KKLVAASQAALGL	0.861291	0.840094	0.775326	0.497074	0.122056	0.0582829	0.273513	-1.87032	0.0125897	1.89998	-1	609	CCKADDKETCFAEEGKKLVAASQAALGL__	EGKKLVAASQAALGL_______________	G	K	K	G	L	-	4	0	0	0	0	1	0	1	0	0	3	2	0	0	0	1	0	0	0	1
GO:0007165~signal transduction,GO:0048662~negative regulation of smooth muscle cell proliferation,GO:0060348~bone development,	GO:0005576~extracellular region,GO:0005615~extracellular space,GO:0005783~endoplasmic reticulum,GO:0005796~Golgi lumen,GO:0031012~extracellular matrix,GO:0043202~lysosomal lumen,GO:0070062~extracellular exosome,GO:1903561~extracellular vesicle,	GO:0005515~protein binding,GO:0008083~growth factor activity,GO:0030021~extracellular matrix structural constituent conferring compression resistance,		P20774	MIME_HUMAN	Mimecan (Osteoglycin) (Osteoinductive factor) (OIF)	OGN OIF SLRR3A	pep7703	KLTAKDFADIPNLR	0.64627	1.15325	0.873194	0.342415	0.204463	0.111276	0.246249	-2.02181	0.0140974	1.85086	-1	298	PKESAYLYARFNKIKKLTAKDFADIPNLRR	KKLTAKDFADIPNLRRLDFTGNLIEDIEDG	K	K	L	L	R	R	2	1	1	2	0	0	0	0	0	1	2	2	0	1	1	0	1	0	0	0
GO:0002250~adaptive immune response,GO:0007155~cell adhesion,GO:0007160~cell-matrix adhesion,GO:0007596~blood coagulation,GO:0030168~platelet activation,GO:0031639~plasminogen activation,GO:0034116~positive regulation of heterotypic cell-cell adhesion,GO:0034622~cellular macromolecular complex assembly,GO:0042730~fibrinolysis,GO:0043152~induction of bacterial agglutination,GO:0044320~cellular res…	GO:0005576~extracellular region,GO:0005577~fibrinogen complex,GO:0005615~extracellular space,GO:0005783~endoplasmic reticulum,GO:0005886~plasma membrane,GO:0005938~cell cortex,GO:0009897~external side of plasma membrane,GO:0009986~cell surface,GO:0031091~platelet alpha granule,GO:0031093~platelet alpha granule lumen,GO:0045202~synapse,GO:0070062~extracellular exosome,GO:0072562~blood microparticl…	GO:0005102~receptor binding,GO:0005198~structural molecule activity,GO:0005201~extracellular matrix structural constituent,GO:0005515~protein binding,GO:0050839~cell adhesion molecule binding,GO:0051087~chaperone binding,	hsa04610:Complement and coagulation cascades,hsa04611:Platelet activation,hsa04613:Neutrophil extracellular trap formation,hsa05171:Coronavirus disease - COVID-19,	P02675	FIBB_HUMAN	Fibrinogen beta chain [Cleaved into: Fibrinopeptide B; Fibrinogen beta chain]	FGB	pep7730	KMSMKIRPFFPQQ	0.108335	0.226264	0.18218	0.370006	0.897015	0.790541	3.98151	1.99332	0.0354685	1.45016	1	491	GVVWMNWKGSWYSMRKMSMKIRPFFPQQ__	MRKMSMKIRPFFPQQ_______________	R	K	M	Q	Q	-	0	1	0	0	0	2	0	0	0	1	0	2	2	2	2	1	0	0	0	0
GO:0001525~angiogenesis,GO:0017148~negative regulation of translation,GO:0045944~positive regulation of transcription from RNA polymerase II promoter,GO:0046627~negative regulation of insulin receptor signaling pathway,GO:0048026~positive regulation of mRNA splicing, via spliceosome,GO:0050730~regulation of peptidyl-tyrosine phosphorylation,GO:0071364~cellular response to epidermal growth factor …	GO:0001533~cornified envelope,GO:0005634~nucleus,GO:0005654~nucleoplasm,GO:0005681~spliceosomal complex,GO:0005694~chromosome,GO:0005730~nucleolus,GO:0005737~cytoplasm,GO:0005938~cell cortex,GO:0016020~membrane,GO:0036464~cytoplasmic ribonucleoprotein granule,GO:0070062~extracellular exosome,GO:1990904~ribonucleoprotein complex,	GO:0003677~DNA binding,GO:0003723~RNA binding,GO:0005515~protein binding,GO:0008022~protein C-terminus binding,GO:0042162~telomeric DNA binding,GO:0042731~PH domain binding,GO:0042802~identical protein binding,GO:0043560~insulin receptor substrate binding,GO:0044547~DNA topoisomerase binding,GO:0048027~mRNA 5'-UTR binding,	hsa05130:Pathogenic Escherichia coli infection,	P19338	NUCL_HUMAN	Nucleolin (Protein C23)	NCL	pep7838	KQKVEGTEPTTAFNLFVGNLNFNK	0.168425	0.467547	0.497144	0.0870994	0.0139893	0.0333999	0.118689	-3.07474	0.0360809	1.44272	-1	710	RKKEMAKQKAAPEAKKQKVEGTEPTTAFNL	TTAFNLFVGNLNFNKSAPELKTGISDVFAK	K	K	Q	N	K	S	1	0	4	0	0	1	2	2	0	0	2	3	0	3	1	0	3	0	0	2
GO:0002181~cytoplasmic translation,GO:0006412~translation,GO:0008284~positive regulation of cell proliferation,GO:0042274~ribosomal small subunit biogenesis,GO:0045903~positive regulation of translational fidelity,	GO:0005634~nucleus,GO:0005654~nucleoplasm,GO:0005730~nucleolus,GO:0005737~cytoplasm,GO:0005829~cytosol,GO:0005840~ribosome,GO:0005925~focal adhesion,GO:0015935~small ribosomal subunit,GO:0016020~membrane,GO:0022626~cytosolic ribosome,GO:0022627~cytosolic small ribosomal subunit,GO:0045202~synapse,GO:0070062~extracellular exosome,GO:1990904~ribonucleoprotein complex,	GO:0003723~RNA binding,GO:0003735~structural constituent of ribosome,GO:0005515~protein binding,GO:0019843~rRNA binding,GO:0045182~translation regulator activity,GO:1990932~5.8S rRNA binding,	hsa03010:Ribosome,hsa05171:Coronavirus disease - COVID-19,	P46781	RS9_HUMAN	40S ribosomal protein S9 (Small ribosomal subunit protein uS4)	RPS9	pep7869	KQVVNIPSFIVRLDSQK	0.159044	0.198161	0.156289	0.025999	0.0208788	0.049849	0.18837	-2.40836	0.00101618	2.99303	-1	194	HHARVLIRQRHIRVRKQVVNIPSFIVRLDS	VVNIPSFIVRLDSQKHIDFSLRSPYGGGRP	R	K	Q	Q	K	H	0	1	1	1	0	2	0	0	0	2	1	2	0	1	1	2	0	0	0	3
GO:0006361~transcription initiation from RNA polymerase I promoter,GO:0006363~termination of RNA polymerase I transcription,GO:0009303~rRNA transcription,GO:0009306~protein secretion,GO:2000147~positive regulation of cell motility,	GO:0005634~nucleus,GO:0005654~nucleoplasm,GO:0005737~cytoplasm,GO:0005739~mitochondrion,GO:0005783~endoplasmic reticulum,GO:0005829~cytosol,GO:0005886~plasma membrane,GO:0005901~caveola,GO:0032991~macromolecular complex,GO:0043231~intracellular membrane-bounded organelle,GO:0045121~membrane raft,	GO:0003723~RNA binding,GO:0005515~protein binding,GO:0042134~rRNA primary transcript binding,GO:0042802~identical protein binding,		Q6NZI2	CAVN1_HUMAN	Caveolae-associated protein 1 (Cavin-1) (Polymerase I and transcript release factor)	CAVIN1 PTRF FKSG13	pep7895	KSFTPDHVVYARSK	0.205374	0.253046	0.196274	0.0326504	0.0262203	0.062602	0.185541	-2.43019	0.00104293	2.98174	-1	390	AERREKLKTSRDKLRKSFTPDHVVYARSKT	RKSFTPDHVVYARSKTAVYKVPPFTFHVKK	R	K	S	S	K	T	1	1	0	1	0	0	0	0	1	0	0	2	0	1	1	2	1	0	1	2
GO:0030154~cell differentiation,GO:0045600~positive regulation of fat cell differentiation,GO:0045944~positive regulation of transcription from RNA polymerase II promoter,GO:0071478~cellular response to radiation,GO:0072719~cellular response to cisplatin,GO:2001023~regulation of response to drug,	GO:0005634~nucleus,GO:0005654~nucleoplasm,GO:0005829~cytosol,GO:0070062~extracellular exosome,	GO:0005515~protein binding,		Q15847	ADIRF_HUMAN	Adipogenesis regulatory factor (Adipogenesis factor rich in obesity) (Adipose most abundant gene transcript 2 protein) (Adipose-specific protein 2) (apM-2)	ADIRF AFRO APM2 C10orf116	pep7929	KTANQASDTFSGIGKKFG	0.156435	0.177275	0.130811	0.0217606	0.0174751	0.0417225	0.174283	-2.52049	0.00114213	2.94229	-1	76	KAMDQLAKTTQETIDKTANQASDTFSGIGK	NQASDTFSGIGKKFGLLK____________	D	K	T	F	G	L	2	0	1	1	0	1	0	3	0	1	0	3	0	2	0	2	2	0	0	0
	GO:0005737~cytoplasm,GO:0005829~cytosol,GO:0005886~plasma membrane,			Q9UKY7	CDV3_HUMAN	Protein CDV3 homolog	CDV3 H41	pep7958	KTPQGPPEI	0.282454	0.35188	0.290817	0.18494	0.0297036	0.0709186	0.308665	-1.69588	0.0142157	1.84723	-1	258	SGVYRPPGARLTTTRKTPQGPPEIYSDTQF	RLTTTRKTPQGPPEIYSDTQFPSLQSTAKH	R	K	T	E	I	Y	0	0	0	0	0	1	1	1	0	1	0	1	0	0	3	0	1	0	0	0
GO:0002181~cytoplasmic translation,GO:0006412~translation,	GO:0005737~cytoplasm,GO:0005829~cytosol,GO:0005840~ribosome,GO:0016020~membrane,GO:0022625~cytosolic large ribosomal subunit,GO:0022626~cytosolic ribosome,GO:0030425~dendrite,GO:0036464~cytoplasmic ribonucleoprotein granule,GO:0044297~cell body,GO:0045202~synapse,GO:0070062~extracellular exosome,	GO:0003723~RNA binding,GO:0003735~structural constituent of ribosome,GO:0005515~protein binding,	hsa03010:Ribosome,hsa05171:Coronavirus disease - COVID-19,	P46779	RL28_HUMAN	60S ribosomal protein L28 (Large ribosomal subunit protein eL28)	RPL28	pep7972	KTVGVEPAADGKGVVVVIK	0.421312	0.689272	0.22937	1.16426	1.16125	0.788215	2.32376	1.21646	0.0317798	1.49785	1	137	LKARNSFRYNGLIHRKTVGVEPAADGKGVV	VEPAADGKGVVVVIKRRSGQRKPATSYVRT	R	K	T	I	K	R	2	0	0	1	0	0	1	3	0	1	0	3	0	0	1	0	1	0	0	6
GO:0001895~retina homeostasis,GO:0006810~transport,GO:0009267~cellular response to starvation,GO:0043066~negative regulation of apoptotic process,GO:0043069~negative regulation of programmed cell death,GO:0051659~maintenance of mitochondrion location,GO:0098869~cellular oxidant detoxification,	GO:0005576~extracellular region,GO:0005615~extracellular space,GO:0005634~nucleus,GO:0005737~cytoplasm,GO:0005783~endoplasmic reticulum,GO:0005788~endoplasmic reticulum lumen,GO:0005794~Golgi apparatus,GO:0031093~platelet alpha granule lumen,GO:0032991~macromolecular complex,GO:0070062~extracellular exosome,GO:0072562~blood microparticle,	GO:0003677~DNA binding,GO:0005504~fatty acid binding,GO:0005507~copper ion binding,GO:0005515~protein binding,GO:0008270~zinc ion binding,GO:0015643~toxic substance binding,GO:0016209~antioxidant activity,GO:0019825~oxygen binding,GO:0030170~pyridoxal phosphate binding,GO:0042802~identical protein binding,GO:0046872~metal ion binding,GO:0051087~chaperone binding,GO:1903981~enterobactin binding,	hsa04918:Thyroid hormone synthesis,	P02768	ALBU_HUMAN	Albumin	ALB GIG20 GIG42 PRO0903 PRO1708 PRO2044 PRO2619 PRO2675 UNQ696/PRO1341	pep8055	KVPQVSTPTLVEVSRNLGKVG	0.0294936	0.0173434	0.0388018	0.161369	0.163609	0.0618798	4.51731	2.17547	0.0422486	1.37419	1	609	GEYKFQNALLVRYTKKVPQVSTPTLVEVSR	TPTLVEVSRNLGKVGSKCCKHPEAKRMPCA	K	K	V	V	G	S	0	1	1	0	0	1	1	2	0	0	2	2	0	0	2	2	2	0	0	5
GO:0000462~maturation of SSU-rRNA from tricistronic rRNA transcript (SSU-rRNA, 5.8S rRNA, LSU-rRNA),GO:0002181~cytoplasmic translation,GO:0006412~translation,	GO:0005634~nucleus,GO:0005654~nucleoplasm,GO:0005737~cytoplasm,GO:0005783~endoplasmic reticulum,GO:0005829~cytosol,GO:0005840~ribosome,GO:0005925~focal adhesion,GO:0016020~membrane,GO:0022626~cytosolic ribosome,GO:0022627~cytosolic small ribosomal subunit,GO:0070062~extracellular exosome,GO:1990904~ribonucleoprotein complex,	GO:0003723~RNA binding,GO:0003735~structural constituent of ribosome,GO:0005515~protein binding,	hsa03010:Ribosome,hsa05171:Coronavirus disease - COVID-19,	P62241	RS8_HUMAN	40S ribosomal protein S8 (Small ribosomal subunit protein eS8)	RPS8 OK/SW-cl.83	pep8092	KYELGRPAANTKIGPR	0.406395	0.577574	0.33278	0.0553585	0.0444563	0.106141	0.156413	-2.67657	0.00782039	2.10677	-1	208	RRKTGGKRKPYHKKRKYELGRPAANTKIGP	YELGRPAANTKIGPRRIHTVRVRGGNKKYR	R	K	Y	P	R	R	2	2	1	0	0	0	1	2	0	1	1	2	0	0	2	0	1	0	1	0
GO:0000122~negative regulation of transcription from RNA polymerase II promoter,GO:0006334~nucleosome assembly,GO:0016584~nucleosome positioning,GO:0030261~chromosome condensation,GO:0031936~negative regulation of chromatin silencing,GO:0045910~negative regulation of DNA recombination,GO:0080182~histone H3-K4 trimethylation,GO:0098532~histone H3-K27 trimethylation,	GO:0000786~nucleosome,GO:0000792~heterochromatin,GO:0005634~nucleus,	GO:0003690~double-stranded DNA binding,GO:0003723~RNA binding,GO:0005509~calcium ion binding,GO:0005515~protein binding,GO:0005524~ATP binding,GO:0005525~GTP binding,GO:0016208~AMP binding,GO:0030527~structural constituent of chromatin,GO:0031490~chromatin DNA binding,GO:0031492~nucleosomal DNA binding,GO:0032564~dATP binding,GO:0043531~ADP binding,		P10412	H14_HUMAN	Histone H1.4 (Histone H1b) (Histone H1s-4)	H1-4 H1F4 HIST1H1E	pep8108	LAAAGYDVEK	4.28674	6.10063	5.11129	1.17476	1.98862	0.248112	0.220115	-2.18367	0.00516961	2.28654	-1	219	SKERSGVSLAALKKALAAAGYDVEKNNSRI	ALKKALAAAGYDVEKNNSRIKLGLKSLVSK	A	L	A	E	K	N	3	0	0	1	0	0	1	1	0	0	1	1	0	0	0	0	0	0	1	1
GO:0000122~negative regulation of transcription from RNA polymerase II promoter,GO:0006334~nucleosome assembly,GO:0016458~gene silencing,GO:0016584~nucleosome positioning,GO:0030261~chromosome condensation,GO:0031507~heterochromatin assembly,GO:0031936~negative regulation of chromatin silencing,GO:0045910~negative regulation of DNA recombination,GO:2000679~positive regulation of transcription reg…	GO:0000785~chromatin,GO:0000786~nucleosome,GO:0000791~euchromatin,GO:0005634~nucleus,GO:0005654~nucleoplasm,GO:0005794~Golgi apparatus,GO:0015629~actin cytoskeleton,GO:0016604~nuclear body,GO:0017053~transcriptional repressor complex,	GO:0003680~AT DNA binding,GO:0003690~double-stranded DNA binding,GO:0003723~RNA binding,GO:0005515~protein binding,GO:0030527~structural constituent of chromatin,GO:0031490~chromatin DNA binding,GO:0031492~nucleosomal DNA binding,		P07305	H10_HUMAN	Histone H1.0 (Histone H1') (Histone H1(0)) [Cleaved into: Histone H1.0, N-terminally processed]	H1-0 H1F0 H1FV	pep8163	LAKSDEPKKSVAFK	3.34624	1.47732	3.35165	0.549819	0.441538	1.05419	0.250214	-1.99877	0.0350271	1.4556	-1	194	VLKQTKGVGASGSFRLAKSDEPKKSVAFKK	RLAKSDEPKKSVAFKKTKKEIKKVATPKKA	R	L	A	F	K	K	2	0	0	1	0	0	1	0	0	0	1	4	0	1	1	2	0	0	0	1
GO:0007160~cell-matrix adhesion,GO:0007165~signal transduction,GO:0007179~transforming growth factor beta receptor signaling pathway,GO:0007229~integrin-mediated signaling pathway,GO:0007267~cell-cell signaling,GO:0043149~stress fiber assembly,GO:0050727~regulation of inflammatory response,GO:0071346~cellular response to interferon-gamma,	GO:0001725~stress fiber,GO:0005634~nucleus,GO:0005737~cytoplasm,GO:0005829~cytosol,GO:0005886~plasma membrane,GO:0005912~adherens junction,GO:0005925~focal adhesion,GO:0015629~actin cytoskeleton,GO:0045335~phagocytic vesicle,	GO:0003723~RNA binding,GO:0005515~protein binding,GO:0046872~metal ion binding,	hsa04510:Focal adhesion,	Q15942	ZYX_HUMAN	Zyxin (Zyxin-2)	ZYX	pep8169	LANTQPRGPPASSPAPAPK	1.14569	1.41551	1.26625	0.372797	0.483015	0.0848794	0.245775	-2.02459	0.00247793	2.60591	-1	572	PQVQLHVQSQTQPVSLANTQPRGPPASSPA	QPRGPPASSPAPAPKFSPVTPKFTPVASKF	S	L	A	P	K	F	4	1	1	0	0	1	0	1	0	0	1	1	0	0	6	2	1	0	0	0
GO:0000226~microtubule cytoskeleton organization,GO:0007052~mitotic spindle organization,GO:0031175~neuron projection development,GO:0051012~microtubule sliding,GO:0051294~establishment of spindle orientation,GO:0051301~cell division,GO:1902856~negative regulation of non-motile cilium assembly,	GO:0005737~cytoplasm,GO:0005815~microtubule organizing center,GO:0005829~cytosol,GO:0005874~microtubule,GO:0005875~microtubule associated complex,GO:0005886~plasma membrane,GO:0005930~axoneme,GO:0015630~microtubule cytoskeleton,GO:0030424~axon,GO:0043005~neuron projection,GO:0072686~mitotic spindle,	GO:0003723~RNA binding,GO:0005198~structural molecule activity,GO:0005515~protein binding,GO:0008017~microtubule binding,		P27816	MAP4_HUMAN	Microtubule-associated protein 4 (MAP-4)	MAP4	pep8199	LATNTSAPDLK	1.62529	2.8141	1.94745	0.874318	0.0300155	0.358315	0.197695	-2.33865	0.016729	1.77653	-1	1152	PTSAKPSSTTPRLSRLATNTSAPDLKNVRS	RLSRLATNTSAPDLKNVRSKVGSTENIKHQ	R	L	A	L	K	N	2	0	1	1	0	0	0	0	0	0	2	1	0	0	1	1	2	0	0	0
GO:0000226~microtubule cytoskeleton organization,GO:0007052~mitotic spindle organization,GO:0031175~neuron projection development,GO:0051012~microtubule sliding,GO:0051294~establishment of spindle orientation,GO:0051301~cell division,GO:1902856~negative regulation of non-motile cilium assembly,	GO:0005737~cytoplasm,GO:0005815~microtubule organizing center,GO:0005829~cytosol,GO:0005874~microtubule,GO:0005875~microtubule associated complex,GO:0005886~plasma membrane,GO:0005930~axoneme,GO:0015630~microtubule cytoskeleton,GO:0030424~axon,GO:0043005~neuron projection,GO:0072686~mitotic spindle,	GO:0003723~RNA binding,GO:0005198~structural molecule activity,GO:0005515~protein binding,GO:0008017~microtubule binding,		P27816	MAP4_HUMAN	Microtubule-associated protein 4 (MAP-4)	MAP4	pep8201	LATNTSAPDLKNVR	2.36225	3.87175	4.25992	2.0294	0.414157	1.4862	0.37448	-1.41704	0.0430986	1.36554	-1	1152	PTSAKPSSTTPRLSRLATNTSAPDLKNVRS	RLATNTSAPDLKNVRSKVGSTENIKHQPGG	R	L	A	V	R	S	2	1	2	1	0	0	0	0	0	0	2	1	0	0	1	1	2	0	0	1
GO:0001525~angiogenesis,GO:0001932~regulation of protein phosphorylation,GO:0006953~acute-phase response,GO:0007044~cell-substrate junction assembly,GO:0007155~cell adhesion,GO:0007160~cell-matrix adhesion,GO:0007161~calcium-independent cell-matrix adhesion,GO:0007229~integrin-mediated signaling pathway,GO:0007399~nervous system development,GO:0007507~heart development,GO:0008284~positive regulat…	GO:0005576~extracellular region,GO:0005577~fibrinogen complex,GO:0005604~basement membrane,GO:0005615~extracellular space,GO:0005788~endoplasmic reticulum lumen,GO:0005793~endoplasmic reticulum-Golgi intermediate compartment,GO:0005886~plasma membrane,GO:0016324~apical plasma membrane,GO:0031012~extracellular matrix,GO:0031093~platelet alpha granule lumen,GO:0070062~extracellular exosome,GO:00725…	GO:0002020~protease binding,GO:0005102~receptor binding,GO:0005178~integrin binding,GO:0005201~extracellular matrix structural constituent,GO:0005515~protein binding,GO:0005518~collagen binding,GO:0008022~protein C-terminus binding,GO:0008201~heparin binding,GO:0016504~peptidase activator activity,GO:0019899~enzyme binding,GO:0042802~identical protein binding,GO:0043394~proteoglycan binding,GO:00…	hsa04151:PI3K-Akt signaling pathway,hsa04510:Focal adhesion,hsa04512:ECM-receptor interaction,hsa04810:Regulation of actin cytoskeleton,hsa04933:AGE-RAGE signaling pathway in diabetic complications,hsa05100:Bacterial invasion of epithelial cells,hsa05135:Yersinia infection,hsa05146:Amoebiasis,hsa05165:Human papillomavirus infection,hsa05200:Pathways in cancer,hsa05205:Proteoglycans in cancer,hsa0…	P02751	FINC_HUMAN	Fibronectin (FN) (Cold-insoluble globulin) (CIG) [Cleaved into: Anastellin; Ugl-Y1; Ugl-Y2; Ugl-Y3]	FN1 FN	pep8213	LATTPNSLLVSWQPPRARITG	0.0317702	0.0934103	0.0417968	0.488311	0.176476	0.347209	6.06068	2.59948	0.0377867	1.42266	1	2477	IDASTAIDAPSNLRFLATTPNSLLVSWQPP	SLLVSWQPPRARITGYIIKYEKPGSPPREV	F	L	A	T	G	Y	2	2	1	0	0	1	0	1	0	1	3	0	0	0	3	2	3	1	0	1
GO:0006879~cellular iron ion homeostasis,GO:0010039~response to iron ion,GO:0033215~iron assimilation by reduction and transport,GO:0055072~iron ion homeostasis,GO:0055085~transmembrane transport,	GO:0005765~lysosomal membrane,GO:0005886~plasma membrane,GO:0016020~membrane,GO:0016021~integral component of membrane,GO:0016324~apical plasma membrane,GO:0031526~brush border membrane,GO:0070062~extracellular exosome,	GO:0005515~protein binding,GO:0016491~oxidoreductase activity,GO:0016722~oxidoreductase activity, oxidizing metal ions,GO:0042802~identical protein binding,GO:0046872~metal ion binding,	hsa04978:Mineral absorption,	Q53TN4	CYBR1_HUMAN	Plasma membrane ascorbate-dependent reductase CYBRD1 (EC 7.2.1.3) (Cytochrome b reductase 1) (Duodenal cytochrome b) (Ferric-chelate reductase 3)	CYBRD1 DCYTB FRRS3	pep8237	LDEAGQRSTM	1.53114	1.74965	2.0391	0.313917	0.0504189	0.120377	0.0911134	-3.45619	0.000643115	3.19171	-1	286	SELNSEVAARKRNLALDEAGQRSTM_____	KRNLALDEAGQRSTM_______________	A	L	D	T	M	-	1	1	0	1	0	1	1	1	0	0	1	0	1	0	0	1	1	0	0	0
GO:0007165~signal transduction,GO:0048662~negative regulation of smooth muscle cell proliferation,GO:0060348~bone development,	GO:0005576~extracellular region,GO:0005615~extracellular space,GO:0005783~endoplasmic reticulum,GO:0005796~Golgi lumen,GO:0031012~extracellular matrix,GO:0043202~lysosomal lumen,GO:0070062~extracellular exosome,GO:1903561~extracellular vesicle,	GO:0005515~protein binding,GO:0008083~growth factor activity,GO:0030021~extracellular matrix structural constituent conferring compression resistance,		P20774	MIME_HUMAN	Mimecan (Osteoglycin) (Osteoinductive factor) (OIF)	OGN OIF SLRR3A	pep8264	LDHNALESVPLNLPESL	0.262273	0.170429	0.14252	0.0237084	0.0190393	0.045457	0.15334	-2.70519	0.0118923	1.92474	-1	298	KANAFKKLNNLTFLYLDHNALESVPLNLPE	HNALESVPLNLPESLRVIHLQFNNIASITD	Y	L	D	S	L	R	1	0	2	1	0	0	2	0	1	0	5	0	0	0	2	2	0	0	0	1
GO:0016311~dephosphorylation,GO:0035556~intracellular signal transduction,	GO:0005829~cytosol,GO:0005925~focal adhesion,	GO:0005515~protein binding,GO:0016791~phosphatase activity,		Q68CZ2	TENS3_HUMAN	Tensin-3 (Tensin-like SH2 domain-containing protein 1) (Tumor endothelial marker 6)	TNS3 TEM6 TENS1 TPP	pep8339	LDPTFEPIPTHMNALG	0.193298	0.291409	0.0954507	0.0158784	0.0127513	0.0304443	0.101824	-3.29585	0.0377925	1.42259	-1	1445	DIDQSIEQLNRLILELDPTFEPIPTHMNAL	DPTFEPIPTHMNALGSQANGSVSPDSVGGG	E	L	D	L	G	S	1	0	1	1	0	0	1	1	1	1	2	0	1	1	3	0	2	0	0	0
GO:0010628~positive regulation of gene expression,GO:0010977~negative regulation of neuron projection development,GO:0014002~astrocyte development,GO:0031175~neuron projection development,GO:0032967~positive regulation of collagen biosynthetic process,GO:0043488~regulation of mRNA stability,GO:0045109~intermediate filament organization,GO:0045727~positive regulation of translation,GO:0060020~Berg…	GO:0005737~cytoplasm,GO:0005777~peroxisome,GO:0005815~microtubule organizing center,GO:0005829~cytosol,GO:0005844~polysome,GO:0005856~cytoskeleton,GO:0005882~intermediate filament,GO:0005886~plasma membrane,GO:0005925~focal adhesion,GO:0016363~nuclear matrix,GO:0030424~axon,GO:0031252~cell leading edge,GO:0043005~neuron projection,GO:0045111~intermediate filament cytoskeleton,GO:0045335~phagocyti…	GO:0003725~double-stranded RNA binding,GO:0005200~structural constituent of cytoskeleton,GO:0005212~structural constituent of eye lens,GO:0005515~protein binding,GO:0019904~protein domain specific binding,GO:0042802~identical protein binding,GO:0060090~binding, bridging,GO:0097110~scaffold protein binding,GO:1990254~keratin filament binding,	hsa05169:Epstein-Barr virus infection,hsa05206:MicroRNAs in cancer,	P08670	VIME_HUMAN	Vimentin	VIM	pep8351	LDSLPLVD	0.200847	0.12216	0.0644097	0.0107147	0.00860453	0.0205437	0.102894	-3.28077	0.0433583	1.36293	-1	466	LPLPNFSSLNLRETNLDSLPLVDTHSKRTL	LNLRETNLDSLPLVDTHSKRTLLIKTVETR	N	L	D	V	D	T	0	0	0	2	0	0	0	0	0	0	3	0	0	0	1	1	0	0	0	1
GO:0010628~positive regulation of gene expression,GO:0010977~negative regulation of neuron projection development,GO:0014002~astrocyte development,GO:0031175~neuron projection development,GO:0032967~positive regulation of collagen biosynthetic process,GO:0043488~regulation of mRNA stability,GO:0045109~intermediate filament organization,GO:0045727~positive regulation of translation,GO:0060020~Berg…	GO:0005737~cytoplasm,GO:0005777~peroxisome,GO:0005815~microtubule organizing center,GO:0005829~cytosol,GO:0005844~polysome,GO:0005856~cytoskeleton,GO:0005882~intermediate filament,GO:0005886~plasma membrane,GO:0005925~focal adhesion,GO:0016363~nuclear matrix,GO:0030424~axon,GO:0031252~cell leading edge,GO:0043005~neuron projection,GO:0045111~intermediate filament cytoskeleton,GO:0045335~phagocyti…	GO:0003725~double-stranded RNA binding,GO:0005200~structural constituent of cytoskeleton,GO:0005212~structural constituent of eye lens,GO:0005515~protein binding,GO:0019904~protein domain specific binding,GO:0042802~identical protein binding,GO:0060090~binding, bridging,GO:0097110~scaffold protein binding,GO:1990254~keratin filament binding,	hsa05169:Epstein-Barr virus infection,hsa05206:MicroRNAs in cancer,	P08670	VIME_HUMAN	Vimentin	VIM	pep8353	LDSLPLVDTH	1.3366	1.31873	1.31819	0.165521	0.193413	0.0634719	0.106305	-3.23372	7.72999e-06	5.11182	-1	466	LPLPNFSSLNLRETNLDSLPLVDTHSKRTL	LRETNLDSLPLVDTHSKRTLLIKTVETRDG	N	L	D	T	H	S	0	0	0	2	0	0	0	0	1	0	3	0	0	0	1	1	1	0	0	1
GO:0010628~positive regulation of gene expression,GO:0010977~negative regulation of neuron projection development,GO:0014002~astrocyte development,GO:0031175~neuron projection development,GO:0032967~positive regulation of collagen biosynthetic process,GO:0043488~regulation of mRNA stability,GO:0045109~intermediate filament organization,GO:0045727~positive regulation of translation,GO:0060020~Berg…	GO:0005737~cytoplasm,GO:0005777~peroxisome,GO:0005815~microtubule organizing center,GO:0005829~cytosol,GO:0005844~polysome,GO:0005856~cytoskeleton,GO:0005882~intermediate filament,GO:0005886~plasma membrane,GO:0005925~focal adhesion,GO:0016363~nuclear matrix,GO:0030424~axon,GO:0031252~cell leading edge,GO:0043005~neuron projection,GO:0045111~intermediate filament cytoskeleton,GO:0045335~phagocyti…	GO:0003725~double-stranded RNA binding,GO:0005200~structural constituent of cytoskeleton,GO:0005212~structural constituent of eye lens,GO:0005515~protein binding,GO:0019904~protein domain specific binding,GO:0042802~identical protein binding,GO:0060090~binding, bridging,GO:0097110~scaffold protein binding,GO:1990254~keratin filament binding,	hsa05169:Epstein-Barr virus infection,hsa05206:MicroRNAs in cancer,	P08670	VIME_HUMAN	Vimentin	VIM	pep8358	LDSLPLVDTHSKRTL	11.0712	10.3752	8.57844	2.48938	0.420008	0.295734	0.106749	-3.22771	0.000963985	3.01593	-1	466	LPLPNFSSLNLRETNLDSLPLVDTHSKRTL	LDSLPLVDTHSKRTLLIKTVETRDGQVINE	N	L	D	T	L	L	0	1	0	2	0	0	0	0	1	0	4	1	0	0	1	2	2	0	0	1
GO:0007165~signal transduction,GO:0048662~negative regulation of smooth muscle cell proliferation,GO:0060348~bone development,	GO:0005576~extracellular region,GO:0005615~extracellular space,GO:0005783~endoplasmic reticulum,GO:0005796~Golgi lumen,GO:0031012~extracellular matrix,GO:0043202~lysosomal lumen,GO:0070062~extracellular exosome,GO:1903561~extracellular vesicle,	GO:0005515~protein binding,GO:0008083~growth factor activity,GO:0030021~extracellular matrix structural constituent conferring compression resistance,		P20774	MIME_HUMAN	Mimecan (Osteoglycin) (Osteoinductive factor) (OIF)	OGN OIF SLRR3A	pep8400	LEELSLAENQLLKL	0.27151	0.112439	0.172901	0.0287623	0.0230979	0.0551472	0.192166	-2.37958	0.0340673	1.46766	-1	298	LIEDIEDGTFSKLSLLEELSLAENQLLKLP	LLEELSLAENQLLKLPVLPPKLTLFNAKYN	L	L	E	K	L	P	1	0	1	0	0	1	3	0	0	0	6	1	0	0	0	1	0	0	0	0
GO:0000226~microtubule cytoskeleton organization,GO:0000278~mitotic cell cycle,GO:0007017~microtubule-based process,GO:0030705~cytoskeleton-dependent intracellular transport,GO:0051301~cell division,GO:0071353~cellular response to interleukin-4,	GO:0005737~cytoplasm,GO:0005874~microtubule,GO:0005881~cytoplasmic microtubule,GO:0015630~microtubule cytoskeleton,GO:0045121~membrane raft,	GO:0003725~double-stranded RNA binding,GO:0003924~GTPase activity,GO:0005198~structural molecule activity,GO:0005200~structural constituent of cytoskeleton,GO:0005515~protein binding,GO:0005525~GTP binding,GO:0031625~ubiquitin protein ligase binding,	hsa04145:Phagosome,hsa04210:Apoptosis,hsa04530:Tight junction,hsa04540:Gap junction,hsa05010:Alzheimer disease,hsa05012:Parkinson disease,hsa05014:Amyotrophic lateral sclerosis,hsa05016:Huntington disease,hsa05020:Prion disease,hsa05022:Pathways of neurodegeneration - multiple diseases,hsa05130:Pathogenic Escherichia coli infection,hsa05132:Salmonella infection,	P68363	TBA1B_HUMAN	Tubulin alpha-1B chain (EC 3.6.5.-) (Alpha-tubulin ubiquitous) (Tubulin K-alpha-1) (Tubulin alpha-ubiquitous chain) [Cleaved into: Detyrosinated tubulin alpha-1B chain]	TUBA1B	pep8446	LEPTVIDEVRTGTY	0.169573	0.120587	0.223369	0.0913832	0.0146773	0.0350426	0.274771	-1.8637	0.0296752	1.52761	-1	451	ETGAGKHVPRAVFVDLEPTVIDEVRTGTYR	DLEPTVIDEVRTGTYRQLFHPEQLITGKED	D	L	E	T	Y	R	0	1	0	1	0	0	2	1	0	1	1	0	0	0	1	0	3	0	1	2
GO:0006605~protein targeting,GO:0007179~transforming growth factor beta receptor signaling pathway,GO:0009306~protein secretion,GO:0097435~supramolecular fiber organization,	GO:0005576~extracellular region,GO:0005615~extracellular space,GO:0031012~extracellular matrix,GO:0070062~extracellular exosome,	GO:0005201~extracellular matrix structural constituent,GO:0005509~calcium ion binding,GO:0005515~protein binding,GO:0008201~heparin binding,GO:0019838~growth factor binding,GO:0050436~microfibril binding,		Q14767	LTBP2_HUMAN	Latent-transforming growth factor beta-binding protein 2 (LTBP-2)	LTBP2 C14orf141 LTBP3	pep8508	LFREQDAPVAGLQPVER	0.377816	0.33263	0.552515	0.0826859	0.0664019	0.158537	0.243574	-2.03757	0.011933	1.92325	-1	1821	PGGSYPAAAAAKVYSLFREQDAPVAGLQPV	REQDAPVAGLQPVERAQPGWGSPRRPTEAE	S	L	F	E	R	A	2	2	0	1	0	2	2	1	0	0	2	0	0	1	2	0	0	0	0	2
GO:0000122~negative regulation of transcription from RNA polymerase II promoter,GO:0006334~nucleosome assembly,GO:0016584~nucleosome positioning,GO:0030261~chromosome condensation,GO:0031936~negative regulation of chromatin silencing,GO:0045910~negative regulation of DNA recombination,GO:0080182~histone H3-K4 trimethylation,GO:0098532~histone H3-K27 trimethylation,	GO:0000786~nucleosome,GO:0000792~heterochromatin,GO:0005634~nucleus,	GO:0003690~double-stranded DNA binding,GO:0003723~RNA binding,GO:0005509~calcium ion binding,GO:0005515~protein binding,GO:0005524~ATP binding,GO:0005525~GTP binding,GO:0016208~AMP binding,GO:0030527~structural constituent of chromatin,GO:0031490~chromatin DNA binding,GO:0031492~nucleosomal DNA binding,GO:0032564~dATP binding,GO:0043531~ADP binding,		P10412	H14_HUMAN	Histone H1.4 (Histone H1b) (Histone H1s-4)	H1-4 H1F4 HIST1H1E	pep8581	LGLKSLVSKGTLVQTK	11.4689	10.0115	15.3746	6.97429	6.52224	0.27256	0.373601	-1.42043	0.0459307	1.3379	-1	219	AAAGYDVEKNNSRIKLGLKSLVSKGTLVQT	GLKSLVSKGTLVQTKGTGASGSFKLNKKAA	K	L	G	T	K	G	0	0	0	0	0	1	0	2	0	0	4	3	0	0	0	2	2	0	0	2
GO:0097320~plasma membrane tubulation,	GO:0005654~nucleoplasm,GO:0005737~cytoplasm,GO:0005829~cytosol,GO:0005886~plasma membrane,GO:0005901~caveola,GO:0045121~membrane raft,	GO:0001786~phosphatidylserine binding,GO:0005080~protein kinase C binding,GO:0005515~protein binding,GO:0005543~phospholipid binding,		O95810	CAVN2_HUMAN	Caveolae-associated protein 2 (Cavin-2) (PS-p68) (Phosphatidylserine-binding protein) (Serum deprivation-response protein)	CAVIN2 SDPR	pep8626	LGTKIVSVER	0.251787	0.38624	0.255907	0.19355	0.0310865	0.0742202	0.334316	-1.58072	0.0391044	1.40777	-1	425	KKAFSRQNIEKKMNKLGTKIVSVERREKIK	KKMNKLGTKIVSVERREKIKKSLTSNHQKI	K	L	G	E	R	R	0	1	0	0	0	0	1	1	0	1	1	1	0	0	0	1	1	0	0	2
GO:0042167~heme catabolic process,	GO:0005654~nucleoplasm,GO:0005829~cytosol,GO:0005886~plasma membrane,GO:0043195~terminal bouton,GO:0043231~intracellular membrane-bounded organelle,GO:0070062~extracellular exosome,	GO:0004074~biliverdin reductase activity,GO:0005515~protein binding,GO:0016646~oxidoreductase activity, acting on the CH-NH group of donors, NAD or NADP as acceptor,GO:0042602~riboflavin reductase (NADPH) activity,	hsa00740:Riboflavin metabolism,hsa00860:Porphyrin metabolism,hsa01100:Metabolic pathways,	P30043	BLVRB_HUMAN	Flavin reductase (NADPH) (FR) (EC 1.5.1.30) (Biliverdin reductase B) (BVR-B) (EC 1.3.1.24) (Biliverdin-IX beta-reductase) (Green heme-binding protein) (GHBP) (NADPH-dependent diaphorase) (NADPH-flavin reductase) (FLR)	BLVRB FLR	pep8631	LGTRNDLSPTTVM	0.0161334	0.00948703	0.0212251	0.395129	0.171142	0.169245	15.7009	3.97277	0.0377169	1.42346	1	206	DVDKTVAGQDAVIVLLGTRNDLSPTTVMSE	VLLGTRNDLSPTTVMSEGARNIVAAMKAHG	L	L	G	V	M	S	0	1	1	1	0	0	0	1	0	0	2	0	1	0	1	1	3	0	0	1
GO:0002250~adaptive immune response,GO:0007155~cell adhesion,GO:0007160~cell-matrix adhesion,GO:0007596~blood coagulation,GO:0030168~platelet activation,GO:0031639~plasminogen activation,GO:0034116~positive regulation of heterotypic cell-cell adhesion,GO:0034622~cellular macromolecular complex assembly,GO:0042730~fibrinolysis,GO:0043152~induction of bacterial agglutination,GO:0044320~cellular res…	GO:0005576~extracellular region,GO:0005577~fibrinogen complex,GO:0005615~extracellular space,GO:0005783~endoplasmic reticulum,GO:0005886~plasma membrane,GO:0005938~cell cortex,GO:0009897~external side of plasma membrane,GO:0009986~cell surface,GO:0031091~platelet alpha granule,GO:0031093~platelet alpha granule lumen,GO:0045202~synapse,GO:0070062~extracellular exosome,GO:0072562~blood microparticl…	GO:0005102~receptor binding,GO:0005198~structural molecule activity,GO:0005201~extracellular matrix structural constituent,GO:0005515~protein binding,GO:0050839~cell adhesion molecule binding,GO:0051087~chaperone binding,	hsa04610:Complement and coagulation cascades,hsa04611:Platelet activation,hsa04613:Neutrophil extracellular trap formation,hsa05171:Coronavirus disease - COVID-19,	P02675	FIBB_HUMAN	Fibrinogen beta chain [Cleaved into: Fibrinopeptide B; Fibrinogen beta chain]	FGB	pep8681	LIEMEDWKGDKVK	0.245091	0.133596	0.158065	0.0262944	0.0211161	0.0504154	0.182255	-2.45597	0.013937	1.85583	-1	491	NDKISQLTRMGPTELLIEMEDWKGDKVKAH	ELLIEMEDWKGDKVKAHYGGFTVQNEANKY	L	L	I	V	K	A	0	0	0	2	0	0	2	1	0	1	1	3	1	0	0	0	0	1	0	1
GO:0000226~microtubule cytoskeleton organization,GO:0000278~mitotic cell cycle,GO:0007017~microtubule-based process,GO:0030705~cytoskeleton-dependent intracellular transport,GO:0051301~cell division,GO:0071353~cellular response to interleukin-4,	GO:0005737~cytoplasm,GO:0005874~microtubule,GO:0005881~cytoplasmic microtubule,GO:0015630~microtubule cytoskeleton,GO:0045121~membrane raft,	GO:0003725~double-stranded RNA binding,GO:0003924~GTPase activity,GO:0005198~structural molecule activity,GO:0005200~structural constituent of cytoskeleton,GO:0005515~protein binding,GO:0005525~GTP binding,GO:0031625~ubiquitin protein ligase binding,	hsa04145:Phagosome,hsa04210:Apoptosis,hsa04530:Tight junction,hsa04540:Gap junction,hsa05010:Alzheimer disease,hsa05012:Parkinson disease,hsa05014:Amyotrophic lateral sclerosis,hsa05016:Huntington disease,hsa05020:Prion disease,hsa05022:Pathways of neurodegeneration - multiple diseases,hsa05130:Pathogenic Escherichia coli infection,hsa05132:Salmonella infection,	P68363	TBA1B_HUMAN	Tubulin alpha-1B chain (EC 3.6.5.-) (Alpha-tubulin ubiquitous) (Tubulin K-alpha-1) (Tubulin alpha-ubiquitous chain) [Cleaved into: Detyrosinated tubulin alpha-1B chain]	TUBA1B	pep8712	LITGKEDAANNY	0.248866	0.498874	0.263442	0.0438241	0.0351934	0.0840257	0.16124	-2.63272	0.0265133	1.57654	-1	451	EVRTGTYRQLFHPEQLITGKEDAANNYARG	PEQLITGKEDAANNYARGHYTIGKEIIDLV	Q	L	I	N	Y	A	2	0	2	1	0	0	1	1	0	1	1	1	0	0	0	0	1	0	1	0
GO:0000122~negative regulation of transcription from RNA polymerase II promoter,GO:0006334~nucleosome assembly,GO:0016584~nucleosome positioning,GO:0030261~chromosome condensation,GO:0031936~negative regulation of chromatin silencing,GO:0045910~negative regulation of DNA recombination,GO:0080182~histone H3-K4 trimethylation,GO:0098532~histone H3-K27 trimethylation,	GO:0000786~nucleosome,GO:0000792~heterochromatin,GO:0005634~nucleus,	GO:0003690~double-stranded DNA binding,GO:0003723~RNA binding,GO:0005509~calcium ion binding,GO:0005515~protein binding,GO:0005524~ATP binding,GO:0005525~GTP binding,GO:0016208~AMP binding,GO:0030527~structural constituent of chromatin,GO:0031490~chromatin DNA binding,GO:0031492~nucleosomal DNA binding,GO:0032564~dATP binding,GO:0043531~ADP binding,		P10412	H14_HUMAN	Histone H1.4 (Histone H1b) (Histone H1s-4)	H1-4 H1F4 HIST1H1E	pep8715	LITKAVAASKER	1.13826	1.55448	1.88155	0.116162	0.0186571	0.0445446	0.0392113	-4.67259	0.00251211	2.59996	-1	219	AGAAKRKASGPPVSELITKAVAASKERSGV	VSELITKAVAASKERSGVSLAALKKALAAA	E	L	I	E	R	S	3	1	0	0	0	0	1	0	0	1	1	2	0	0	0	1	1	0	0	1
GO:0002181~cytoplasmic translation,GO:0006364~rRNA processing,GO:0006412~translation,GO:0042274~ribosomal small subunit biogenesis,	GO:0005634~nucleus,GO:0005654~nucleoplasm,GO:0005730~nucleolus,GO:0005737~cytoplasm,GO:0005829~cytosol,GO:0005840~ribosome,GO:0014069~postsynaptic density,GO:0015935~small ribosomal subunit,GO:0022626~cytosolic ribosome,GO:0022627~cytosolic small ribosomal subunit,GO:0070062~extracellular exosome,	GO:0003723~RNA binding,GO:0003735~structural constituent of ribosome,GO:0005515~protein binding,	hsa03010:Ribosome,hsa05171:Coronavirus disease - COVID-19,	P62851	RS25_HUMAN	40S ribosomal protein S25 (Small ribosomal subunit protein eS25)	RPS25	pep8719	LITPAVVSERLKIRGS	0.22733	0.182242	0.173865	0.118167	0.0189791	0.0453134	0.312733	-1.677	0.017077	1.76759	-1	125	KATYDKLCKEVPNYKLITPAVVSERLKIRG	ITPAVVSERLKIRGSLARAALQELLSKGLI	K	L	I	G	S	L	1	2	0	0	0	0	1	1	0	2	2	1	0	0	1	2	1	0	0	2
GO:0002181~cytoplasmic translation,GO:0006364~rRNA processing,GO:0006412~translation,GO:0006413~translational initiation,GO:0034101~erythrocyte homeostasis,GO:0042274~ribosomal small subunit biogenesis,	GO:0005654~nucleoplasm,GO:0005737~cytoplasm,GO:0005829~cytosol,GO:0005840~ribosome,GO:0005925~focal adhesion,GO:0016020~membrane,GO:0022626~cytosolic ribosome,GO:0022627~cytosolic small ribosomal subunit,GO:0045202~synapse,	GO:0003723~RNA binding,GO:0003735~structural constituent of ribosome,	hsa03010:Ribosome,hsa05171:Coronavirus disease - COVID-19,	P08708	RS17_HUMAN	40S ribosomal protein S17 (Small ribosomal subunit protein eS17)	RPS17 RPS17L	pep8759	LLDFGSLSNLQVTQPTVGMN	0.0170282	0.0100132	0.0224023	0.106703	0.0816732	0.178632	7.42276	2.89196	0.0224537	1.64871	1	135	QEIIEVDPDTKEMLKLLDFGSLSNLQVTQP	SLSNLQVTQPTVGMNFKTPRGPV_______	K	L	L	M	N	F	0	0	2	1	0	2	0	2	0	0	4	0	1	1	1	2	2	0	0	2
GO:0010628~positive regulation of gene expression,GO:0010977~negative regulation of neuron projection development,GO:0014002~astrocyte development,GO:0031175~neuron projection development,GO:0032967~positive regulation of collagen biosynthetic process,GO:0043488~regulation of mRNA stability,GO:0045109~intermediate filament organization,GO:0045727~positive regulation of translation,GO:0060020~Berg…	GO:0005737~cytoplasm,GO:0005777~peroxisome,GO:0005815~microtubule organizing center,GO:0005829~cytosol,GO:0005844~polysome,GO:0005856~cytoskeleton,GO:0005882~intermediate filament,GO:0005886~plasma membrane,GO:0005925~focal adhesion,GO:0016363~nuclear matrix,GO:0030424~axon,GO:0031252~cell leading edge,GO:0043005~neuron projection,GO:0045111~intermediate filament cytoskeleton,GO:0045335~phagocyti…	GO:0003725~double-stranded RNA binding,GO:0005200~structural constituent of cytoskeleton,GO:0005212~structural constituent of eye lens,GO:0005515~protein binding,GO:0019904~protein domain specific binding,GO:0042802~identical protein binding,GO:0060090~binding, bridging,GO:0097110~scaffold protein binding,GO:1990254~keratin filament binding,	hsa05169:Epstein-Barr virus infection,hsa05206:MicroRNAs in cancer,	P08670	VIME_HUMAN	Vimentin	VIM	pep8834	LLQDSVDFS	0.285207	0.444414	0.318205	0.0529339	0.0425092	0.101492	0.187947	-2.4116	0.00541703	2.26624	-1	466	RSSAVRLRSSVPGVRLLQDSVDFSLADAIN	SVPGVRLLQDSVDFSLADAINTEFKNTRTN	R	L	L	F	S	L	0	0	0	2	0	1	0	0	0	0	2	0	0	1	0	2	0	0	0	1
GO:0010628~positive regulation of gene expression,GO:0010977~negative regulation of neuron projection development,GO:0014002~astrocyte development,GO:0031175~neuron projection development,GO:0032967~positive regulation of collagen biosynthetic process,GO:0043488~regulation of mRNA stability,GO:0045109~intermediate filament organization,GO:0045727~positive regulation of translation,GO:0060020~Berg…	GO:0005737~cytoplasm,GO:0005777~peroxisome,GO:0005815~microtubule organizing center,GO:0005829~cytosol,GO:0005844~polysome,GO:0005856~cytoskeleton,GO:0005882~intermediate filament,GO:0005886~plasma membrane,GO:0005925~focal adhesion,GO:0016363~nuclear matrix,GO:0030424~axon,GO:0031252~cell leading edge,GO:0043005~neuron projection,GO:0045111~intermediate filament cytoskeleton,GO:0045335~phagocyti…	GO:0003725~double-stranded RNA binding,GO:0005200~structural constituent of cytoskeleton,GO:0005212~structural constituent of eye lens,GO:0005515~protein binding,GO:0019904~protein domain specific binding,GO:0042802~identical protein binding,GO:0060090~binding, bridging,GO:0097110~scaffold protein binding,GO:1990254~keratin filament binding,	hsa05169:Epstein-Barr virus infection,hsa05206:MicroRNAs in cancer,	P08670	VIME_HUMAN	Vimentin	VIM	pep8837	LLQDSVDFSLAD	0.994884	1.33851	0.643336	0.10702	0.0859437	0.205194	0.133756	-2.90232	0.0135544	1.86792	-1	466	RSSAVRLRSSVPGVRLLQDSVDFSLADAIN	GVRLLQDSVDFSLADAINTEFKNTRTNEKV	R	L	L	A	D	A	1	0	0	3	0	1	0	0	0	0	3	0	0	1	0	2	0	0	0	1
GO:0010628~positive regulation of gene expression,GO:0010977~negative regulation of neuron projection development,GO:0014002~astrocyte development,GO:0031175~neuron projection development,GO:0032967~positive regulation of collagen biosynthetic process,GO:0043488~regulation of mRNA stability,GO:0045109~intermediate filament organization,GO:0045727~positive regulation of translation,GO:0060020~Berg…	GO:0005737~cytoplasm,GO:0005777~peroxisome,GO:0005815~microtubule organizing center,GO:0005829~cytosol,GO:0005844~polysome,GO:0005856~cytoskeleton,GO:0005882~intermediate filament,GO:0005886~plasma membrane,GO:0005925~focal adhesion,GO:0016363~nuclear matrix,GO:0030424~axon,GO:0031252~cell leading edge,GO:0043005~neuron projection,GO:0045111~intermediate filament cytoskeleton,GO:0045335~phagocyti…	GO:0003725~double-stranded RNA binding,GO:0005200~structural constituent of cytoskeleton,GO:0005212~structural constituent of eye lens,GO:0005515~protein binding,GO:0019904~protein domain specific binding,GO:0042802~identical protein binding,GO:0060090~binding, bridging,GO:0097110~scaffold protein binding,GO:1990254~keratin filament binding,	hsa05169:Epstein-Barr virus infection,hsa05206:MicroRNAs in cancer,	P08670	VIME_HUMAN	Vimentin	VIM	pep8840	LLQDSVDFSLADAIN	17.1366	10.6933	9.56029	1.83294	2.27497	0.702874	0.128664	-2.95832	0.0107006	1.97059	-1	466	RSSAVRLRSSVPGVRLLQDSVDFSLADAIN	LLQDSVDFSLADAINTEFKNTRTNEKVELQ	R	L	L	I	N	T	2	0	1	3	0	1	0	0	0	1	3	0	0	1	0	2	0	0	0	1
GO:0000122~negative regulation of transcription from RNA polymerase II promoter,GO:0002181~cytoplasmic translation,GO:0006412~translation,GO:0006610~ribosomal protein import into nucleus,GO:0008284~positive regulation of cell proliferation,GO:0010628~positive regulation of gene expression,GO:0032986~protein-DNA complex disassembly,GO:0050821~protein stabilization,GO:0051726~regulation of cell cyc…	GO:0005654~nucleoplasm,GO:0005730~nucleolus,GO:0005737~cytoplasm,GO:0005829~cytosol,GO:0005840~ribosome,GO:0005925~focal adhesion,GO:0014069~postsynaptic density,GO:0016020~membrane,GO:0022625~cytosolic large ribosomal subunit,GO:0022626~cytosolic ribosome,GO:0032991~macromolecular complex,GO:0045202~synapse,GO:0070062~extracellular exosome,	GO:0001223~transcription coactivator binding,GO:0003723~RNA binding,GO:0003735~structural constituent of ribosome,GO:0005515~protein binding,GO:0031625~ubiquitin protein ligase binding,GO:0070180~large ribosomal subunit rRNA binding,GO:1990948~ubiquitin ligase inhibitor activity,	hsa03010:Ribosome,hsa05171:Coronavirus disease - COVID-19,	P62829	RL23_HUMAN	60S ribosomal protein L23 (60S ribosomal protein L17) (Large ribosomal subunit protein uL14)	RPL23	pep8918	LPAAGVGDMVMATVKKGKPELR	2.07901	3.09496	3.62128	0.897161	1.93134	0.888677	0.422635	-1.24252	0.041121	1.38594	-1	140	LYIISVKGIKGRLNRLPAAGVGDMVMATVK	DMVMATVKKGKPELRKKVHPAVVIRQRKSY	R	L	P	L	R	K	3	1	0	1	0	0	1	3	0	0	2	3	2	0	2	0	1	0	0	3
GO:0006457~protein folding,GO:0008154~actin polymerization or depolymerization,GO:0030048~actin filament-based movement,GO:0051707~response to other organism,GO:0065003~macromolecular complex assembly,	GO:0001726~ruffle,GO:0005829~cytosol,GO:0005884~actin filament,GO:0015629~actin cytoskeleton,GO:0031410~cytoplasmic vesicle,	GO:0003779~actin binding,GO:0005515~protein binding,GO:0005522~profilin binding,GO:0017124~SH3 domain binding,GO:0044183~protein binding involved in protein folding,	hsa04144:Endocytosis,hsa05130:Pathogenic Escherichia coli infection,hsa05135:Yersinia infection,	O43516	WIPF1_HUMAN	WAS/WASL-interacting protein family member 1 (Protein PRPL-2) (Wiskott-Aldrich syndrome protein-interacting protein) (WASP-interacting protein)	WIPF1 WASPIP WIP	pep8933	LPATPQLPSRSGVDSPR	0.0628422	0.0369536	0.0826753	0.581155	0.276116	0.686114	8.45824	3.08036	0.0214289	1.669	1	503	PPPPPVSRNGSTSRALPATPQLPSRSGVDS	ATPQLPSRSGVDSPRSGPRPPLPPDRPSAG	A	L	P	P	R	S	1	2	0	1	0	1	0	1	0	0	2	0	0	0	4	3	1	0	0	1
GO:0010628~positive regulation of gene expression,GO:0010977~negative regulation of neuron projection development,GO:0014002~astrocyte development,GO:0031175~neuron projection development,GO:0032967~positive regulation of collagen biosynthetic process,GO:0043488~regulation of mRNA stability,GO:0045109~intermediate filament organization,GO:0045727~positive regulation of translation,GO:0060020~Berg…	GO:0005737~cytoplasm,GO:0005777~peroxisome,GO:0005815~microtubule organizing center,GO:0005829~cytosol,GO:0005844~polysome,GO:0005856~cytoskeleton,GO:0005882~intermediate filament,GO:0005886~plasma membrane,GO:0005925~focal adhesion,GO:0016363~nuclear matrix,GO:0030424~axon,GO:0031252~cell leading edge,GO:0043005~neuron projection,GO:0045111~intermediate filament cytoskeleton,GO:0045335~phagocyti…	GO:0003725~double-stranded RNA binding,GO:0005200~structural constituent of cytoskeleton,GO:0005212~structural constituent of eye lens,GO:0005515~protein binding,GO:0019904~protein domain specific binding,GO:0042802~identical protein binding,GO:0060090~binding, bridging,GO:0097110~scaffold protein binding,GO:1990254~keratin filament binding,	hsa05169:Epstein-Barr virus infection,hsa05206:MicroRNAs in cancer,	P08670	VIME_HUMAN	Vimentin	VIM	pep8985	LPLPNFSSLNL	0.0231076	0.0135881	0.0304004	0.126429	0.110986	0.0484814	4.261	2.09119	0.0399919	1.39803	1	466	ATYRKLLEGEESRISLPLPNFSSLNLRETN	SRISLPLPNFSSLNLRETNLDSLPLVDTHS	S	L	P	N	L	R	0	0	2	0	0	0	0	0	0	0	4	0	0	1	2	2	0	0	0	0
GO:0010628~positive regulation of gene expression,GO:0010977~negative regulation of neuron projection development,GO:0014002~astrocyte development,GO:0031175~neuron projection development,GO:0032967~positive regulation of collagen biosynthetic process,GO:0043488~regulation of mRNA stability,GO:0045109~intermediate filament organization,GO:0045727~positive regulation of translation,GO:0060020~Berg…	GO:0005737~cytoplasm,GO:0005777~peroxisome,GO:0005815~microtubule organizing center,GO:0005829~cytosol,GO:0005844~polysome,GO:0005856~cytoskeleton,GO:0005882~intermediate filament,GO:0005886~plasma membrane,GO:0005925~focal adhesion,GO:0016363~nuclear matrix,GO:0030424~axon,GO:0031252~cell leading edge,GO:0043005~neuron projection,GO:0045111~intermediate filament cytoskeleton,GO:0045335~phagocyti…	GO:0003725~double-stranded RNA binding,GO:0005200~structural constituent of cytoskeleton,GO:0005212~structural constituent of eye lens,GO:0005515~protein binding,GO:0019904~protein domain specific binding,GO:0042802~identical protein binding,GO:0060090~binding, bridging,GO:0097110~scaffold protein binding,GO:1990254~keratin filament binding,	hsa05169:Epstein-Barr virus infection,hsa05206:MicroRNAs in cancer,	P08670	VIME_HUMAN	Vimentin	VIM	pep9000	LPLVDTHSKRTL	22.3458	19.6647	12.391	8.06422	3.63352	8.50301	0.371327	-1.42924	0.0273533	1.56299	-1	466	PNFSSLNLRETNLDSLPLVDTHSKRTLLIK	LDSLPLVDTHSKRTLLIKTVETRDGQVINE	S	L	P	T	L	L	0	1	0	1	0	0	0	0	1	0	3	1	0	0	1	1	2	0	0	1
GO:0006342~chromatin silencing,	GO:0000786~nucleosome,GO:0005634~nucleus,GO:0070062~extracellular exosome,	GO:0003677~DNA binding,GO:0005515~protein binding,GO:0030527~structural constituent of chromatin,GO:0046982~protein heterodimerization activity,	hsa04217:Necroptosis,hsa04613:Neutrophil extracellular trap formation,hsa05034:Alcoholism,hsa05322:Systemic lupus erythematosus,	Q6FI13	H2A2A_HUMAN	Histone H2A type 2-A (H2A-clustered histone 18) (H2A-clustered histone 19) (Histone H2A.2) (Histone H2A/o)	H2AC18 H2AFO HIST2H2AA HIST2H2AA3; H2AC19 HIST2H2AA4	pep9007	LPNIQAVLLPK	0.00890874	0.00523867	0.0117203	0.0531143	0.0391432	0.0968273	7.30967	2.86981	0.0357569	1.44664	1	130	LNKLLGKVTIAQGGVLPNIQAVLLPKKTES	QGGVLPNIQAVLLPKKTESHHKAKGK____	V	L	P	P	K	K	1	0	1	0	0	1	0	0	0	1	3	1	0	0	2	0	0	0	0	1
GO:0006909~phagocytosis,GO:0007010~cytoskeleton organization,GO:0010628~positive regulation of gene expression,GO:0030097~hemopoiesis,GO:0030336~negative regulation of cell migration,GO:0031032~actomyosin structure organization,GO:0032970~regulation of actin filament-based process,GO:0042060~wound healing,GO:0042127~regulation of cell proliferation,GO:0050765~negative regulation of phagocytosis,G…	GO:0001725~stress fiber,GO:0005576~extracellular region,GO:0005856~cytoskeleton,GO:0005911~cell-cell junction,GO:0005925~focal adhesion,GO:0016020~membrane,GO:0035580~specific granule lumen,GO:1904724~tertiary granule lumen,	GO:0003779~actin binding,GO:0005516~calmodulin binding,GO:0045296~cadherin binding,		Q99439	CNN2_HUMAN	Calponin-2 (Calponin H2, smooth muscle) (Neutral calponin)	CNN2	pep9017	LPPMDHSTISLQMGTNK	0.0157332	0.00925172	0.103493	0.189625	0.361941	0.349637	7.01444	2.81033	0.0152162	1.81769	1	309	AYGTRRHLYDPKNHILPPMDHSTISLQMGT	PMDHSTISLQMGTNKCASQVGMTAPGTRRH	I	L	P	N	K	C	0	0	1	1	0	1	0	1	1	1	2	1	2	0	2	2	2	0	0	0
GO:0010628~positive regulation of gene expression,GO:0010977~negative regulation of neuron projection development,GO:0014002~astrocyte development,GO:0031175~neuron projection development,GO:0032967~positive regulation of collagen biosynthetic process,GO:0043488~regulation of mRNA stability,GO:0045109~intermediate filament organization,GO:0045727~positive regulation of translation,GO:0060020~Berg…	GO:0005737~cytoplasm,GO:0005777~peroxisome,GO:0005815~microtubule organizing center,GO:0005829~cytosol,GO:0005844~polysome,GO:0005856~cytoskeleton,GO:0005882~intermediate filament,GO:0005886~plasma membrane,GO:0005925~focal adhesion,GO:0016363~nuclear matrix,GO:0030424~axon,GO:0031252~cell leading edge,GO:0043005~neuron projection,GO:0045111~intermediate filament cytoskeleton,GO:0045335~phagocyti…	GO:0003725~double-stranded RNA binding,GO:0005200~structural constituent of cytoskeleton,GO:0005212~structural constituent of eye lens,GO:0005515~protein binding,GO:0019904~protein domain specific binding,GO:0042802~identical protein binding,GO:0060090~binding, bridging,GO:0097110~scaffold protein binding,GO:1990254~keratin filament binding,	hsa05169:Epstein-Barr virus infection,hsa05206:MicroRNAs in cancer,	P08670	VIME_HUMAN	Vimentin	VIM	pep9075	LQDSVDFS	1.74437	1.87115	1.42526	0.0443527	0.17809	0.0850392	0.0609987	-4.03508	0.00033801	3.47107	-1	466	SSAVRLRSSVPGVRLLQDSVDFSLADAINT	SVPGVRLLQDSVDFSLADAINTEFKNTRTN	L	L	Q	F	S	L	0	0	0	2	0	1	0	0	0	0	1	0	0	1	0	2	0	0	0	1
GO:0000212~meiotic spindle organization,GO:0000904~cell morphogenesis involved in differentiation,GO:0001525~angiogenesis,GO:0001701~in utero embryonic development,GO:0001768~establishment of T cell polarity,GO:0001778~plasma membrane repair,GO:0006509~membrane protein ectodomain proteolysis,GO:0006911~phagocytosis, engulfment,GO:0007229~integrin-mediated signaling pathway,GO:0007520~myoblast fus…	GO:0001725~stress fiber,GO:0001726~ruffle,GO:0001772~immunological synapse,GO:0001931~uropod,GO:0005634~nucleus,GO:0005737~cytoplasm,GO:0005819~spindle,GO:0005826~actomyosin contractile ring,GO:0005829~cytosol,GO:0005886~plasma membrane,GO:0005903~brush border,GO:0005912~adherens junction,GO:0005925~focal adhesion,GO:0009898~cytoplasmic side of plasma membrane,GO:0015629~actin cytoskeleton,GO:001…	GO:0000146~microfilament motor activity,GO:0003723~RNA binding,GO:0003774~motor activity,GO:0003779~actin binding,GO:0005178~integrin binding,GO:0005515~protein binding,GO:0005516~calmodulin binding,GO:0005524~ATP binding,GO:0016887~ATPase activity,GO:0019904~protein domain specific binding,GO:0042802~identical protein binding,GO:0042803~protein homodimerization activity,GO:0043495~protein anchor…	hsa04270:Vascular smooth muscle contraction,hsa04530:Tight junction,hsa04810:Regulation of actin cytoskeleton,hsa05130:Pathogenic Escherichia coli infection,	P35579	MYH9_HUMAN	Myosin-9 (Cellular myosin heavy chain, type A) (Myosin heavy chain 9) (Myosin heavy chain, non-muscle IIa) (Non-muscle myosin heavy chain A) (NMMHC-A) (Non-muscle myosin heavy chain IIa) (NMMHC II-a) (NMMHC-IIA)	MYH9	pep9096	LQEMEGTVKSKYK	1.21685	2.04542	0.858098	0.455761	0.363013	0.173342	0.240783	-2.05419	0.0447273	1.34943	-1	1960	ARQQLERQNKELKVKLQEMEGTVKSKYKAS	VKLQEMEGTVKSKYKASITALEAKIAQLEE	K	L	Q	Y	K	A	0	0	0	0	0	1	2	1	0	0	1	3	1	0	0	1	1	0	1	1
GO:0000027~ribosomal large subunit assembly,GO:0000122~negative regulation of transcription from RNA polymerase II promoter,GO:0002181~cytoplasmic translation,GO:0006412~translation,GO:0006417~regulation of translation,GO:0043066~negative regulation of apoptotic process,GO:1990403~embryonic brain development,	GO:0005634~nucleus,GO:0005783~endoplasmic reticulum,GO:0005790~smooth endoplasmic reticulum,GO:0005829~cytosol,GO:0005840~ribosome,GO:0016020~membrane,GO:0022625~cytosolic large ribosomal subunit,GO:0022626~cytosolic ribosome,GO:0032991~macromolecular complex,	GO:0003723~RNA binding,GO:0003735~structural constituent of ribosome,GO:0005515~protein binding,GO:0045182~translation regulator activity,	hsa03010:Ribosome,hsa05171:Coronavirus disease - COVID-19,	P27635	RL10_HUMAN	60S ribosomal protein L10 (Laminin receptor homolog) (Large ribosomal subunit protein uL16) (Protein QM) (Ribosomal protein L10) (Tumor suppressor QM)	RPL10 DXS648E QM	pep9115	LQNKEHVIEALR	0.172707	0.346748	0.348244	0.0163985	0.0658452	0.0314416	0.131019	-2.93215	0.013876	1.85774	-1	214	ARVHIGQVIMSIRTKLQNKEHVIEALRRAK	RTKLQNKEHVIEALRRAKFKFPGRQKIHIS	K	L	Q	L	R	R	1	1	1	0	0	1	2	0	1	1	2	1	0	0	0	0	0	0	0	1
GO:0006635~fatty acid beta-oxidation,GO:0006694~steroid biosynthetic process,GO:0006699~bile acid biosynthetic process,GO:0006701~progesterone biosynthetic process,GO:0006869~lipid transport,GO:0007031~peroxisome organization,GO:0008206~bile acid metabolic process,GO:0015914~phospholipid transport,GO:0032367~intracellular cholesterol transport,GO:0032385~positive regulation of intracellular chole…	GO:0005654~nucleoplasm,GO:0005737~cytoplasm,GO:0005739~mitochondrion,GO:0005777~peroxisome,GO:0005782~peroxisomal matrix,GO:0005783~endoplasmic reticulum,GO:0005829~cytosol,GO:0016020~membrane,GO:0032991~macromolecular complex,GO:0043231~intracellular membrane-bounded organelle,	GO:0000062~fatty-acyl-CoA binding,GO:0003988~acetyl-CoA C-acyltransferase activity,GO:0005102~receptor binding,GO:0005515~protein binding,GO:0008289~lipid binding,GO:0008526~phosphatidylinositol transporter activity,GO:0015485~cholesterol binding,GO:0016747~transferase activity, transferring acyl groups other than amino-acyl groups,GO:0032934~sterol binding,GO:0033814~propanoyl-CoA C-acyltransfer…	hsa00120:Primary bile acid biosynthesis,hsa01040:Biosynthesis of unsaturated fatty acids,hsa01100:Metabolic pathways,hsa01212:Fatty acid metabolism,hsa03320:PPAR signaling pathway,hsa04146:Peroxisome,	P22307	SCP2_HUMAN	Sterol carrier protein 2 (SCP-2) (Acetyl-CoA C-myristoyltransferase) (EC 2.3.1.155) (Non-specific lipid-transfer protein) (NSL-TP) (Propanoyl-CoA C-acyltransferase) (EC 2.3.1.176) (SCP-2/3-oxoacyl-CoA thiolase) (SCP-2/thiolase) (EC 2.3.1.16) (SCP-chi) (SCPX) (Sterol carrier protein X) (SCP-X)	SCP2	pep9116	LQNLQLQPGNAK	0.0885156	0.00736078	0.0164681	0.225324	0.151403	0.131314	4.52217	2.17702	0.0264548	1.5775	1	547	QGKLKITGNMGLAMKLQNLQLQPGNAKL__	AMKLQNLQLQPGNAKL______________	K	L	Q	A	K	L	1	0	2	0	0	3	0	1	0	0	3	1	0	0	1	0	0	0	0	0
GO:0000226~microtubule cytoskeleton organization,GO:0001774~microglial cell activation,GO:0006475~internal protein amino acid acetylation,GO:0006919~activation of cysteine-type endopeptidase activity involved in apoptotic process,GO:0007267~cell-cell signaling,GO:0007416~synapse assembly,GO:0007611~learning or memory,GO:0007613~memory,GO:0010288~response to lead ion,GO:0010506~regulation of autop…	GO:0005576~extracellular region,GO:0005634~nucleus,GO:0005737~cytoplasm,GO:0005739~mitochondrion,GO:0005829~cytosol,GO:0005874~microtubule,GO:0005886~plasma membrane,GO:0015630~microtubule cytoskeleton,GO:0016020~membrane,GO:0016607~nuclear speck,GO:0030424~axon,GO:0030425~dendrite,GO:0030426~growth cone,GO:0030673~axolemma,GO:0034399~nuclear periphery,GO:0036464~cytoplasmic ribonucleoprotein gra…	GO:0003677~DNA binding,GO:0003680~AT DNA binding,GO:0003690~double-stranded DNA binding,GO:0003697~single-stranded DNA binding,GO:0003723~RNA binding,GO:0003779~actin binding,GO:0005515~protein binding,GO:0008017~microtubule binding,GO:0017124~SH3 domain binding,GO:0019899~enzyme binding,GO:0019901~protein kinase binding,GO:0030674~protein binding, bridging,GO:0034185~apolipoprotein binding,GO:00…	hsa04010:MAPK signaling pathway,hsa05010:Alzheimer disease,hsa05012:Parkinson disease,hsa05022:Pathways of neurodegeneration - multiple diseases,	P10636	TAU_HUMAN	Microtubule-associated protein tau (Neurofibrillary tangle protein) (Paired helical filament-tau) (PHF-tau)	MAPT MAPTL MTBT1 TAU	pep9134	LQTAPVPMPDLKNVKSK	0.094648	0.0867168	0.0760675	0.012654	0.0101619	0.0242619	0.182874	-2.45107	0.000533264	3.27306	-1	758	VVRTPPKSPSSAKSRLQTAPVPMPDLKNVK	TAPVPMPDLKNVKSKIGSTENLKHQPGGGK	R	L	Q	S	K	I	1	0	1	1	0	1	0	0	0	0	2	3	1	0	3	1	1	0	0	2
GO:0010628~positive regulation of gene expression,GO:0010977~negative regulation of neuron projection development,GO:0014002~astrocyte development,GO:0031175~neuron projection development,GO:0032967~positive regulation of collagen biosynthetic process,GO:0043488~regulation of mRNA stability,GO:0045109~intermediate filament organization,GO:0045727~positive regulation of translation,GO:0060020~Berg…	GO:0005737~cytoplasm,GO:0005777~peroxisome,GO:0005815~microtubule organizing center,GO:0005829~cytosol,GO:0005844~polysome,GO:0005856~cytoskeleton,GO:0005882~intermediate filament,GO:0005886~plasma membrane,GO:0005925~focal adhesion,GO:0016363~nuclear matrix,GO:0030424~axon,GO:0031252~cell leading edge,GO:0043005~neuron projection,GO:0045111~intermediate filament cytoskeleton,GO:0045335~phagocyti…	GO:0003725~double-stranded RNA binding,GO:0005200~structural constituent of cytoskeleton,GO:0005212~structural constituent of eye lens,GO:0005515~protein binding,GO:0019904~protein domain specific binding,GO:0042802~identical protein binding,GO:0060090~binding, bridging,GO:0097110~scaffold protein binding,GO:1990254~keratin filament binding,	hsa05169:Epstein-Barr virus infection,hsa05206:MicroRNAs in cancer,	P08670	VIME_HUMAN	Vimentin	VIM	pep9148	LRETNLDSLPLVDTHSKRTL	1.5536	1.65683	0.748941	0.0868916	0.348897	0.166601	0.152143	-2.7165	0.019702	1.70549	-1	466	ESRISLPLPNFSSLNLRETNLDSLPLVDTH	LDSLPLVDTHSKRTLLIKTVETRDGQVINE	N	L	R	T	L	L	0	2	1	2	0	0	1	0	1	0	5	1	0	0	1	2	3	0	0	1
GO:0010628~positive regulation of gene expression,GO:0010977~negative regulation of neuron projection development,GO:0014002~astrocyte development,GO:0031175~neuron projection development,GO:0032967~positive regulation of collagen biosynthetic process,GO:0043488~regulation of mRNA stability,GO:0045109~intermediate filament organization,GO:0045727~positive regulation of translation,GO:0060020~Berg…	GO:0005737~cytoplasm,GO:0005777~peroxisome,GO:0005815~microtubule organizing center,GO:0005829~cytosol,GO:0005844~polysome,GO:0005856~cytoskeleton,GO:0005882~intermediate filament,GO:0005886~plasma membrane,GO:0005925~focal adhesion,GO:0016363~nuclear matrix,GO:0030424~axon,GO:0031252~cell leading edge,GO:0043005~neuron projection,GO:0045111~intermediate filament cytoskeleton,GO:0045335~phagocyti…	GO:0003725~double-stranded RNA binding,GO:0005200~structural constituent of cytoskeleton,GO:0005212~structural constituent of eye lens,GO:0005515~protein binding,GO:0019904~protein domain specific binding,GO:0042802~identical protein binding,GO:0060090~binding, bridging,GO:0097110~scaffold protein binding,GO:1990254~keratin filament binding,	hsa05169:Epstein-Barr virus infection,hsa05206:MicroRNAs in cancer,	P08670	VIME_HUMAN	Vimentin	VIM	pep9173	LRSSVPGVRLLQDSVDFSLADAINT	0.105804	0.107049	0.178578	0.0231555	0.0185953	0.044397	0.220084	-2.18387	0.0159043	1.79848	-1	466	SSPGGVYATRSSAVRLRSSVPGVRLLQDSV	LQDSVDFSLADAINTEFKNTRTNEKVELQE	R	L	R	N	T	E	2	2	1	3	0	1	0	1	0	1	4	0	0	1	1	4	1	0	0	3
GO:0000079~regulation of cyclin-dependent protein serine/threonine kinase activity,GO:0001738~morphogenesis of a polarized epithelium,GO:0001895~retina homeostasis,GO:0006338~chromatin remodeling,GO:0006357~regulation of transcription from RNA polymerase II promoter,GO:0007163~establishment or maintenance of cell polarity,GO:0007409~axonogenesis,GO:0008284~positive regulation of cell proliferatio…	GO:0000776~kinetochore,GO:0000785~chromatin,GO:0000786~nucleosome,GO:0005615~extracellular space,GO:0005634~nucleus,GO:0005654~nucleoplasm,GO:0005737~cytoplasm,GO:0005829~cytosol,GO:0005856~cytoskeleton,GO:0005884~actin filament,GO:0005886~plasma membrane,GO:0005903~brush border,GO:0005911~cell-cell junction,GO:0005912~adherens junction,GO:0005925~focal adhesion,GO:0015629~actin cytoskeleton,GO:0…	GO:0005200~structural constituent of cytoskeleton,GO:0005515~protein binding,GO:0005524~ATP binding,GO:0016787~hydrolase activity,GO:0019894~kinesin binding,GO:0019901~protein kinase binding,GO:0030957~Tat protein binding,GO:0031492~nucleosomal DNA binding,GO:0042802~identical protein binding,GO:0048156~tau protein binding,GO:0050998~nitric-oxide synthase binding,GO:0098973~structural constituent…	hsa04015:Rap1 signaling pathway,hsa04145:Phagosome,hsa04210:Apoptosis,hsa04390:Hippo signaling pathway,hsa04510:Focal adhesion,hsa04520:Adherens junction,hsa04530:Tight junction,hsa04611:Platelet activation,hsa04613:Neutrophil extracellular trap formation,hsa04670:Leukocyte transendothelial migration,hsa04714:Thermogenesis,hsa04810:Regulation of actin cytoskeleton,hsa04919:Thyroid hormone signali…	P60709	ACTB_HUMAN	Actin, cytoplasmic 1 (EC 3.6.4.-) (Beta-actin) [Cleaved into: Actin, cytoplasmic 1, N-terminally processed]	ACTB	pep9179	LRVAPEEHPVL	0.042178	0.0248022	0.0554894	0.230769	0.222769	0.0884925	4.42583	2.14595	0.0409096	1.38818	1	375	WDDMEKIWHHTFYNELRVAPEEHPVLLTEA	FYNELRVAPEEHPVLLTEAPLNPKANREKM	E	L	R	V	L	L	1	1	0	0	0	0	2	0	1	0	2	0	0	0	2	0	0	0	0	2
GO:0006325~chromatin organization,GO:0031640~killing of cells of other organism,GO:0061844~antimicrobial humoral immune response mediated by antimicrobial peptide,	GO:0000785~chromatin,GO:0005615~extracellular space,GO:0005634~nucleus,GO:0005737~cytoplasm,	GO:0003676~nucleic acid binding,GO:0003682~chromatin binding,GO:0003723~RNA binding,GO:0005515~protein binding,GO:0031492~nucleosomal DNA binding,GO:0060090~binding, bridging,		P05204	HMGN2_HUMAN	Non-histone chromosomal protein HMG-17 (High mobility group nucleosome-binding domain-containing protein 2)	HMGN2 HMG17	pep9202	LSAKPAPPKPEPKPKKAPA	4.29411	4.12549	7.0302	0.939777	0.754699	1.80187	0.226304	-2.14367	0.0160781	1.79376	-1	90	DKAKVKDEPQRRSARLSAKPAPPKPEPKPK	PAPPKPEPKPKKAPAKKGEKVPKGKKGKAD	R	L	S	P	A	K	4	0	0	0	0	0	1	0	0	0	1	5	0	0	7	1	0	0	0	0
GO:0000226~microtubule cytoskeleton organization,	GO:0005737~cytoplasm,GO:0005819~spindle,GO:0005829~cytosol,GO:0015630~microtubule cytoskeleton,			Q3KQU3	MA7D1_HUMAN	MAP7 domain-containing protein 1 (Arginine/proline-rich coiled-coil domain-containing protein 1) (Proline/arginine-rich coiled-coil domain-containing protein 1)	MAP7D1 KIAA1187 PARCC1 RPRC1 PP2464	pep9216	LSASTASELSPKSK	0.141292	0.228486	0.17585	0.029253	0.0234919	0.0560879	0.199463	-2.32581	0.00592684	2.22718	-1	841	SLKKRQSLPASPRARLSASTASELSPKSKA	RLSASTASELSPKSKARPSSPSTSWHRPAS	R	L	S	S	K	A	2	0	0	0	0	0	1	0	0	0	2	2	0	0	1	5	1	0	0	0
GO:0043484~regulation of RNA splicing,GO:1901385~regulation of voltage-gated calcium channel activity,GO:1905686~positive regulation of plasma membrane repair,	GO:0005634~nucleus,GO:0005737~cytoplasm,GO:0005765~lysosomal membrane,GO:0005829~cytosol,GO:0005886~plasma membrane,GO:0005925~focal adhesion,GO:0015629~actin cytoskeleton,GO:0016020~membrane,GO:0030315~T-tubule,GO:0031982~vesicle,GO:0042383~sarcolemma,GO:0043034~costamere,GO:0044291~cell-cell contact zone,GO:0045121~membrane raft,GO:0070062~extracellular exosome,GO:0098797~plasma membrane protei…	GO:0003723~RNA binding,GO:0005515~protein binding,GO:0042802~identical protein binding,GO:0044548~S100 protein binding,GO:0045296~cadherin binding,GO:0097493~structural molecule activity conferring elasticity,	hsa05132:Salmonella infection,	Q09666	AHNK_HUMAN	Neuroblast differentiation-associated protein AHNAK (Desmoyokin)	AHNAK PM227	pep9246	LSISSPKVSMPDVELNLK	0.308599	0.32336	0.211705	0.0161749	0.0649471	0.0310127	0.132914	-2.91144	0.00299485	2.52362	-1	5890	EVQGKVKGSKFKMPFLSISSPKVSMPDVEL	SSPKVSMPDVELNLKSPKVKGDLDIAGPNL	F	L	S	L	K	S	0	0	1	1	0	0	1	0	0	1	3	2	1	0	2	4	0	0	0	2
GO:0000226~microtubule cytoskeleton organization,GO:0007052~mitotic spindle organization,GO:0031175~neuron projection development,GO:0051012~microtubule sliding,GO:0051294~establishment of spindle orientation,GO:0051301~cell division,GO:1902856~negative regulation of non-motile cilium assembly,	GO:0005737~cytoplasm,GO:0005815~microtubule organizing center,GO:0005829~cytosol,GO:0005874~microtubule,GO:0005875~microtubule associated complex,GO:0005886~plasma membrane,GO:0005930~axoneme,GO:0015630~microtubule cytoskeleton,GO:0030424~axon,GO:0043005~neuron projection,GO:0072686~mitotic spindle,	GO:0003723~RNA binding,GO:0005198~structural molecule activity,GO:0005515~protein binding,GO:0008017~microtubule binding,		P27816	MAP4_HUMAN	Microtubule-associated protein 4 (MAP-4)	MAP4	pep9271	LSRLATNTSAPDLKNVRSK	0.139219	0.194226	0.233936	0.0304685	0.0244681	0.0584184	0.199786	-2.32347	0.0067439	2.17109	-1	1152	DKKPTSAKPSSTTPRLSRLATNTSAPDLKN	ATNTSAPDLKNVRSKVGSTENIKHQPGGGR	R	L	S	S	K	V	2	2	2	1	0	0	0	0	0	0	3	2	0	0	1	3	2	0	0	1
GO:0007165~signal transduction,GO:0048662~negative regulation of smooth muscle cell proliferation,GO:0060348~bone development,	GO:0005576~extracellular region,GO:0005615~extracellular space,GO:0005783~endoplasmic reticulum,GO:0005796~Golgi lumen,GO:0031012~extracellular matrix,GO:0043202~lysosomal lumen,GO:0070062~extracellular exosome,GO:1903561~extracellular vesicle,	GO:0005515~protein binding,GO:0008083~growth factor activity,GO:0030021~extracellular matrix structural constituent conferring compression resistance,		P20774	MIME_HUMAN	Mimecan (Osteoglycin) (Osteoinductive factor) (OIF)	OGN OIF SLRR3A	pep9289	LTAKDFADIPNLR	0.377112	0.36305	0.671561	0.0441744	0.177374	0.0846973	0.21693	-2.2047	0.0269983	1.56866	-1	298	KESAYLYARFNKIKKLTAKDFADIPNLRRL	KKLTAKDFADIPNLRRLDFTGNLIEDIEDG	K	L	T	L	R	R	2	1	1	2	0	0	0	0	0	1	2	1	0	1	1	0	1	0	0	0
GO:0030855~epithelial cell differentiation,GO:0031032~actomyosin structure organization,GO:0032780~negative regulation of ATPase activity,GO:0098609~cell-cell adhesion,	GO:0005829~cytosol,GO:0005856~cytoskeleton,GO:0005912~adherens junction,GO:0005925~focal adhesion,GO:0014069~postsynaptic density,GO:0015629~actin cytoskeleton,GO:0043025~neuronal cell body,GO:0043197~dendritic spine,	GO:0003779~actin binding,GO:0005516~calmodulin binding,GO:0008017~microtubule binding,GO:0098641~cadherin binding involved in cell-cell adhesion,		Q15417	CNN3_HUMAN	Calponin-3 (Calponin, acidic isoform)	CNN3	pep9307	LTLQPVDNSTISLQMGTNKVASQK	0.407095	0.311708	0.357637	0.0594935	0.047777	0.114069	0.205622	-2.28193	0.0011441	2.94153	-1	329	GMLAPGTRRDIYDQKLTLQPVDNSTISLQM	TISLQMGTNKVASQKGMSVYGLGRQVYDPK	K	L	T	Q	K	G	1	0	2	1	0	3	0	1	0	1	3	2	1	0	1	3	3	0	0	2
GO:0000122~negative regulation of transcription from RNA polymerase II promoter,GO:0006334~nucleosome assembly,GO:0016458~gene silencing,GO:0016584~nucleosome positioning,GO:0030261~chromosome condensation,GO:0031507~heterochromatin assembly,GO:0031936~negative regulation of chromatin silencing,GO:0045910~negative regulation of DNA recombination,GO:2000679~positive regulation of transcription reg…	GO:0000785~chromatin,GO:0000786~nucleosome,GO:0000791~euchromatin,GO:0005634~nucleus,GO:0005654~nucleoplasm,GO:0005794~Golgi apparatus,GO:0015629~actin cytoskeleton,GO:0016604~nuclear body,GO:0017053~transcriptional repressor complex,	GO:0003680~AT DNA binding,GO:0003690~double-stranded DNA binding,GO:0003723~RNA binding,GO:0005515~protein binding,GO:0030527~structural constituent of chromatin,GO:0031490~chromatin DNA binding,GO:0031492~nucleosomal DNA binding,		P07305	H10_HUMAN	Histone H1.0 (Histone H1') (Histone H1(0)) [Cleaved into: Histone H1.0, N-terminally processed]	H1-0 H1F0 H1FV	pep9411	LVTTGVLKQTK	3.28506	8.7264	7.22873	1.41512	1.48713	0.542652	0.179047	-2.48159	0.0332446	1.47828	-1	194	VGENADSQIKLSIKRLVTTGVLKQTKGVGA	SIKRLVTTGVLKQTKGVGASGSFRLAKSDE	R	L	V	T	K	G	0	0	0	0	0	1	0	1	0	0	2	2	0	0	0	0	3	0	0	2
GO:0008217~regulation of blood pressure,GO:0010942~positive regulation of cell death,GO:0015670~carbon dioxide transport,GO:0015671~oxygen transport,GO:0030185~nitric oxide transport,GO:0042542~response to hydrogen peroxide,GO:0042744~hydrogen peroxide catabolic process,GO:0045429~positive regulation of nitric oxide biosynthetic process,GO:0070293~renal absorption,GO:0070527~platelet aggregation,…	GO:0005576~extracellular region,GO:0005615~extracellular space,GO:0005829~cytosol,GO:0005833~hemoglobin complex,GO:0016021~integral component of membrane,GO:0031838~haptoglobin-hemoglobin complex,GO:0070062~extracellular exosome,GO:0071682~endocytic vesicle lumen,GO:0072562~blood microparticle,GO:1904724~tertiary granule lumen,GO:1904813~ficolin-1-rich granule lumen,	GO:0004601~peroxidase activity,GO:0005344~oxygen transporter activity,GO:0005515~protein binding,GO:0019825~oxygen binding,GO:0020037~heme binding,GO:0030492~hemoglobin binding,GO:0031720~haptoglobin binding,GO:0031721~hemoglobin alpha binding,GO:0043177~organic acid binding,GO:0046872~metal ion binding,	hsa05143:African trypanosomiasis,hsa05144:Malaria,	P68871	HBB_HUMAN	Hemoglobin subunit beta (Beta-globin) (Hemoglobin beta chain) [Cleaved into: LVV-hemorphin-7; Spinorphin]	HBB	pep9421	LVVYPWTQRFFES	0.0171169	0.0100654	0.022519	0.098041	0.0752081	0.0359125	4.20838	2.07326	0.0453128	1.34378	1	147	KVNVDEVGGEALGRLLVVYPWTQRFFESFG	RLLVVYPWTQRFFESFGDLSTPDAVMGNPK	L	L	V	E	S	F	0	1	0	0	0	1	1	0	0	0	1	0	0	2	1	1	1	1	1	2
GO:0010628~positive regulation of gene expression,GO:0010977~negative regulation of neuron projection development,GO:0014002~astrocyte development,GO:0031175~neuron projection development,GO:0032967~positive regulation of collagen biosynthetic process,GO:0043488~regulation of mRNA stability,GO:0045109~intermediate filament organization,GO:0045727~positive regulation of translation,GO:0060020~Berg…	GO:0005737~cytoplasm,GO:0005777~peroxisome,GO:0005815~microtubule organizing center,GO:0005829~cytosol,GO:0005844~polysome,GO:0005856~cytoskeleton,GO:0005882~intermediate filament,GO:0005886~plasma membrane,GO:0005925~focal adhesion,GO:0016363~nuclear matrix,GO:0030424~axon,GO:0031252~cell leading edge,GO:0043005~neuron projection,GO:0045111~intermediate filament cytoskeleton,GO:0045335~phagocyti…	GO:0003725~double-stranded RNA binding,GO:0005200~structural constituent of cytoskeleton,GO:0005212~structural constituent of eye lens,GO:0005515~protein binding,GO:0019904~protein domain specific binding,GO:0042802~identical protein binding,GO:0060090~binding, bridging,GO:0097110~scaffold protein binding,GO:1990254~keratin filament binding,	hsa05169:Epstein-Barr virus infection,hsa05206:MicroRNAs in cancer,	P08670	VIME_HUMAN	Vimentin	VIM	pep9440	LYASSPGGVY	0.273656	0.502134	0.222792	0.00758973	0.00609503	0.0727605	0.086568	-3.53002	0.0265589	1.57579	-1	466	TYSLGSALRPSTSRSLYASSPGGVYATRSS	STSRSLYASSPGGVYATRSSAVRLRSSVPG	S	L	Y	V	Y	A	1	0	0	0	0	0	0	2	0	0	1	0	0	0	1	2	0	0	2	1
GO:0010628~positive regulation of gene expression,GO:0010977~negative regulation of neuron projection development,GO:0014002~astrocyte development,GO:0031175~neuron projection development,GO:0032967~positive regulation of collagen biosynthetic process,GO:0043488~regulation of mRNA stability,GO:0045109~intermediate filament organization,GO:0045727~positive regulation of translation,GO:0060020~Berg…	GO:0005737~cytoplasm,GO:0005777~peroxisome,GO:0005815~microtubule organizing center,GO:0005829~cytosol,GO:0005844~polysome,GO:0005856~cytoskeleton,GO:0005882~intermediate filament,GO:0005886~plasma membrane,GO:0005925~focal adhesion,GO:0016363~nuclear matrix,GO:0030424~axon,GO:0031252~cell leading edge,GO:0043005~neuron projection,GO:0045111~intermediate filament cytoskeleton,GO:0045335~phagocyti…	GO:0003725~double-stranded RNA binding,GO:0005200~structural constituent of cytoskeleton,GO:0005212~structural constituent of eye lens,GO:0005515~protein binding,GO:0019904~protein domain specific binding,GO:0042802~identical protein binding,GO:0060090~binding, bridging,GO:0097110~scaffold protein binding,GO:1990254~keratin filament binding,	hsa05169:Epstein-Barr virus infection,hsa05206:MicroRNAs in cancer,	P08670	VIME_HUMAN	Vimentin	VIM	pep9444	LYASSPGGVYATRS	3.63623	5.42476	4.04681	1.16463	1.39723	2.73683	0.40424	-1.30672	0.023442	1.63	-1	466	TYSLGSALRPSTSRSLYASSPGGVYATRSS	SLYASSPGGVYATRSSAVRLRSSVPGVRLL	S	L	Y	R	S	S	2	1	0	0	0	0	0	2	0	0	1	0	0	0	1	3	1	0	2	1
GO:0010628~positive regulation of gene expression,GO:0010977~negative regulation of neuron projection development,GO:0014002~astrocyte development,GO:0031175~neuron projection development,GO:0032967~positive regulation of collagen biosynthetic process,GO:0043488~regulation of mRNA stability,GO:0045109~intermediate filament organization,GO:0045727~positive regulation of translation,GO:0060020~Berg…	GO:0005737~cytoplasm,GO:0005777~peroxisome,GO:0005815~microtubule organizing center,GO:0005829~cytosol,GO:0005844~polysome,GO:0005856~cytoskeleton,GO:0005882~intermediate filament,GO:0005886~plasma membrane,GO:0005925~focal adhesion,GO:0016363~nuclear matrix,GO:0030424~axon,GO:0031252~cell leading edge,GO:0043005~neuron projection,GO:0045111~intermediate filament cytoskeleton,GO:0045335~phagocyti…	GO:0003725~double-stranded RNA binding,GO:0005200~structural constituent of cytoskeleton,GO:0005212~structural constituent of eye lens,GO:0005515~protein binding,GO:0019904~protein domain specific binding,GO:0042802~identical protein binding,GO:0060090~binding, bridging,GO:0097110~scaffold protein binding,GO:1990254~keratin filament binding,	hsa05169:Epstein-Barr virus infection,hsa05206:MicroRNAs in cancer,	P08670	VIME_HUMAN	Vimentin	VIM	pep9445	LYASSPGGVYATRSS	0.191268	0.168467	0.114434	0.0190363	0.0152873	0.0364991	0.149362	-2.74312	0.00476449	2.32198	-1	466	TYSLGSALRPSTSRSLYASSPGGVYATRSS	LYASSPGGVYATRSSAVRLRSSVPGVRLLQ	S	L	Y	S	S	A	2	1	0	0	0	0	0	2	0	0	1	0	0	0	1	4	1	0	2	1
GO:0006940~regulation of smooth muscle contraction,GO:0031032~actomyosin structure organization,GO:1904706~negative regulation of vascular smooth muscle cell proliferation,	GO:0005856~cytoskeleton,GO:0005925~focal adhesion,	GO:0003779~actin binding,GO:0005515~protein binding,GO:0005516~calmodulin binding,		P51911	CNN1_HUMAN	Calponin-1 (Basic calponin) (Calponin H1, smooth muscle)	CNN1	pep9455	LYDPKLGTDQPLDQATISLQMGTNK	0.30172	0.188085	0.285648	0.118199	0.0189842	0.0453255	0.235358	-2.08707	0.0129341	1.88826	-1	297	FASQQGMTAYGTRRHLYDPKLGTDQPLDQA	PLDQATISLQMGTNKGASQAGMTAPGTKRQ	H	L	Y	N	K	G	1	0	1	3	0	3	0	2	0	1	4	2	1	0	2	1	3	0	1	0
GO:0001778~plasma membrane repair,GO:0006914~autophagy,GO:0006997~nucleus organization,GO:0007032~endosome organization,GO:0007034~vacuolar transport,GO:0007080~mitotic metaphase plate congression,GO:0010824~regulation of centrosome duplication,GO:0015031~protein transport,GO:0016236~macroautophagy,GO:0019076~viral release from host cell,GO:0031468~nuclear envelope reassembly,GO:0032509~endosome …	GO:0000421~autophagosome membrane,GO:0000776~kinetochore,GO:0000815~ESCRT III complex,GO:0005643~nuclear pore,GO:0005737~cytoplasm,GO:0005764~lysosome,GO:0005765~lysosomal membrane,GO:0005768~endosome,GO:0005770~late endosome,GO:0005771~multivesicular body,GO:0005828~kinetochore microtubule,GO:0005829~cytosol,GO:0005886~plasma membrane,GO:0014069~postsynaptic density,GO:0030496~midbody,GO:0031902…	GO:0005515~protein binding,GO:0019904~protein domain specific binding,GO:0045296~cadherin binding,	hsa04144:Endocytosis,hsa04217:Necroptosis,hsa05014:Amyotrophic lateral sclerosis,hsa05022:Pathways of neurodegeneration - multiple diseases,	Q9UQN3	CHM2B_HUMAN	Charged multivesicular body protein 2b (CHMP2.5) (Chromatin-modifying protein 2b) (CHMP2b) (Vacuolar protein sorting-associated protein 2-2) (Vps2-2) (hVps2-2)	CHMP2B CGI-84	pep9496	MAGAMSTTAKTMQAVNK	0.193678	0.325798	0.188326	0.068846	0.0110575	0.0264003	0.150189	-2.73515	0.0141144	1.85034	-1	213	TSMSTQTKVMNSQMKMAGAMSTTAKTMQAV	GAMSTTAKTMQAVNKKMDPQKTLQTMQNFQ	K	M	A	N	K	K	4	0	1	0	0	1	0	1	0	0	0	2	3	0	0	1	3	0	0	1
GO:0006334~nucleosome assembly,GO:0006355~regulation of transcription, DNA-templated,GO:0042127~regulation of cell proliferation,GO:0070828~heterochromatin organization,GO:0071456~cellular response to hypoxia,GO:0097298~regulation of nucleus size,	GO:0000786~nucleosome,GO:0005634~nucleus,GO:0005694~chromosome,GO:0016607~nuclear speck,	GO:0003677~DNA binding,GO:0003682~chromatin binding,GO:0005515~protein binding,GO:0031491~nucleosome binding,		Q5SSJ5	HP1B3_HUMAN	Heterochromatin protein 1-binding protein 3 (Protein HP1-BP74)	HP1BP3	pep9519	MDAILTEAIKA	0.157318	0.23461	0.275379	0.0344293	0.0276489	0.0660128	0.191952	-2.38118	0.00796849	2.09862	-1	553	RAQKQTPMASSPRPKMDAILTEAIKACFQK	PRPKMDAILTEAIKACFQKSGASVVAIRKY	K	M	D	K	A	C	3	0	0	1	0	0	1	0	0	2	1	1	1	0	0	0	1	0	0	0
GO:0005975~carbohydrate metabolic process,GO:0042127~regulation of cell proliferation,	GO:0005737~cytoplasm,GO:0048471~perinuclear region of cytoplasm,	GO:0003723~RNA binding,GO:0005515~protein binding,GO:0042803~protein homodimerization activity,		O43399	TPD54_HUMAN	Tumor protein D54 (hD54) (Tumor protein D52-like 2)	TPD52L2	pep9599	MDSAGQDINLNSPNKGL	0.00442298	0.00260088	0.00581888	0.130085	0.0736109	0.0463987	19.4736	4.28345	0.0326953	1.48551	1	206	______________________________	SAGQDINLNSPNKGLLSDSMTDVPVDTGVA	-	M	D	G	L	L	1	0	3	2	0	1	0	2	0	1	2	1	1	0	1	2	0	0	0	0
GO:0006457~protein folding,GO:0098761~cellular response to interleukin-7,	GO:0005634~nucleus,GO:0005794~Golgi apparatus,GO:0005829~cytosol,GO:0032991~macromolecular complex,GO:0101031~chaperone complex,	GO:0003723~RNA binding,GO:0005515~protein binding,GO:0008022~protein C-terminus binding,GO:0030544~Hsp70 protein binding,GO:0051087~chaperone binding,GO:0051879~Hsp90 protein binding,	hsa05020:Prion disease,	P31948	STIP1_HUMAN	Stress-induced-phosphoprotein 1 (STI1) (Hsc70/Hsp90-organizing protein) (Hop) (Renal carcinoma antigen NY-REN-11) (Transformation-sensitive protein IEF SSP 3521)	STIP1	pep9629	MDVGLIAIR	0.0139475	0.00820164	0.0183493	0.0763109	0.0644175	0.0292628	4.19748	2.06952	0.0402575	1.39515	1	543	EHLKNPVIAQKIQKLMDVGLIAIR______	QKIQKLMDVGLIAIR_______________	L	M	D	I	R	-	1	1	0	1	0	0	0	1	0	2	1	0	1	0	0	0	0	0	0	1
GO:0002250~adaptive immune response,GO:0007160~cell-matrix adhesion,GO:0007596~blood coagulation,GO:0030168~platelet activation,GO:0031639~plasminogen activation,GO:0034116~positive regulation of heterotypic cell-cell adhesion,GO:0034622~cellular macromolecular complex assembly,GO:0042730~fibrinolysis,GO:0043152~induction of bacterial agglutination,GO:0045087~innate immune response,GO:0045907~pos…	GO:0005576~extracellular region,GO:0005577~fibrinogen complex,GO:0005615~extracellular space,GO:0005783~endoplasmic reticulum,GO:0005788~endoplasmic reticulum lumen,GO:0005886~plasma membrane,GO:0009897~external side of plasma membrane,GO:0009986~cell surface,GO:0031091~platelet alpha granule,GO:0031093~platelet alpha granule lumen,GO:0070062~extracellular exosome,GO:0072562~blood microparticle,G…	GO:0005102~receptor binding,GO:0005198~structural molecule activity,GO:0005201~extracellular matrix structural constituent,GO:0005515~protein binding,GO:0046872~metal ion binding,GO:0050839~cell adhesion molecule binding,	hsa04610:Complement and coagulation cascades,hsa04611:Platelet activation,hsa04613:Neutrophil extracellular trap formation,hsa05171:Coronavirus disease - COVID-19,	P02671	FIBA_HUMAN	Fibrinogen alpha chain [Cleaved into: Fibrinopeptide A; Fibrinogen alpha chain]	FGA	pep9703	MELERPGGNEITR	1.77441	1.78608	2.07665	0.0634333	0.254704	0.121623	0.0780114	-3.68017	0.000109014	3.96252	-1	866	VPPEWKALTDMPQMRMELERPGGNEITRGG	MRMELERPGGNEITRGGSTSYGTGSETESP	R	M	E	T	R	G	0	2	1	0	0	0	3	2	0	1	1	0	1	0	1	0	1	0	0	0
GO:0006413~translational initiation,GO:0006446~regulation of translational initiation,GO:0007507~heart development,GO:0008219~cell death,GO:0010507~negative regulation of autophagy,GO:0030307~positive regulation of cell growth,GO:0034645~cellular macromolecule biosynthetic process,GO:0045727~positive regulation of translation,GO:0045773~positive regulation of axon extension,GO:0045892~negative re…	GO:0005737~cytoplasm,GO:0005829~cytosol,GO:0005912~adherens junction,GO:0016020~membrane,GO:0016281~eukaryotic translation initiation factor 4F complex,GO:0030424~axon,	GO:0003723~RNA binding,GO:0003729~mRNA binding,GO:0003743~translation initiation factor activity,GO:0005515~protein binding,GO:0008135~translation factor activity, RNA binding,GO:0045296~cadherin binding,	hsa05416:Viral myocarditis,	P78344	IF4G2_HUMAN	Eukaryotic translation initiation factor 4 gamma 2 (eIF-4-gamma 2) (eIF-4G 2) (eIF4G 2) (Death-associated protein 5) (DAP-5) (p97)	EIF4G2 DAP5 OK/SW-cl.75	pep9721	MESAIAEGGASR	0.0843212	0.00848571	0.0949242	0.226522	0.307946	0.166221	3.7324	1.9001	0.025567	1.59232	1	907	______________________________	______________________________	-	M	E	S	R	F	3	1	0	0	0	0	2	2	0	1	0	0	1	0	0	2	0	0	0	0
GO:0032418~lysosome localization,GO:0051036~regulation of endosome size,GO:0072384~organelle transport along microtubule,	GO:0005765~lysosomal membrane,GO:0098574~cytoplasmic side of lysosomal membrane,GO:0099078~BORC complex,	GO:0005515~protein binding,GO:0042802~identical protein binding,		Q96GS4	BORC6_HUMAN	BLOC-1-related complex subunit 6 (Lysosome-dispersing protein) (Lyspersin)	BORCS6 C17orf59	pep9733	MESSRGRPGPETDLLAVAEHQALVF	0.576364	0.730295	0.602191	0.140103	0.0225023	0.053725	0.11333	-3.1414	0.000676026	3.17004	-1	357	______________________________	ETDLLAVAEHQALVFGGGPGRTSSEPPAGL	-	M	E	V	F	G	3	2	0	1	0	1	3	2	1	0	3	0	1	1	2	2	1	0	0	2
GO:0000422~mitophagy,GO:0010543~regulation of platelet activation,GO:0035356~cellular triglyceride homeostasis,	GO:0005634~nucleus,GO:0005739~mitochondrion,GO:0005741~mitochondrial outer membrane,GO:0016021~integral component of membrane,GO:0031307~integral component of mitochondrial outer membrane,	GO:0005515~protein binding,GO:0005547~phosphatidylinositol-3,4,5-trisphosphate binding,		Q9BWH2	FUND2_HUMAN	FUN14 domain-containing protein 2 (Cervical cancer proto-oncogene 3 protein) (HCC-3) (Hepatitis C virus core-binding protein 6)	FUNDC2 HCBP6 DC44 HCC3 PD03104	pep9746	METSAPRAGSQVVATTARHSA	0.517353	0.300878	0.459507	0.282738	0.0675314	0.0322468	0.29937	-1.74	0.042469	1.37193	-1	189	______________________________	RAGSQVVATTARHSAAYRADPLRVSSRDKL	-	M	E	S	A	A	5	2	0	0	0	1	1	1	1	0	0	0	1	0	1	3	3	0	0	2
GO:0010628~positive regulation of gene expression,GO:0010977~negative regulation of neuron projection development,GO:0014002~astrocyte development,GO:0031175~neuron projection development,GO:0032967~positive regulation of collagen biosynthetic process,GO:0043488~regulation of mRNA stability,GO:0045109~intermediate filament organization,GO:0045727~positive regulation of translation,GO:0060020~Berg…	GO:0005737~cytoplasm,GO:0005777~peroxisome,GO:0005815~microtubule organizing center,GO:0005829~cytosol,GO:0005844~polysome,GO:0005856~cytoskeleton,GO:0005882~intermediate filament,GO:0005886~plasma membrane,GO:0005925~focal adhesion,GO:0016363~nuclear matrix,GO:0030424~axon,GO:0031252~cell leading edge,GO:0043005~neuron projection,GO:0045111~intermediate filament cytoskeleton,GO:0045335~phagocyti…	GO:0003725~double-stranded RNA binding,GO:0005200~structural constituent of cytoskeleton,GO:0005212~structural constituent of eye lens,GO:0005515~protein binding,GO:0019904~protein domain specific binding,GO:0042802~identical protein binding,GO:0060090~binding, bridging,GO:0097110~scaffold protein binding,GO:1990254~keratin filament binding,	hsa05169:Epstein-Barr virus infection,hsa05206:MicroRNAs in cancer,	P08670	VIME_HUMAN	Vimentin	VIM	pep9764	MFGGPGTAS	3.73462	4.48099	3.21173	0.0784613	0.866978	0.752185	0.148558	-2.7509	0.00185003	2.73282	-1	466	______________________________	SSSYRRMFGGPGTASRPSSSRSYVTTSTRT	R	M	F	A	S	R	1	0	0	0	0	0	0	3	0	0	0	0	1	1	1	1	1	0	0	0
GO:0010628~positive regulation of gene expression,GO:0010977~negative regulation of neuron projection development,GO:0014002~astrocyte development,GO:0031175~neuron projection development,GO:0032967~positive regulation of collagen biosynthetic process,GO:0043488~regulation of mRNA stability,GO:0045109~intermediate filament organization,GO:0045727~positive regulation of translation,GO:0060020~Berg…	GO:0005737~cytoplasm,GO:0005777~peroxisome,GO:0005815~microtubule organizing center,GO:0005829~cytosol,GO:0005844~polysome,GO:0005856~cytoskeleton,GO:0005882~intermediate filament,GO:0005886~plasma membrane,GO:0005925~focal adhesion,GO:0016363~nuclear matrix,GO:0030424~axon,GO:0031252~cell leading edge,GO:0043005~neuron projection,GO:0045111~intermediate filament cytoskeleton,GO:0045335~phagocyti…	GO:0003725~double-stranded RNA binding,GO:0005200~structural constituent of cytoskeleton,GO:0005212~structural constituent of eye lens,GO:0005515~protein binding,GO:0019904~protein domain specific binding,GO:0042802~identical protein binding,GO:0060090~binding, bridging,GO:0097110~scaffold protein binding,GO:1990254~keratin filament binding,	hsa05169:Epstein-Barr virus infection,hsa05206:MicroRNAs in cancer,	P08670	VIME_HUMAN	Vimentin	VIM	pep9767	MFGGPGTASRPS	8.49142	9.48278	14.03	1.90653	2.64016	2.82898	0.23046	-2.11741	0.00896872	2.04727	-1	466	______________________________	YRRMFGGPGTASRPSSSRSYVTTSTRTYSL	R	M	F	P	S	S	1	1	0	0	0	0	0	3	0	0	0	0	1	1	2	2	1	0	0	0
GO:0010628~positive regulation of gene expression,GO:0010977~negative regulation of neuron projection development,GO:0014002~astrocyte development,GO:0031175~neuron projection development,GO:0032967~positive regulation of collagen biosynthetic process,GO:0043488~regulation of mRNA stability,GO:0045109~intermediate filament organization,GO:0045727~positive regulation of translation,GO:0060020~Berg…	GO:0005737~cytoplasm,GO:0005777~peroxisome,GO:0005815~microtubule organizing center,GO:0005829~cytosol,GO:0005844~polysome,GO:0005856~cytoskeleton,GO:0005882~intermediate filament,GO:0005886~plasma membrane,GO:0005925~focal adhesion,GO:0016363~nuclear matrix,GO:0030424~axon,GO:0031252~cell leading edge,GO:0043005~neuron projection,GO:0045111~intermediate filament cytoskeleton,GO:0045335~phagocyti…	GO:0003725~double-stranded RNA binding,GO:0005200~structural constituent of cytoskeleton,GO:0005212~structural constituent of eye lens,GO:0005515~protein binding,GO:0019904~protein domain specific binding,GO:0042802~identical protein binding,GO:0060090~binding, bridging,GO:0097110~scaffold protein binding,GO:1990254~keratin filament binding,	hsa05169:Epstein-Barr virus infection,hsa05206:MicroRNAs in cancer,	P08670	VIME_HUMAN	Vimentin	VIM	pep9768	MFGGPGTASRPSS	28.6885	33.2148	32.4605	10.741	14.6908	14.6173	0.424412	-1.23646	0.000696187	3.15727	-1	466	______________________________	RRMFGGPGTASRPSSSRSYVTTSTRTYSLG	R	M	F	S	S	S	1	1	0	0	0	0	0	3	0	0	0	0	1	1	2	3	1	0	0	0
GO:0010628~positive regulation of gene expression,GO:0010977~negative regulation of neuron projection development,GO:0014002~astrocyte development,GO:0031175~neuron projection development,GO:0032967~positive regulation of collagen biosynthetic process,GO:0043488~regulation of mRNA stability,GO:0045109~intermediate filament organization,GO:0045727~positive regulation of translation,GO:0060020~Berg…	GO:0005737~cytoplasm,GO:0005777~peroxisome,GO:0005815~microtubule organizing center,GO:0005829~cytosol,GO:0005844~polysome,GO:0005856~cytoskeleton,GO:0005882~intermediate filament,GO:0005886~plasma membrane,GO:0005925~focal adhesion,GO:0016363~nuclear matrix,GO:0030424~axon,GO:0031252~cell leading edge,GO:0043005~neuron projection,GO:0045111~intermediate filament cytoskeleton,GO:0045335~phagocyti…	GO:0003725~double-stranded RNA binding,GO:0005200~structural constituent of cytoskeleton,GO:0005212~structural constituent of eye lens,GO:0005515~protein binding,GO:0019904~protein domain specific binding,GO:0042802~identical protein binding,GO:0060090~binding, bridging,GO:0097110~scaffold protein binding,GO:1990254~keratin filament binding,	hsa05169:Epstein-Barr virus infection,hsa05206:MicroRNAs in cancer,	P08670	VIME_HUMAN	Vimentin	VIM	pep9769	MFGGPGTASRPSSS	13.3111	9.50602	14.1492	4.39364	4.00494	3.95518	0.33419	-1.58126	0.00463526	2.33393	-1	466	______________________________	RMFGGPGTASRPSSSRSYVTTSTRTYSLGS	R	M	F	S	S	R	1	1	0	0	0	0	0	3	0	0	0	0	1	1	2	4	1	0	0	0
GO:0010628~positive regulation of gene expression,GO:0010977~negative regulation of neuron projection development,GO:0014002~astrocyte development,GO:0031175~neuron projection development,GO:0032967~positive regulation of collagen biosynthetic process,GO:0043488~regulation of mRNA stability,GO:0045109~intermediate filament organization,GO:0045727~positive regulation of translation,GO:0060020~Berg…	GO:0005737~cytoplasm,GO:0005777~peroxisome,GO:0005815~microtubule organizing center,GO:0005829~cytosol,GO:0005844~polysome,GO:0005856~cytoskeleton,GO:0005882~intermediate filament,GO:0005886~plasma membrane,GO:0005925~focal adhesion,GO:0016363~nuclear matrix,GO:0030424~axon,GO:0031252~cell leading edge,GO:0043005~neuron projection,GO:0045111~intermediate filament cytoskeleton,GO:0045335~phagocyti…	GO:0003725~double-stranded RNA binding,GO:0005200~structural constituent of cytoskeleton,GO:0005212~structural constituent of eye lens,GO:0005515~protein binding,GO:0019904~protein domain specific binding,GO:0042802~identical protein binding,GO:0060090~binding, bridging,GO:0097110~scaffold protein binding,GO:1990254~keratin filament binding,	hsa05169:Epstein-Barr virus infection,hsa05206:MicroRNAs in cancer,	P08670	VIME_HUMAN	Vimentin	VIM	pep9773	MFGGPGTASRPSSSRSYVT	0.7519	0.444471	0.353039	0.0587286	0.0471627	0.112603	0.141018	-2.82605	0.0222165	1.65332	-1	466	______________________________	PGTASRPSSSRSYVTTSTRTYSLGSALRPS	R	M	F	V	T	T	1	2	0	0	0	0	0	3	0	0	0	0	1	1	2	5	2	0	1	1
GO:0010628~positive regulation of gene expression,GO:0010977~negative regulation of neuron projection development,GO:0014002~astrocyte development,GO:0031175~neuron projection development,GO:0032967~positive regulation of collagen biosynthetic process,GO:0043488~regulation of mRNA stability,GO:0045109~intermediate filament organization,GO:0045727~positive regulation of translation,GO:0060020~Berg…	GO:0005737~cytoplasm,GO:0005777~peroxisome,GO:0005815~microtubule organizing center,GO:0005829~cytosol,GO:0005844~polysome,GO:0005856~cytoskeleton,GO:0005882~intermediate filament,GO:0005886~plasma membrane,GO:0005925~focal adhesion,GO:0016363~nuclear matrix,GO:0030424~axon,GO:0031252~cell leading edge,GO:0043005~neuron projection,GO:0045111~intermediate filament cytoskeleton,GO:0045335~phagocyti…	GO:0003725~double-stranded RNA binding,GO:0005200~structural constituent of cytoskeleton,GO:0005212~structural constituent of eye lens,GO:0005515~protein binding,GO:0019904~protein domain specific binding,GO:0042802~identical protein binding,GO:0060090~binding, bridging,GO:0097110~scaffold protein binding,GO:1990254~keratin filament binding,	hsa05169:Epstein-Barr virus infection,hsa05206:MicroRNAs in cancer,	P08670	VIME_HUMAN	Vimentin	VIM	pep9774	MFGGPGTASRPSSSRSYVTT	32.8761	18.7113	15.1957	2.92756	3.67106	1.12263	0.115617	-3.11258	0.0225947	1.64599	-1	466	______________________________	GTASRPSSSRSYVTTSTRTYSLGSALRPST	R	M	F	T	T	S	1	2	0	0	0	0	0	3	0	0	0	0	1	1	2	5	3	0	1	1
GO:0006953~acute-phase response,GO:0007596~blood coagulation,GO:0010951~negative regulation of endopeptidase activity,	GO:0005576~extracellular region,GO:0005615~extracellular space,GO:0005783~endoplasmic reticulum,GO:0005788~endoplasmic reticulum lumen,GO:0005794~Golgi apparatus,GO:0030134~ER to Golgi transport vesicle,GO:0031093~platelet alpha granule lumen,GO:0033116~endoplasmic reticulum-Golgi intermediate compartment membrane,GO:0043231~intracellular membrane-bounded organelle,GO:0070062~extracellular exosom…	GO:0002020~protease binding,GO:0004867~serine-type endopeptidase inhibitor activity,GO:0005515~protein binding,GO:0042802~identical protein binding,	hsa04610:Complement and coagulation cascades,	P01009	A1AT_HUMAN	Alpha-1-antitrypsin (Alpha-1 protease inhibitor) (Alpha-1-antiproteinase) (Serpin A1) [Cleaved into: Short peptide from AAT (SPAAT)]	SERPINA1 AAT PI PRO0684 PRO2209	pep9808	MGKVVNPTQK	0.303904	0.425873	0.541213	0.207672	0.147692	0.0705241	0.335084	-1.5774	0.0236367	1.62641	-1	418	FVFLMIEQNTKSPLFMGKVVNPTQK_____	KSPLFMGKVVNPTQK_______________	F	M	G	Q	K	-	0	0	1	0	0	1	0	1	0	0	0	2	1	0	1	0	1	0	0	2
GO:0001666~response to hypoxia,GO:0002755~MyD88-dependent toll-like receptor signaling pathway,GO:0002842~positive regulation of T cell mediated immune response to tumor cell,GO:0002931~response to ischemia,GO:0006457~protein folding,GO:0006458~'de novo' protein folding,GO:0006919~activation of cysteine-type endopeptidase activity involved in apoptotic process,GO:0006986~response to unfolded prot…	GO:0005615~extracellular space,GO:0005737~cytoplasm,GO:0005739~mitochondrion,GO:0005743~mitochondrial inner membrane,GO:0005759~mitochondrial matrix,GO:0005769~early endosome,GO:0005782~peroxisomal matrix,GO:0005791~rough endoplasmic reticulum,GO:0005829~cytosol,GO:0005886~plasma membrane,GO:0005905~clathrin-coated pit,GO:0009986~cell surface,GO:0016020~membrane,GO:0030061~mitochondrial crista,GO…	GO:0001530~lipopolysaccharide binding,GO:0002039~p53 binding,GO:0003688~DNA replication origin binding,GO:0003697~single-stranded DNA binding,GO:0003723~RNA binding,GO:0003725~double-stranded RNA binding,GO:0005515~protein binding,GO:0005524~ATP binding,GO:0008035~high-density lipoprotein particle binding,GO:0016853~isomerase activity,GO:0016887~ATPase activity,GO:0019899~enzyme binding,GO:003162…	hsa03018:RNA degradation,hsa04940:Type I diabetes mellitus,hsa05134:Legionellosis,hsa05152:Tuberculosis,hsa05417:Lipid and atherosclerosis,	P10809	CH60_HUMAN	60 kDa heat shock protein, mitochondrial (EC 5.6.1.7) (60 kDa chaperonin) (Chaperonin 60) (CPN60) (Heat shock protein 60) (HSP-60) (Hsp60) (HuCHA60) (Mitochondrial matrix protein P1) (P60 lymphocyte protein)	HSPD1 HSP60	pep9921	MLQGVDLLADAVAVTMGPKGR	0.0805125	0.0683943	0.0211845	0.262628	0.444758	0.681906	8.16792	3.02997	0.0296127	1.52852	1	573	AYAKDVKFGADARALMLQGVDLLADAVAVT	LLADAVAVTMGPKGRTVIIEQSWGSPKVTK	L	M	L	G	R	T	3	1	0	2	0	1	0	3	0	0	3	1	2	0	1	0	1	0	0	3
GO:0043484~regulation of RNA splicing,	GO:0005634~nucleus,GO:0005654~nucleoplasm,GO:0005829~cytosol,GO:0014069~postsynaptic density,GO:0016020~membrane,GO:1990904~ribonucleoprotein complex,	GO:0003723~RNA binding,GO:0005515~protein binding,		P55795	HNRH2_HUMAN	Heterogeneous nuclear ribonucleoprotein H2 (hnRNP H2) (FTP-3) (Heterogeneous nuclear ribonucleoprotein H') (hnRNP H') [Cleaved into: Heterogeneous nuclear ribonucleoprotein H2, N-terminally processed]	HNRNPH2 FTP3 HNRPH2	pep9946	MMLSTEGREGFVVK	0.0071175	0.00418536	0.00936379	0.177749	0.0815461	0.0746652	16.1594	4.0143	0.0350041	1.45588	1	449	______________________________	______________________________	-	M	M	V	K	V	0	1	0	0	0	0	2	2	0	0	1	1	2	1	0	1	1	0	0	2
GO:0002181~cytoplasmic translation,GO:0006364~rRNA processing,GO:0006412~translation,GO:0034101~erythrocyte homeostasis,GO:0042274~ribosomal small subunit biogenesis,	GO:0005634~nucleus,GO:0005654~nucleoplasm,GO:0005737~cytoplasm,GO:0005783~endoplasmic reticulum,GO:0005829~cytosol,GO:0005840~ribosome,GO:0015935~small ribosomal subunit,GO:0016020~membrane,GO:0022626~cytosolic ribosome,GO:0022627~cytosolic small ribosomal subunit,GO:0045202~synapse,	GO:0003723~RNA binding,GO:0003735~structural constituent of ribosome,GO:0031369~translation initiation factor binding,	hsa03010:Ribosome,hsa05171:Coronavirus disease - COVID-19,	P62847	RS24_HUMAN	40S ribosomal protein S24 (Small ribosomal subunit protein eS24)	RPS24	pep9954	MNDTVTIRT	0.026735	0.0157212	0.0351726	0.146275	0.179861	0.382723	9.1314	3.19084	0.0468381	1.3294	1	133	______________________________	______________________________	-	M	N	R	T	R	0	1	1	1	0	0	0	0	0	1	0	0	1	0	0	0	3	0	0	1
GO:0002181~cytoplasmic translation,GO:0006364~rRNA processing,GO:0006412~translation,GO:0034101~erythrocyte homeostasis,GO:0042274~ribosomal small subunit biogenesis,	GO:0005634~nucleus,GO:0005654~nucleoplasm,GO:0005737~cytoplasm,GO:0005783~endoplasmic reticulum,GO:0005829~cytosol,GO:0005840~ribosome,GO:0015935~small ribosomal subunit,GO:0016020~membrane,GO:0022626~cytosolic ribosome,GO:0022627~cytosolic small ribosomal subunit,GO:0045202~synapse,	GO:0003723~RNA binding,GO:0003735~structural constituent of ribosome,GO:0031369~translation initiation factor binding,	hsa03010:Ribosome,hsa05171:Coronavirus disease - COVID-19,	P62847	RS24_HUMAN	40S ribosomal protein S24 (Small ribosomal subunit protein eS24)	RPS24	pep9955	MNDTVTIRTR	0.0958967	0.0112782	0.0252324	7.90226	4.20915	11.3319	177.054	7.46805	0.0194716	1.7106	1	133	______________________________	______________________________	-	M	N	T	R	K	0	2	1	1	0	0	0	0	0	1	0	0	1	0	0	0	3	0	0	1
GO:0006955~immune response,GO:0009615~response to virus,GO:0032897~negative regulation of viral transcription,GO:0034341~response to interferon-gamma,GO:0035455~response to interferon-alpha,GO:0035456~response to interferon-beta,GO:0045071~negative regulation of viral genome replication,GO:0046597~negative regulation of viral entry into host cell,GO:0051607~defense response to virus,GO:0060337~ty…	GO:0005765~lysosomal membrane,GO:0005886~plasma membrane,GO:0016021~integral component of membrane,GO:0031901~early endosome membrane,GO:0031902~late endosome membrane,GO:0032991~macromolecular complex,GO:0048471~perinuclear region of cytoplasm,	GO:0005515~protein binding,		Q01628	IFM3_HUMAN	Interferon-induced transmembrane protein 3 (Dispanin subfamily A member 2b) (DSPA2b) (Interferon-inducible protein 1-8U)	IFITM3	pep9961	MNHTVQTFFSPVN	1.039	0.687486	1.31141	0.434616	0.256632	0.122544	0.267881	-1.90034	0.0213708	1.67018	-1	133	______________________________	______________________________	-	M	N	V	N	S	0	0	2	0	0	1	0	0	1	0	0	0	1	2	1	1	2	0	0	2
GO:0006955~immune response,GO:0009615~response to virus,GO:0032897~negative regulation of viral transcription,GO:0034341~response to interferon-gamma,GO:0035455~response to interferon-alpha,GO:0035456~response to interferon-beta,GO:0045071~negative regulation of viral genome replication,GO:0046597~negative regulation of viral entry into host cell,GO:0051607~defense response to virus,GO:0060337~ty…	GO:0005765~lysosomal membrane,GO:0005886~plasma membrane,GO:0016021~integral component of membrane,GO:0031901~early endosome membrane,GO:0031902~late endosome membrane,GO:0032991~macromolecular complex,GO:0048471~perinuclear region of cytoplasm,	GO:0005515~protein binding,		Q01628	IFM3_HUMAN	Interferon-induced transmembrane protein 3 (Dispanin subfamily A member 2b) (DSPA2b) (Interferon-inducible protein 1-8U)	IFITM3	pep9962	MNHTVQTFFSPVNS	0.239855	0.201897	0.261324	0.136621	0.011044	0.131839	0.397545	-1.33081	0.0340154	1.46832	-1	133	______________________________	______________________________	-	M	N	N	S	G	0	0	2	0	0	1	0	0	1	0	0	0	1	2	1	2	2	0	0	2
GO:0001701~in utero embryonic development,GO:0006366~transcription from RNA polymerase II promoter,GO:0015031~protein transport,GO:1905551~negative regulation of protein localization to endoplasmic reticulum,	GO:0005634~nucleus,GO:0005737~cytoplasm,GO:0005829~cytosol,GO:0005854~nascent polypeptide-associated complex,GO:0042788~polysomal ribosome,	GO:0003723~RNA binding,GO:0005515~protein binding,		P20290	BTF3_HUMAN	Transcription factor BTF3 (Nascent polypeptide-associated complex subunit beta) (NAC-beta) (RNA polymerase B transcription factor 3)	BTF3 NACB OK/SW-cl.8	pep9981	MNQEKLAKLQAQVRIGGKGTAR	0.3734	0.371413	0.244497	0.0406724	0.189257	0.0779829	0.31124	-1.6839	0.0212085	1.67349	-1	206	RGGTRGQEPQMKETIMNQEKLAKLQAQVRI	KLQAQVRIGGKGTARRKKKVVHRTATADDK	I	M	N	A	R	R	3	2	1	0	0	3	1	3	0	1	2	3	1	0	0	0	1	0	0	1
GO:0043484~regulation of RNA splicing,GO:1901385~regulation of voltage-gated calcium channel activity,GO:1905686~positive regulation of plasma membrane repair,	GO:0005634~nucleus,GO:0005737~cytoplasm,GO:0005765~lysosomal membrane,GO:0005829~cytosol,GO:0005886~plasma membrane,GO:0005925~focal adhesion,GO:0015629~actin cytoskeleton,GO:0016020~membrane,GO:0030315~T-tubule,GO:0031982~vesicle,GO:0042383~sarcolemma,GO:0043034~costamere,GO:0044291~cell-cell contact zone,GO:0045121~membrane raft,GO:0070062~extracellular exosome,GO:0098797~plasma membrane protei…	GO:0003723~RNA binding,GO:0005515~protein binding,GO:0042802~identical protein binding,GO:0044548~S100 protein binding,GO:0045296~cadherin binding,GO:0097493~structural molecule activity conferring elasticity,	hsa05132:Salmonella infection,	Q09666	AHNK_HUMAN	Neuroblast differentiation-associated protein AHNAK (Desmoyokin)	AHNAK PM227	pep10016	MPDVDLHLKGPKVK	0.170812	0.216781	0.245975	0.0260908	0.104763	0.050025	0.285492	-1.80848	0.0091509	2.03854	-1	5890	KFKMPEMHFKTPKISMPDVDLHLKGPKVKG	SMPDVDLHLKGPKVKGDVDVSVPKVEGEMK	S	M	P	V	K	G	0	0	0	2	0	0	0	1	1	0	2	3	1	0	2	0	0	0	0	2
GO:0043484~regulation of RNA splicing,GO:1901385~regulation of voltage-gated calcium channel activity,GO:1905686~positive regulation of plasma membrane repair,	GO:0005634~nucleus,GO:0005737~cytoplasm,GO:0005765~lysosomal membrane,GO:0005829~cytosol,GO:0005886~plasma membrane,GO:0005925~focal adhesion,GO:0015629~actin cytoskeleton,GO:0016020~membrane,GO:0030315~T-tubule,GO:0031982~vesicle,GO:0042383~sarcolemma,GO:0043034~costamere,GO:0044291~cell-cell contact zone,GO:0045121~membrane raft,GO:0070062~extracellular exosome,GO:0098797~plasma membrane protei…	GO:0003723~RNA binding,GO:0005515~protein binding,GO:0042802~identical protein binding,GO:0044548~S100 protein binding,GO:0045296~cadherin binding,GO:0097493~structural molecule activity conferring elasticity,	hsa05132:Salmonella infection,	Q09666	AHNK_HUMAN	Neuroblast differentiation-associated protein AHNAK (Desmoyokin)	AHNAK PM227	pep10036	MPEMHFRAPK	0.699206	1.48001	1.90001	0.153023	0.122887	0.293397	0.139563	-2.84102	0.0302432	1.51937	-1	5890	SLEGPEGKLKGPKFKMPEMHFRAPKMSLPD	GPKFKMPEMHFRAPKMSLPDVDLDLKGPKM	K	M	P	P	K	M	1	1	0	0	0	0	1	0	1	0	0	1	2	1	2	0	0	0	0	0
GO:0043484~regulation of RNA splicing,GO:1901385~regulation of voltage-gated calcium channel activity,GO:1905686~positive regulation of plasma membrane repair,	GO:0005634~nucleus,GO:0005737~cytoplasm,GO:0005765~lysosomal membrane,GO:0005829~cytosol,GO:0005886~plasma membrane,GO:0005925~focal adhesion,GO:0015629~actin cytoskeleton,GO:0016020~membrane,GO:0030315~T-tubule,GO:0031982~vesicle,GO:0042383~sarcolemma,GO:0043034~costamere,GO:0044291~cell-cell contact zone,GO:0045121~membrane raft,GO:0070062~extracellular exosome,GO:0098797~plasma membrane protei…	GO:0003723~RNA binding,GO:0005515~protein binding,GO:0042802~identical protein binding,GO:0044548~S100 protein binding,GO:0045296~cadherin binding,GO:0097493~structural molecule activity conferring elasticity,	hsa05132:Salmonella infection,	Q09666	AHNK_HUMAN	Neuroblast differentiation-associated protein AHNAK (Desmoyokin)	AHNAK PM227	pep10060	MPFLSISSPKVSMPDVELNLK	0.191933	0.212752	0.414334	0.114015	0.0183123	0.0437213	0.214951	-2.21792	0.0486892	1.31257	-1	5890	PDVEVQGKVKGSKFKMPFLSISSPKVSMPD	SSPKVSMPDVELNLKSPKVKGDLDIAGPNL	K	M	P	L	K	S	0	0	1	1	0	0	1	0	0	1	3	2	2	1	3	4	0	0	0	2
GO:0000226~microtubule cytoskeleton organization,GO:0000278~mitotic cell cycle,GO:0007017~microtubule-based process,GO:0009987~cellular process,GO:0030705~cytoskeleton-dependent intracellular transport,GO:0042267~natural killer cell mediated cytotoxicity,GO:0050807~regulation of synapse organization,GO:0051225~spindle assembly,GO:0051301~cell division,GO:0071895~odontoblast differentiation,	GO:0005576~extracellular region,GO:0005634~nucleus,GO:0005641~nuclear envelope lumen,GO:0005737~cytoplasm,GO:0005829~cytosol,GO:0005856~cytoskeleton,GO:0005874~microtubule,GO:0015630~microtubule cytoskeleton,GO:0032991~macromolecular complex,GO:0035578~azurophil granule lumen,GO:0036464~cytoplasmic ribonucleoprotein granule,GO:0044297~cell body,GO:0045121~membrane raft,GO:0045171~intercellular br…	GO:0003924~GTPase activity,GO:0005198~structural molecule activity,GO:0005200~structural constituent of cytoskeleton,GO:0005515~protein binding,GO:0005525~GTP binding,GO:0019904~protein domain specific binding,GO:0031625~ubiquitin protein ligase binding,GO:0032794~GTPase activating protein binding,GO:0042288~MHC class I protein binding,GO:0044877~macromolecular complex binding,GO:0046872~metal io…	hsa04145:Phagosome,hsa04540:Gap junction,hsa05010:Alzheimer disease,hsa05012:Parkinson disease,hsa05014:Amyotrophic lateral sclerosis,hsa05016:Huntington disease,hsa05020:Prion disease,hsa05022:Pathways of neurodegeneration - multiple diseases,hsa05130:Pathogenic Escherichia coli infection,hsa05132:Salmonella infection,	P07437	TBB5_HUMAN	Tubulin beta chain (Tubulin beta-5 chain)	TUBB TUBB5 OK/SW-cl.56	pep10069	MPGFAPLTSRGSQQY	0.0395157	0.0232368	0.051987	0.216203	0.230416	0.082907	4.61503	2.20634	0.0442133	1.35445	1	444	KLAVNMVPFPRLHFFMPGFAPLTSRGSQQY	MPGFAPLTSRGSQQYRALTVPELTQQVFDA	F	M	P	Q	Y	R	1	1	0	0	0	2	0	2	0	0	1	0	1	1	2	2	1	0	1	0
GO:0002181~cytoplasmic translation,GO:0006412~translation,	GO:0005737~cytoplasm,GO:0005829~cytosol,GO:0005840~ribosome,GO:0016020~membrane,GO:0022625~cytosolic large ribosomal subunit,GO:0022626~cytosolic ribosome,GO:0042788~polysomal ribosome,	GO:0003723~RNA binding,GO:0003735~structural constituent of ribosome,	hsa03010:Ribosome,hsa05171:Coronavirus disease - COVID-19,	P62910	RL32_HUMAN	60S ribosomal protein L32 (Large ribosomal subunit protein eL32)	RPL32 PP9932	pep10108	MPNIGYGSNK	0.0500402	0.0294256	0.065833	0.329105	0.219867	0.623785	8.07135	3.01281	0.047421	1.32403	1	135	GIDNRVRRRFKGQILMPNIGYGSNKKTKHM	KGQILMPNIGYGSNKKTKHMLPSGFRKFLV	L	M	P	N	K	K	0	0	2	0	0	0	0	2	0	1	0	1	1	0	1	1	0	0	1	0
GO:0002181~cytoplasmic translation,GO:0006412~translation,GO:0007566~embryo implantation,	GO:0005737~cytoplasm,GO:0005829~cytosol,GO:0005840~ribosome,GO:0016020~membrane,GO:0022625~cytosolic large ribosomal subunit,GO:0022626~cytosolic ribosome,	GO:0003723~RNA binding,GO:0003735~structural constituent of ribosome,GO:0008201~heparin binding,GO:0045296~cadherin binding,	hsa03010:Ribosome,hsa05171:Coronavirus disease - COVID-19,	P47914	RL29_HUMAN	60S ribosomal protein L29 (Cell surface heparin-binding protein HIP) (Large ribosomal subunit protein eL29)	RPL29	pep10127	MQANNAKAMSARAEAIK	0.347342	0.242041	0.327459	0.0544733	0.0437454	0.104444	0.221044	-2.17759	0.00310008	2.50863	-1	159	NMRFAKKHNKKGLKKMQANNAKAMSARAEA	ANNAKAMSARAEAIKALVKPKEVKPKIPKG	K	M	Q	I	K	A	6	1	2	0	0	1	1	0	0	1	0	2	2	0	0	1	0	0	0	0
GO:0030855~epithelial cell differentiation,GO:0031032~actomyosin structure organization,GO:0032780~negative regulation of ATPase activity,GO:0098609~cell-cell adhesion,	GO:0005829~cytosol,GO:0005856~cytoskeleton,GO:0005912~adherens junction,GO:0005925~focal adhesion,GO:0014069~postsynaptic density,GO:0015629~actin cytoskeleton,GO:0043025~neuronal cell body,GO:0043197~dendritic spine,	GO:0003779~actin binding,GO:0005516~calmodulin binding,GO:0008017~microtubule binding,GO:0098641~cadherin binding involved in cell-cell adhesion,		Q15417	CNN3_HUMAN	Calponin-3 (Calponin, acidic isoform)	CNN3	pep10155	MQTDKPFDQTT	0.32018	0.665714	0.569044	0.0700721	0.0562722	0.134352	0.167657	-2.57641	0.0150782	1.82165	-1	329	GMTAYGTRRHLYDPKMQTDKPFDQTTISLQ	YDPKMQTDKPFDQTTISLQMGTNKGASQAG	K	M	Q	T	T	I	0	0	0	2	0	2	0	0	0	0	0	1	1	1	1	0	3	0	0	0
GO:0043484~regulation of RNA splicing,GO:1901385~regulation of voltage-gated calcium channel activity,GO:1905686~positive regulation of plasma membrane repair,	GO:0005634~nucleus,GO:0005737~cytoplasm,GO:0005765~lysosomal membrane,GO:0005829~cytosol,GO:0005886~plasma membrane,GO:0005925~focal adhesion,GO:0015629~actin cytoskeleton,GO:0016020~membrane,GO:0030315~T-tubule,GO:0031982~vesicle,GO:0042383~sarcolemma,GO:0043034~costamere,GO:0044291~cell-cell contact zone,GO:0045121~membrane raft,GO:0070062~extracellular exosome,GO:0098797~plasma membrane protei…	GO:0003723~RNA binding,GO:0005515~protein binding,GO:0042802~identical protein binding,GO:0044548~S100 protein binding,GO:0045296~cadherin binding,GO:0097493~structural molecule activity conferring elasticity,	hsa05132:Salmonella infection,	Q09666	AHNK_HUMAN	Neuroblast differentiation-associated protein AHNAK (Desmoyokin)	AHNAK PM227	pep10172	MSLPDVDLDLKGPK	0.897691	0.507096	0.415533	0.0619509	0.272981	0.0237562	0.197047	-2.34339	0.0432954	1.36356	-1	5890	GPKFKMPEMHFRAPKMSLPDVDLDLKGPKM	KMSLPDVDLDLKGPKMKGNVDISAPKIEGE	K	M	S	P	K	M	0	0	0	3	0	0	0	1	0	0	3	2	1	0	2	1	0	0	0	1
GO:0043484~regulation of RNA splicing,GO:1901385~regulation of voltage-gated calcium channel activity,GO:1905686~positive regulation of plasma membrane repair,	GO:0005634~nucleus,GO:0005737~cytoplasm,GO:0005765~lysosomal membrane,GO:0005829~cytosol,GO:0005886~plasma membrane,GO:0005925~focal adhesion,GO:0015629~actin cytoskeleton,GO:0016020~membrane,GO:0030315~T-tubule,GO:0031982~vesicle,GO:0042383~sarcolemma,GO:0043034~costamere,GO:0044291~cell-cell contact zone,GO:0045121~membrane raft,GO:0070062~extracellular exosome,GO:0098797~plasma membrane protei…	GO:0003723~RNA binding,GO:0005515~protein binding,GO:0042802~identical protein binding,GO:0044548~S100 protein binding,GO:0045296~cadherin binding,GO:0097493~structural molecule activity conferring elasticity,	hsa05132:Salmonella infection,	Q09666	AHNK_HUMAN	Neuroblast differentiation-associated protein AHNAK (Desmoyokin)	AHNAK PM227	pep10173	MSLPDVDLDLKGPKMK	0.342241	0.297731	0.364075	0.0199901	0.0802666	0.0383279	0.138026	-2.85699	0.000400909	3.39695	-1	5890	GPKFKMPEMHFRAPKMSLPDVDLDLKGPKM	SLPDVDLDLKGPKMKGNVDISAPKIEGEMQ	K	M	S	M	K	G	0	0	0	3	0	0	0	1	0	0	3	3	2	0	2	1	0	0	0	1
GO:0002250~adaptive immune response,GO:0007155~cell adhesion,GO:0007160~cell-matrix adhesion,GO:0007596~blood coagulation,GO:0030168~platelet activation,GO:0031639~plasminogen activation,GO:0034116~positive regulation of heterotypic cell-cell adhesion,GO:0034622~cellular macromolecular complex assembly,GO:0042730~fibrinolysis,GO:0043152~induction of bacterial agglutination,GO:0044320~cellular res…	GO:0005576~extracellular region,GO:0005577~fibrinogen complex,GO:0005615~extracellular space,GO:0005783~endoplasmic reticulum,GO:0005886~plasma membrane,GO:0005938~cell cortex,GO:0009897~external side of plasma membrane,GO:0009986~cell surface,GO:0031091~platelet alpha granule,GO:0031093~platelet alpha granule lumen,GO:0045202~synapse,GO:0070062~extracellular exosome,GO:0072562~blood microparticl…	GO:0005102~receptor binding,GO:0005198~structural molecule activity,GO:0005201~extracellular matrix structural constituent,GO:0005515~protein binding,GO:0050839~cell adhesion molecule binding,GO:0051087~chaperone binding,	hsa04610:Complement and coagulation cascades,hsa04611:Platelet activation,hsa04613:Neutrophil extracellular trap formation,hsa05171:Coronavirus disease - COVID-19,	P02675	FIBB_HUMAN	Fibrinogen beta chain [Cleaved into: Fibrinopeptide B; Fibrinogen beta chain]	FGB	pep10176	MSMKIRPFFPQ	0.0592948	0.165674	0.102028	0.0129768	0.0104212	0.024881	0.147643	-2.75981	0.0409289	1.38797	-1	491	VVWMNWKGSWYSMRKMSMKIRPFFPQQ___	SMRKMSMKIRPFFPQQ______________	K	M	S	P	Q	Q	0	1	0	0	0	1	0	0	0	1	0	1	2	2	2	1	0	0	0	0
GO:0030855~epithelial cell differentiation,	GO:0005576~extracellular region,GO:0005829~cytosol,GO:0005856~cytoskeleton,GO:0031982~vesicle,GO:0070062~extracellular exosome,	GO:0005515~protein binding,GO:0045296~cadherin binding,		P37802	TAGL2_HUMAN	Transgelin-2 (Epididymis tissue protein Li 7e) (SM22-alpha homolog)	TAGLN2 KIAA0120 CDABP0035	pep10187	MTGYGMPRQ	0.231794	0.506812	0.382202	0.17316	0.0278116	0.0664012	0.238553	-2.06762	0.0348665	1.45759	-1	199	IGLQMGTNRGASQAGMTGYGMPRQIL____	GASQAGMTGYGMPRQIL_____________	G	M	T	R	Q	I	0	1	0	0	0	1	0	2	0	0	0	0	2	0	1	0	1	0	1	0
GO:0030855~epithelial cell differentiation,	GO:0005576~extracellular region,GO:0005829~cytosol,GO:0005856~cytoskeleton,GO:0031982~vesicle,GO:0070062~extracellular exosome,	GO:0005515~protein binding,GO:0045296~cadherin binding,		P37802	TAGL2_HUMAN	Transgelin-2 (Epididymis tissue protein Li 7e) (SM22-alpha homolog)	TAGLN2 KIAA0120 CDABP0035	pep10188	MTGYGMPRQIL	0.201696	0.226706	0.111314	0.083032	0.013336	0.0318401	0.237547	-2.07371	0.028204	1.54969	-1	199	IGLQMGTNRGASQAGMTGYGMPRQIL____	SQAGMTGYGMPRQIL_______________	G	M	T	I	L	-	0	1	0	0	0	1	0	2	0	1	1	0	2	0	1	0	1	0	1	0
GO:0007155~cell adhesion,GO:0043410~positive regulation of MAPK cascade,GO:0090050~positive regulation of cell migration involved in sprouting angiogenesis,GO:1900748~positive regulation of vascular endothelial growth factor signaling pathway,GO:1903589~positive regulation of blood vessel endothelial cell proliferation involved in sprouting angiogenesis,GO:1903672~positive regulation of sprouting…	GO:0005912~adherens junction,GO:0032587~ruffle membrane,GO:0048471~perinuclear region of cytoplasm,			Q9P266	JCAD_HUMAN	Junctional cadherin 5-associated protein (Junctional protein associated with coronary artery disease) (JCAD)	JCAD KIAA1462	pep10236	MYSVEDLLISHGYK	0.108489	0.108515	0.185808	0.30881	0.344033	0.507239	2.87995	1.52605	0.0190161	1.72088	1	1359	______________________________	______________________________	-	M	Y	Y	K	L	0	0	0	1	0	0	1	1	1	1	2	1	1	0	0	2	0	0	2	1
GO:0010942~positive regulation of cell death,GO:0015670~carbon dioxide transport,GO:0015671~oxygen transport,GO:0030185~nitric oxide transport,GO:0042542~response to hydrogen peroxide,GO:0042744~hydrogen peroxide catabolic process,GO:0098869~cellular oxidant detoxification,	GO:0005576~extracellular region,GO:0005615~extracellular space,GO:0005829~cytosol,GO:0005833~hemoglobin complex,GO:0016020~membrane,GO:0022627~cytosolic small ribosomal subunit,GO:0031838~haptoglobin-hemoglobin complex,GO:0070062~extracellular exosome,GO:0071682~endocytic vesicle lumen,GO:0072562~blood microparticle,	GO:0004601~peroxidase activity,GO:0005344~oxygen transporter activity,GO:0005506~iron ion binding,GO:0005515~protein binding,GO:0019825~oxygen binding,GO:0020037~heme binding,GO:0031720~haptoglobin binding,GO:0043177~organic acid binding,GO:0046872~metal ion binding,	hsa05143:African trypanosomiasis,hsa05144:Malaria,	P69905	HBA_HUMAN	Hemoglobin subunit alpha (Alpha-globin) (Hemoglobin alpha chain) [Cleaved into: Hemopressin]	HBA1; HBA2	pep10287	NAVAHVDDMPNALSALSDLH	1.07882	0.880294	1.53911	0.0573495	0.230276	0.109959	0.113653	-3.13729	0.00686905	2.1631	-1	142	AQVKGHGKKVADALTNAVAHVDDMPNALSA	VDDMPNALSALSDLHAHKLRVDPVNFKLLS	T	N	A	L	H	A	4	0	2	3	0	0	0	0	2	0	3	0	1	0	1	2	0	0	0	2
GO:0002181~cytoplasmic translation,GO:0006364~rRNA processing,GO:0006412~translation,GO:0034101~erythrocyte homeostasis,GO:0042274~ribosomal small subunit biogenesis,	GO:0005634~nucleus,GO:0005654~nucleoplasm,GO:0005737~cytoplasm,GO:0005783~endoplasmic reticulum,GO:0005829~cytosol,GO:0005840~ribosome,GO:0015935~small ribosomal subunit,GO:0016020~membrane,GO:0022626~cytosolic ribosome,GO:0022627~cytosolic small ribosomal subunit,GO:0045202~synapse,	GO:0003723~RNA binding,GO:0003735~structural constituent of ribosome,GO:0031369~translation initiation factor binding,	hsa03010:Ribosome,hsa05171:Coronavirus disease - COVID-19,	P62847	RS24_HUMAN	40S ribosomal protein S24 (Small ribosomal subunit protein eS24)	RPS24	pep10335	NDTVTIRTR	0.163527	0.132363	0.246425	0.0357883	0.0287402	0.0686184	0.245516	-2.02611	0.0196213	1.70727	-1	133	______________________________	______________________________	M	N	D	T	R	K	0	2	1	1	0	0	0	0	0	1	0	0	0	0	0	0	3	0	0	1
GO:0002250~adaptive immune response,GO:0007155~cell adhesion,GO:0007160~cell-matrix adhesion,GO:0007596~blood coagulation,GO:0030168~platelet activation,GO:0031639~plasminogen activation,GO:0034116~positive regulation of heterotypic cell-cell adhesion,GO:0034622~cellular macromolecular complex assembly,GO:0042730~fibrinolysis,GO:0043152~induction of bacterial agglutination,GO:0044320~cellular res…	GO:0005576~extracellular region,GO:0005577~fibrinogen complex,GO:0005615~extracellular space,GO:0005783~endoplasmic reticulum,GO:0005886~plasma membrane,GO:0005938~cell cortex,GO:0009897~external side of plasma membrane,GO:0009986~cell surface,GO:0031091~platelet alpha granule,GO:0031093~platelet alpha granule lumen,GO:0045202~synapse,GO:0070062~extracellular exosome,GO:0072562~blood microparticl…	GO:0005102~receptor binding,GO:0005198~structural molecule activity,GO:0005201~extracellular matrix structural constituent,GO:0005515~protein binding,GO:0050839~cell adhesion molecule binding,GO:0051087~chaperone binding,	hsa04610:Complement and coagulation cascades,hsa04611:Platelet activation,hsa04613:Neutrophil extracellular trap formation,hsa05171:Coronavirus disease - COVID-19,	P02675	FIBB_HUMAN	Fibrinogen beta chain [Cleaved into: Fibrinopeptide B; Fibrinogen beta chain]	FGB	pep10346	NEANKYQISVNK	0.0213758	0.0125698	0.0281221	0.116954	0.105178	0.0448481	4.30143	2.10482	0.0400157	1.39777	1	491	KGDKVKAHYGGFTVQNEANKYQISVNKYRG	TVQNEANKYQISVNKYRGTAGNALMDGASQ	Q	N	E	N	K	Y	1	0	3	0	0	1	1	0	0	1	0	2	0	0	0	1	0	0	1	1
GO:0000226~microtubule cytoskeleton organization,GO:0000278~mitotic cell cycle,GO:0007017~microtubule-based process,GO:0009987~cellular process,GO:0030705~cytoskeleton-dependent intracellular transport,GO:0042267~natural killer cell mediated cytotoxicity,GO:0050807~regulation of synapse organization,GO:0051225~spindle assembly,GO:0051301~cell division,GO:0071895~odontoblast differentiation,	GO:0005576~extracellular region,GO:0005634~nucleus,GO:0005641~nuclear envelope lumen,GO:0005737~cytoplasm,GO:0005829~cytosol,GO:0005856~cytoskeleton,GO:0005874~microtubule,GO:0015630~microtubule cytoskeleton,GO:0032991~macromolecular complex,GO:0035578~azurophil granule lumen,GO:0036464~cytoplasmic ribonucleoprotein granule,GO:0044297~cell body,GO:0045121~membrane raft,GO:0045171~intercellular br…	GO:0003924~GTPase activity,GO:0005198~structural molecule activity,GO:0005200~structural constituent of cytoskeleton,GO:0005515~protein binding,GO:0005525~GTP binding,GO:0019904~protein domain specific binding,GO:0031625~ubiquitin protein ligase binding,GO:0032794~GTPase activating protein binding,GO:0042288~MHC class I protein binding,GO:0044877~macromolecular complex binding,GO:0046872~metal io…	hsa04145:Phagosome,hsa04540:Gap junction,hsa05010:Alzheimer disease,hsa05012:Parkinson disease,hsa05014:Amyotrophic lateral sclerosis,hsa05016:Huntington disease,hsa05020:Prion disease,hsa05022:Pathways of neurodegeneration - multiple diseases,hsa05130:Pathogenic Escherichia coli infection,hsa05132:Salmonella infection,	P07437	TBB5_HUMAN	Tubulin beta chain (Tubulin beta-5 chain)	TUBB TUBB5 OK/SW-cl.56	pep10348	NEATGGKYVPR	0.222817	0.101155	0.387429	0.903967	1.40795	0.756666	4.31343	2.10884	0.0213351	1.67091	1	444	HGDSDLQLDRISVYYNEATGGKYVPRAILV	SVYYNEATGGKYVPRAILVDLEPGTMDSVR	Y	N	E	P	R	A	1	1	1	0	0	0	1	2	0	0	0	1	0	0	1	0	1	0	1	1
GO:0007596~blood coagulation,GO:0018149~peptide cross-linking,GO:0072378~blood coagulation, fibrin clot formation,	GO:0005576~extracellular region,GO:0005615~extracellular space,GO:0031093~platelet alpha granule lumen,GO:0072562~blood microparticle,GO:1990234~transferase complex,	GO:0003810~protein-glutamine gamma-glutamyltransferase activity,GO:0005515~protein binding,GO:0046872~metal ion binding,	hsa04610:Complement and coagulation cascades,hsa05171:Coronavirus disease - COVID-19,	P00488	F13A_HUMAN	Coagulation factor XIII A chain (Coagulation factor XIIIa) (EC 2.3.2.13) (Protein-glutamine gamma-glutamyltransferase A chain) (Transglutaminase A chain)	F13A1 F13A	pep10353	NEAWMTRPDLPVG	0.0124693	0.00733243	0.0164046	0.0682235	0.0598335	0.0261616	4.25943	2.09066	0.0399939	1.39801	1	732	NSKLTKDSVWNYHCWNEAWMTRPDLPVGFG	CWNEAWMTRPDLPVGFGGWQAVDSTPQENS	W	N	E	V	G	F	1	1	1	1	0	0	1	1	0	0	1	0	1	0	2	0	1	1	0	1
GO:0000470~maturation of LSU-rRNA,GO:0002181~cytoplasmic translation,GO:0006412~translation,GO:0042254~ribosome biogenesis,	GO:0005634~nucleus,GO:0005730~nucleolus,GO:0005737~cytoplasm,GO:0005829~cytosol,GO:0005925~focal adhesion,GO:0016020~membrane,GO:0022625~cytosolic large ribosomal subunit,GO:0022626~cytosolic ribosome,GO:0042788~polysomal ribosome,	GO:0003723~RNA binding,GO:0003735~structural constituent of ribosome,GO:0005515~protein binding,GO:0045296~cadherin binding,	hsa03010:Ribosome,hsa05171:Coronavirus disease - COVID-19,	P62424	RL7A_HUMAN	60S ribosomal protein L7a (Large ribosomal subunit protein eL8) (PLA-X polypeptide) (Surfeit locus protein 3)	RPL7A SURF-3 SURF3	pep10402	NFGIGQDIQPK	1.24467	0.84962	1.54716	2.75052	2.44414	2.96007	2.23942	1.16312	0.00392321	2.40636	1	266	EAKKVVNPLFEKRPKNFGIGQDIQPKRDLT	KRPKNFGIGQDIQPKRDLTRFVKWPRYIRL	K	N	F	P	K	R	0	0	1	1	0	2	0	2	0	2	0	1	0	1	1	0	0	0	0	0
GO:0043484~regulation of RNA splicing,GO:1901385~regulation of voltage-gated calcium channel activity,GO:1905686~positive regulation of plasma membrane repair,	GO:0005634~nucleus,GO:0005737~cytoplasm,GO:0005765~lysosomal membrane,GO:0005829~cytosol,GO:0005886~plasma membrane,GO:0005925~focal adhesion,GO:0015629~actin cytoskeleton,GO:0016020~membrane,GO:0030315~T-tubule,GO:0031982~vesicle,GO:0042383~sarcolemma,GO:0043034~costamere,GO:0044291~cell-cell contact zone,GO:0045121~membrane raft,GO:0070062~extracellular exosome,GO:0098797~plasma membrane protei…	GO:0003723~RNA binding,GO:0005515~protein binding,GO:0042802~identical protein binding,GO:0044548~S100 protein binding,GO:0045296~cadherin binding,GO:0097493~structural molecule activity conferring elasticity,	hsa05132:Salmonella infection,	Q09666	AHNK_HUMAN	Neuroblast differentiation-associated protein AHNAK (Desmoyokin)	AHNAK PM227	pep10495	NIKAPKISMPDIDFNLK	0.239089	0.150689	0.0984444	0.0163764	0.0131513	0.0313991	0.124793	-3.00239	0.0263418	1.57935	-1	5890	PDAKLKGPKFKMPEMNIKAPKISMPDIDFN	KAPKISMPDIDFNLKGPKVKGDVDVSLPKV	M	N	I	L	K	G	1	0	2	2	0	0	0	0	0	3	1	3	1	1	2	1	0	0	0	0
[truncated: 234 more rows]
[truncated: 35 more columns]

## Sheet: BP
Category	Term	Count	%	PValue	Genes	List Total	Pop Hits	Pop Total	Fold Enrichment	Bonferroni	Benjamini	FDR
[truncated: 135 more rows]

[truncated: 3 more sheets: CC, MF, KEGG]
