# Supplementary material for: Peptidomics insights: neutrophil extracellular traps (NETs) related to the chronic subdural hemorrhage
Source: PeerJ. 2023 Dec 21;11:e16676. doi: 10.7717/peerj.16676 (PMC10749094; doi:10.7717/peerj.16676)
Supplement: Supplemental Information 2 [file peerj-11-16676-s002.zip]

Archive with 13 entries (12 files):
- Supplementary file2/
- Supplementary file2/Actin -2 M.Tif
- __MACOSX/Supplementary file2/._Actin -2 M.Tif
- Supplementary file2/._Actin -2 M.Tif
- Supplementary file2/Actin -2.Tif
- __MACOSX/Supplementary file2/._Actin -2.Tif
- Supplementary file2/._Actin -2.Tif
- Supplementary file2/H3Cit -5.Tif
- __MACOSX/Supplementary file2/._H3Cit -5.Tif
- Supplementary file2/._H3Cit -5.Tif
- Supplementary file2/H3Cit BF.Tif
- __MACOSX/Supplementary file2/._H3Cit BF.Tif
- Supplementary file2/._H3Cit BF.Tif
