# Supplementary material for: Peptidomics insights: neutrophil extracellular traps (NETs) related to the chronic subdural hemorrhage
Source: PeerJ. 2023 Dec 21;11:e16676. doi: 10.7717/peerj.16676 (PMC10749094; doi:10.7717/peerj.16676)
Supplement: Supplemental Information 3 [file peerj-11-16676-s003.xlsx]

## Sheet: quant
mainID	Sequence	CTR1_nor	CTR2_nor	CTR3_nor	CSDH_nor	CSDH1_nor	CSDH3_nor	Ratio（CSDH/CTR）	LogRatio（CSDH/CTR）	p Value（CSDH/CTR）	LogP（CSDH/CTR）	Sig（CSDH/CTR）	Entry	Entry Name	Protein names	Gene Names	Length	N-term cleavage window	C-term cleavage window	PI	MW	Amino acid before	First amino acid	Second amino acid	Second last amino acid	Last amino acid	Amino acid after	A Count	R Count	N Count	D Count	C Count	Q Count	E Count	G Count	H Count	I Count	L Count	K Count	M Count	F Count	P Count	S Count	T Count	W Count	Y Count	V Count	U Count	O Count
pep1	AAAAAAAAAAAAGTFKVLQ	0.0196557	0.0115583	0.129295	0.0215084	0.0172726	0.041239	0.49854	-1.00422	0.526083	0.278946	0	Q7Z570	Z804A_HUMAN	Zinc finger protein 804A	ZNF804A C2orf10	1209	TSVTTIHHTVLQQHAAAAAAAAAAAAAGTF	AAAAAAAAGTFKVLQPHQQFLSQIPALTRT	8.8	1644.89	A	A	A	L	Q	P	12	0	0	0	0	1	0	1	0	0	1	1	0	1	0	0	1	0	0	1	0	0
pep2	AAAAAAAAAAAPPAPPEGAS	0.0115755	0.00680682	0.0152287	0.0633331	0.0101721	0.0242862	2.9095	1.54077	0.254275	0.594697	0	Q8WXD9	CSKI1_HUMAN	Caskin-1 (CASK-interacting protein 1)	CASKIN1 KIAA1306	1431	SPGAPALHVPAKPPRAAAAAAAAAAAPPAP	AAAAAAPPAPPEGASPGDSARQKLEETSAC	4	1603.75	R	A	A	A	S	P	13	0	0	0	0	0	1	1	0	0	0	0	0	0	4	1	0	0	0	0	0	0
pep4	AAAAAAAAAAGAAGGRGSGPGR	0.422768	0.416574	1.16838	1.79554	0.208665	2.69586	2.34099	1.22712	0.307859	0.511648	0	Q86U42	PABP2_HUMAN	Polyadenylate-binding protein 2 (PABP-2) (Poly(A)-binding protein 2) (Nuclear poly(A)-binding protein 1) (Poly(A)-binding protein II) (PABII) (Polyadenylate-binding nuclear protein 1)	PABPN1 PAB2 PABP2	306	______________________________	AAAGAAGGRGSGPGRRRHLVPGAGGEAGEG	12	1709.84	M	A	A	G	R	R	12	2	0	0	0	0	0	6	0	0	0	0	0	0	1	1	0	0	0	0	0	0
pep5	AAAAAAAAAAGAAGGRGSGPGRR	0.282556	0.214725	0.0743461	0.604051	0.580075	1.22271	4.21049	2.07399	0.049198	1.30805	1	Q86U42	PABP2_HUMAN	Polyadenylate-binding protein 2 (PABP-2) (Poly(A)-binding protein 2) (Nuclear poly(A)-binding protein 1) (Poly(A)-binding protein II) (PABII) (Polyadenylate-binding nuclear protein 1)	PABPN1 PAB2 PABP2	306	______________________________	AAGAAGGRGSGPGRRRHLVPGAGGEAGEGA	12.3	1866.03	M	A	A	R	R	R	12	3	0	0	0	0	0	6	0	0	0	0	0	0	1	1	0	0	0	0	0	0
pep6	AAAAAAAAAAGAAGGRGSGPGRRR	0.0248335	0.0146031	0.032671	0.0271744	0.109114	0.267179	5.59534	2.48423	0.192899	0.71467	0	Q86U42	PABP2_HUMAN	Polyadenylate-binding protein 2 (PABP-2) (Poly(A)-binding protein 2) (Nuclear poly(A)-binding protein 1) (Poly(A)-binding protein II) (PABII) (Polyadenylate-binding nuclear protein 1)	PABPN1 PAB2 PABP2	306	______________________________	AGAAGGRGSGPGRRRHLVPGAGGEAGEGAP	12.48	2022.22	M	A	A	R	R	H	12	4	0	0	0	0	0	6	0	0	0	0	0	0	1	1	0	0	0	0	0	0
pep7	AAAAAAAAAAGAAGGRGSGPGRRRH	0.0591984	0.0348109	0.0778815	0.0647786	0.260106	0.124203	2.61263	1.3855	0.193224	0.713939	0	Q86U42	PABP2_HUMAN	Polyadenylate-binding protein 2 (PABP-2) (Poly(A)-binding protein 2) (Nuclear poly(A)-binding protein 1) (Poly(A)-binding protein II) (PABII) (Polyadenylate-binding nuclear protein 1)	PABPN1 PAB2 PABP2	306	______________________________	GAAGGRGSGPGRRRHLVPGAGGEAGEGAPG	12.48	2159.36	M	A	A	R	H	L	12	4	0	0	0	0	0	6	1	0	0	0	0	0	1	1	0	0	0	0	0	0
pep8	AAAAAAAAAAGTFK	1.00274	0.11793	0.263842	0.219453	0.176234	0.420766	0.589703	-0.76194	0.541499	0.266402	0	Q7Z570	Z804A_HUMAN	Zinc finger protein 804A	ZNF804A C2orf10	1209	VTTIHHTVLQQHAAAAAAAAAAAAAGTFKV	AAAAAAAAAAAGTFKVLQPHQQFLSQIPAL	8.8	1162.31	A	A	A	F	K	V	10	0	0	0	0	0	0	1	0	0	0	1	0	1	0	0	1	0	0	0	0	0
pep9	AAAAAAAAAGQIHHVTQNGGL	0.255389	0.277682	0.71393	0.556308	0.0202077	0.241234	0.655773	-0.608732	0.543184	0.265053	0	O15270	SPTC2_HUMAN	Serine palmitoyltransferase 2 (EC 2.3.1.50) (Long chain base biosynthesis protein 2) (LCB 2) (Long chain base biosynthesis protein 2a) (LCB2a) (Serine-palmitoyl-CoA transferase 2) (SPT 2)	SPTLC2 KIAA0526 LCB2	562	CVANGEVRNGYVRSSAAAAAAAAAGQIHHV	AAAGQIHHVTQNGGLYKRPFNEAFEETPML	6.96	1900.08	S	A	A	G	L	Y	9	0	1	0	0	2	0	3	2	1	1	0	0	0	0	0	1	0	0	1	0	0
pep10	AAAAAAAAAPAAAATAPTTA	0.0212871	0.0125176	0.0280054	0.333278	0.0187063	0.22331	9.30744	3.21838	0.137216	0.862595	0	P37108	SRP14_HUMAN	Signal recognition particle 14 kDa protein (SRP14) (18 kDa Alu RNA-binding protein)	SRP14	136	GLKKRDKKNKTKKTKAAAAAAAAAPAAAAT	AAAAPAAAATAPTTAATTAATAAQ______	5.57	1581.75	K	A	A	T	A	A	15	0	0	0	0	0	0	0	0	0	0	0	0	0	2	0	3	0	0	0	0	0
pep11	AAAAAAAAAPAAAATAPTTAATTA	0.00913475	0.00537158	0.0120177	0.272451	0.00802725	0.0958269	14.1873	3.82653	0.208235	0.681447	0	P37108	SRP14_HUMAN	Signal recognition particle 14 kDa protein (SRP14) (18 kDa Alu RNA-binding protein)	SRP14	136	GLKKRDKKNKTKKTKAAAAAAAAAPAAAAT	PAAAATAPTTAATTAATAAQ__________	5.57	1926.11	K	A	A	T	A	A	17	0	0	0	0	0	0	0	0	0	0	0	0	0	2	0	5	0	0	0	0	0
pep13	AAAAAAAAEQQ	0.180748	0.0111614	0.024971	0.103849	0.0166795	0.0398229	0.739355	-0.435661	0.770285	0.113349	0	Q16585	SGCB_HUMAN	Beta-sarcoglycan (Beta-SG) (43 kDa dystrophin-associated glycoprotein) (43DAG) (A3b)	SGCB	318	______________________________	______________________________	4	972.02	M	A	A	Q	Q	S	8	0	0	0	0	2	1	0	0	0	0	0	0	0	0	0	0	0	0	0	0	0
pep14	AAAAAAAAEQQSSN	0.0307529	0.0180839	0.0404585	0.0336517	0.135122	0.0645218	2.61263	1.3855	0.193224	0.713939	0	Q16585	SGCB_HUMAN	Beta-sarcoglycan (Beta-SG) (43 kDa dystrophin-associated glycoprotein) (43DAG) (A3b)	SGCB	318	______________________________	MAAAAAAAAEQQSSNGPVKKSMREKAVERR	4	1260.28	M	A	A	S	N	G	8	0	1	0	0	2	1	0	0	0	0	0	0	0	0	2	0	0	0	0	0	0
pep15	AAAAAAAAEQQSSNGPVK	0.0176038	0.0517585	0.0231596	0.122657	0.0154695	0.0369341	1.8921	0.919985	0.468762	0.329048	0	Q16585	SGCB_HUMAN	Beta-sarcoglycan (Beta-SG) (43 kDa dystrophin-associated glycoprotein) (43DAG) (A3b)	SGCB	318	______________________________	AAAAAEQQSSNGPVKKSMREKAVERRSVNK	6.05	1641.76	M	A	A	V	K	K	8	0	1	0	0	2	1	1	0	0	0	1	0	0	1	2	0	0	0	1	0	0
pep16	AAAAAAAAEQQSSNGPVKK	0.0388167	0.0228257	0.351149	0.564854	0.0341106	0.407201	2.43747	1.28538	0.357162	0.447135	0	Q16585	SGCB_HUMAN	Beta-sarcoglycan (Beta-SG) (43 kDa dystrophin-associated glycoprotein) (43DAG) (A3b)	SGCB	318	______________________________	AAAAEQQSSNGPVKKSMREKAVERRSVNKE	8.64	1769.93	M	A	A	K	K	S	8	0	1	0	0	2	1	1	0	0	0	2	0	0	1	2	0	0	0	1	0	0
pep17	AAAAAAAAKVPAKK	0.0147458	0.00867112	0.0193997	0.0161358	0.0647903	0.0309379	2.61263	1.3855	0.193224	0.713939	0	P50914	RL14_HUMAN	60S ribosomal protein L14 (CAG-ISL 7) (Large ribosomal subunit protein eL14)	RPL14	215	KASPKKAPGTKGTAAAAAAAAAAKVPAKKI	AAAAAAAAAKVPAKKITAASKKAPAQKVPA	10.3	1238.5	A	A	A	K	K	I	9	0	0	0	0	0	0	0	0	0	0	3	0	0	1	0	0	0	0	1	0	0
pep18	AAAAAAAAQQQQQQQQQQQQQQ	0.0326659	0.0192088	0.0429753	0.0357451	0.0287055	0.342677	4.29233	2.10176	0.372413	0.428975	0	Q9H1B7	I2BPL_HUMAN	Probable E3 ubiquitin-protein ligase IRF2BPL (EC 2.3.2.27) (Enhanced at puberty protein 1) (Interferon regulatory factor 2-binding protein-like)	IRF2BPL C14orf4 EAP1 KIAA1865 My039	796	TVALSAKEAAAAAAAAAAAAAAAQQQQQQQ	AQQQQQQQQQQQQQQQQQQQQQQQQQLNHV	5.57	2380.48	A	A	A	Q	Q	Q	8	0	0	0	0	14	0	0	0	0	0	0	0	0	0	0	0	0	0	0	0	0
pep19	AAAAAAAGDSDSWDADAF	0.219896	0.244201	0.0846047	0.0140741	0.511485	0.0269849	1.007	0.0100677	0.994384	0.00244573	0	O75822	EIF3J_HUMAN	Eukaryotic translation initiation factor 3 subunit J (eIF3j) (Eukaryotic translation initiation factor 3 subunit 1) (eIF-3-alpha) (eIF3 p35)	EIF3J EIF3S1 PRO0391	258	______________________________	AAAAGDSDSWDADAFSVEDPVRKVGGGGTA	3.32	1682.68	M	A	A	A	F	S	9	0	0	4	0	0	0	1	0	0	0	0	0	1	0	2	0	1	0	0	0	0
pep20	AAAAAAALESWQAAAPR	0.00945863	0.00556203	0.0124438	0.0103502	0.00831187	0.0992245	4.29233	2.10176	0.372413	0.428975	0	Q9UH36	SRR1L_HUMAN	SRR1-like protein (SRR1 domain-containing protein)	SRRD SRR1L	339	______________________________	AAAAALESWQAAAPRKRRSAARRPRRREAA	6.05	1625.8	M	A	A	P	R	K	10	1	0	0	0	1	1	0	0	0	1	0	0	0	1	1	0	1	0	0	0	0
pep21	AAAAAAALQAK	0.966922	0.113717	1.30348	2.56993	3.96397	2.43762	3.76304	1.9119	0.0219491	1.65858	1	P36578	RL4_HUMAN	60S ribosomal protein L4 (60S ribosomal protein L1) (Large ribosomal subunit protein uL4)	RPL4 RPL1	427	TILRQARNHKLRVDKAAAAAAALQAKSDEK	RVDKAAAAAAALQAKSDEKAAVAGKKPVVG	8.8	956.11	K	A	A	A	K	S	8	0	0	0	0	1	0	0	0	0	1	1	0	0	0	0	0	0	0	0	0	0
pep22	AAAAAAALQAKSDEK	2.03518	3.61689	2.24568	0.676801	6.7256	0.184448	0.960634	-0.057941	0.964047	0.015902	0	P36578	RL4_HUMAN	60S ribosomal protein L4 (60S ribosomal protein L1) (Large ribosomal subunit protein uL4)	RPL4 RPL1	427	TILRQARNHKLRVDKAAAAAAALQAKSDEK	AAAAAAALQAKSDEKAAVAGKKPVVGKKGK	6.11	1415.57	K	A	A	E	K	A	8	0	0	1	0	1	1	0	0	0	1	2	0	0	0	1	0	0	0	0	0	0
pep23	AAAAAAGAGPEMVRGQVFDVGPR	0.00963354	0.00566489	0.0126739	0.0527081	0.00846557	0.0202119	2.9095	1.54077	0.254275	0.594697	0	P28482	MK01_HUMAN	Mitogen-activated protein kinase 1 (MAP kinase 1) (MAPK 1) (EC 2.7.11.24) (ERT1) (Extracellular signal-regulated kinase 2) (ERK-2) (MAP kinase isoform p42) (p42-MAPK) (Mitogen-activated protein kinase 2) (MAP kinase 2) (MAPK 2)	MAPK1 ERK2 PRKM1 PRKM2	360	______________________________	GPEMVRGQVFDVGPRYTNLSYIGEGAYGMV	6.12	2198.48	M	A	A	P	R	Y	7	2	0	1	0	1	1	4	0	0	0	0	1	1	2	0	0	0	0	3	0	0
pep24	AAAAAAGAGPEMVRGQVFDVGPRYT	0.165186	0.0124059	0.138777	0.0230858	0.0185394	0.0442634	0.271482	-1.88107	0.183329	0.736768	0	P28482	MK01_HUMAN	Mitogen-activated protein kinase 1 (MAP kinase 1) (MAPK 1) (EC 2.7.11.24) (ERT1) (Extracellular signal-regulated kinase 2) (ERK-2) (MAP kinase isoform p42) (p42-MAPK) (Mitogen-activated protein kinase 2) (MAP kinase 2) (MAPK 2)	MAPK1 ERK2 PRKM1 PRKM2	360	______________________________	EMVRGQVFDVGPRYTNLSYIGEGAYGMVCS	6.11	2462.77	M	A	A	Y	T	N	7	2	0	1	0	1	1	4	0	0	0	0	1	1	2	0	1	0	1	3	0	0
pep25	AAAAAALQAK	0.185319	0.0217949	0.0487611	0.607533	0.825459	0.544412	7.72802	2.9501	0.00441193	2.35537	1	P36578	RL4_HUMAN	60S ribosomal protein L4 (60S ribosomal protein L1) (Large ribosomal subunit protein uL4)	RPL4 RPL1	427	ILRQARNHKLRVDKAAAAAAALQAKSDEKA	RVDKAAAAAAALQAKSDEKAAVAGKKPVVG	8.8	885.03	A	A	A	A	K	S	7	0	0	0	0	1	0	0	0	0	1	1	0	0	0	0	0	0	0	0	0	0
pep27	AAAAAATAAAAASIRER	0.0366318	0.0215409	0.0481928	0.200424	0.0321905	0.0768561	2.9095	1.54077	0.254275	0.594697	0	Q8WVM8	SCFD1_HUMAN	Sec1 family domain-containing protein 1 (SLY1 homolog) (Sly1p) (Syntaxin-binding protein 1-like 2)	SCFD1 C14orf163 KIAA0917 STXBP1L2 FKSG23	642	______________________________	AAAATAAAAASIRERQTVALKRMLNFNVPH	9.64	1542.72	M	A	A	E	R	Q	11	2	0	0	0	0	1	0	0	1	0	0	0	0	0	1	1	0	0	0	0	0
pep28	AAAAAATAAAAASIRERQTVALKR	0.0151672	0.0089189	0.019954	0.0165969	0.0133283	0.15911	4.29233	2.10176	0.372413	0.428975	0	Q8WVM8	SCFD1_HUMAN	Sec1 family domain-containing protein 1 (SLY1 homolog) (Sly1p) (Syntaxin-binding protein 1-like 2)	SCFD1 C14orf163 KIAA0917 STXBP1L2 FKSG23	642	______________________________	AAASIRERQTVALKRMLNFNVPHIKNSTGE	11.71	2339.68	M	A	A	K	R	M	12	3	0	0	0	1	1	0	0	1	1	1	0	0	0	1	2	0	0	1	0	0
pep29	AAAAAGTATSQR	0.0233477	0.0137293	0.0307162	0.127742	0.020517	0.0489851	2.9095	1.54077	0.254275	0.594697	0	Q9Y2Z0	SGT1_HUMAN	Protein SGT1 homolog (Protein 40-6-3) (Sgt1) (Suppressor of G2 allele of SKP1 homolog)	SUGT1	365	______________________________	______________________________	9.79	1075.15	M	A	A	Q	R	F	6	1	0	0	0	1	0	1	0	0	0	0	0	0	0	1	2	0	0	0	0	0
pep30	AAAAAGTATSQRFFQS	0.0130951	0.00770041	0.0172279	0.098099	0.0115075	0.137372	6.49544	2.69943	0.135108	0.86932	0	Q9Y2Z0	SGT1_HUMAN	Protein SGT1 homolog (Protein 40-6-3) (Sgt1) (Suppressor of G2 allele of SKP1 homolog)	SUGT1	365	______________________________	AAAAGTATSQRFFQSFSDALIDEDPQAALE	9.79	1584.71	M	A	A	Q	S	F	6	1	0	0	0	2	0	1	0	0	0	0	0	2	0	2	2	0	0	0	0	0
pep31	AAAAAGTATSQRFFQSF	0.0100433	0.0463352	0.0660651	0.111077	0.00882568	0.114088	1.911	0.93433	0.386495	0.412856	0	Q9Y2Z0	SGT1_HUMAN	Protein SGT1 homolog (Protein 40-6-3) (Sgt1) (Suppressor of G2 allele of SKP1 homolog)	SUGT1	365	______________________________	AAAGTATSQRFFQSFSDALIDEDPQAALEE	9.79	1731.89	M	A	A	S	F	S	6	1	0	0	0	2	0	1	0	0	0	0	0	3	0	2	2	0	0	0	0	0
pep32	AAAAAMAEQESARN	0.211348	0.124281	0.278049	0.23127	0.92862	0.443423	2.61263	1.3855	0.193224	0.713939	0	Q7L5D6	GET4_HUMAN	Golgi to ER traffic protein 4 homolog (Conserved edge-expressed protein) (Transmembrane domain recognition complex 35 kDa subunit) (TRC35)	GET4 C7orf20 CEE TRC35 CGI-20	327	______________________________	MAAAAAMAEQESARNGGRNRGGVQRVEGKL	4.53	1390.49	M	A	A	R	N	G	7	1	1	0	0	1	2	0	0	0	0	0	1	0	0	1	0	0	0	0	0	0
pep33	AAAAAMAEQESARNGGRN	0.0449096	0.0264086	0.0590831	0.0491429	0.197324	0.0942237	2.61263	1.3855	0.193224	0.713939	0	Q7L5D6	GET4_HUMAN	Golgi to ER traffic protein 4 homolog (Conserved edge-expressed protein) (Transmembrane domain recognition complex 35 kDa subunit) (TRC35)	GET4 C7orf20 CEE TRC35 CGI-20	327	______________________________	AAMAEQESARNGGRNRGGVQRVEGKLRASV	6.19	1774.89	M	A	A	R	N	R	7	2	2	0	0	1	2	2	0	0	0	0	1	0	0	1	0	0	0	0	0	0
pep34	AAAAAMAEQESARNGGRNR	0.00567175	0.0033352	0.0373088	0.00620638	0.0049841	0.0118997	0.49854	-1.00422	0.526083	0.278946	0	Q7L5D6	GET4_HUMAN	Golgi to ER traffic protein 4 homolog (Conserved edge-expressed protein) (Transmembrane domain recognition complex 35 kDa subunit) (TRC35)	GET4 C7orf20 CEE TRC35 CGI-20	327	______________________________	AMAEQESARNGGRNRGGVQRVEGKLRASVE	9.56	1931.07	M	A	A	N	R	G	7	3	2	0	0	1	2	2	0	0	0	0	1	0	0	1	0	0	0	0	0	0
pep35	AAAAAQGGGGGEPR	0.0503102	0.0295843	0.0661882	0.0550525	0.0442106	0.527773	4.29233	2.10176	0.372413	0.428975	0	P27361	MK03_HUMAN	Mitogen-activated protein kinase 3 (MAP kinase 3) (MAPK 3) (EC 2.7.11.24) (ERT2) (Extracellular signal-regulated kinase 1) (ERK-1) (Insulin-stimulated MAP2 kinase) (MAP kinase isoform p44) (p44-MAPK) (Microtubule-associated protein 2 kinase) (p44-ERK1)	MAPK3 ERK1 PRKM3	379	______________________________	MAAAAAQGGGGGEPRRTEGVGPGVPGEVEM	6.05	1169.22	M	A	A	P	R	R	5	1	0	0	0	1	1	5	0	0	0	0	0	0	1	0	0	0	0	0	0	0
pep36	AAAAASAPQQLSDEELFSQLRR	0.0277754	0.016333	0.0365413	0.0303935	0.122039	0.0582748	2.61263	1.3855	0.193224	0.713939	0	Q9Y2U8	MAN1_HUMAN	Inner nuclear membrane protein Man1 (LEM domain-containing protein 3)	LEMD3 MAN1	911	______________________________	PQQLSDEELFSQLRRYGLSPGPVTESTRPV	4.68	2359.58	M	A	A	R	R	Y	6	2	0	1	0	3	2	0	0	0	3	0	0	1	1	3	0	0	0	0	0	0
pep37	AAAAASRGVGAK	0.477907	0.387374	0.619126	0.102993	0.509493	0.197472	0.545644	-0.873967	0.183867	0.735497	0	O43678	NDUA2_HUMAN	NADH dehydrogenase [ubiquinone] 1 alpha subcomplex subunit 2 (Complex I-B8) (CI-B8) (NADH-ubiquinone oxidoreductase B8 subunit)	NDUFA2	99	______________________________	______________________________	11	1029.16	M	A	A	A	K	L	6	1	0	0	0	0	0	2	0	0	0	1	0	0	0	1	0	0	0	1	0	0
pep39	AAAAASRGVGAKLGL	0.00958658	0.00563728	0.0126121	0.0524512	0.117892	0.0201134	6.84209	2.77444	0.133259	0.875304	0	O43678	NDUA2_HUMAN	NADH dehydrogenase [ubiquinone] 1 alpha subcomplex subunit 2 (Complex I-B8) (CI-B8) (NADH-ubiquinone oxidoreductase B8 subunit)	NDUFA2	99	______________________________	AAAAASRGVGAKLGLREIRIHLCQRSPGSQ	11	1312.53	M	A	A	G	L	R	6	1	0	0	0	0	0	3	0	0	2	1	0	0	0	1	0	0	0	1	0	0
pep40	AAAAASRGVGAKLGLR	0.444179	0.802701	0.805518	1.81785	0.733355	1.49045	1.96924	0.977638	0.125218	0.902332	0	O43678	NDUA2_HUMAN	NADH dehydrogenase [ubiquinone] 1 alpha subcomplex subunit 2 (Complex I-B8) (CI-B8) (NADH-ubiquinone oxidoreductase B8 subunit)	NDUFA2	99	______________________________	AAAASRGVGAKLGLREIRIHLCQRSPGSQG	12.01	1468.72	M	A	A	L	R	E	6	2	0	0	0	0	0	3	0	0	2	1	0	0	0	1	0	0	0	1	0	0
pep41	AAAAASRGVGAKLGLREI	0.0555729	0.0065358	0.0146224	0.0121623	0.00976706	0.0233192	0.589703	-0.76194	0.541499	0.266402	0	O43678	NDUA2_HUMAN	NADH dehydrogenase [ubiquinone] 1 alpha subcomplex subunit 2 (Complex I-B8) (CI-B8) (NADH-ubiquinone oxidoreductase B8 subunit)	NDUFA2	99	______________________________	AASRGVGAKLGLREIRIHLCQRSPGSQGVR	10.84	1711	M	A	A	E	I	R	6	2	0	0	0	0	1	3	0	1	2	1	0	0	0	1	0	0	0	1	0	0
pep42	AAAAELSLLEKSLGLSKGNKY	0.0118204	0.00695084	0.0155509	0.0129346	0.0519365	0.0248001	2.61263	1.3855	0.193224	0.713939	0	O43324	MCA3_HUMAN	Eukaryotic translation elongation factor 1 epsilon-1 (Aminoacyl tRNA synthetase complex-interacting multifunctional protein 3) (Elongation factor p18) (Multisynthase complex auxiliary component p18)	EEF1E1 AIMP3 P18	174	______________________________	SLLEKSLGLSKGNKYSAQGERQIPVLQTNN	8.47	2163.5	M	A	A	K	Y	S	4	0	1	0	0	0	2	2	0	0	5	3	0	0	0	3	0	0	1	0	0	0
pep43	AAAAIEAAAKKLE	0.0488388	0.143595	0.0642524	0.0534424	0.0429176	0.102467	0.774592	-0.368491	0.607153	0.216702	0	Q9Y490	TLN1_HUMAN	Talin-1	TLN1 KIAA1027 TLN	2541	DPEDPTVIAENELLGAAAAIEAAAKKLEQL	LGAAAAIEAAAKKLEQLKPRAKPKEADESL	6.19	1256.46	G	A	A	L	E	Q	7	0	0	0	0	0	2	0	0	1	1	2	0	0	0	0	0	0	0	0	0	0
pep44	AAAAVQGGR	0.0464562	0.027318	0.0611178	1.04989	0.204119	0.0974686	10.0189	3.32466	0.249725	0.602538	0	Q15005	SPCS2_HUMAN	Signal peptidase complex subunit 2 (Microsomal signal peptidase 25 kDa subunit) (SPase 25 kDa subunit)	SPCS2 KIAA0102 SPC25	226	______________________________	______________________________	9.79	799.89	M	A	A	G	R	S	4	1	0	0	0	1	0	2	0	0	0	0	0	0	0	0	0	0	0	1	0	0
pep45	AAAAVVEFQR	0.0232464	0.0136698	0.030583	0.147879	0.10214	0.0487727	4.4266	2.1462	0.0567651	1.24592	0	O00231	PSD11_HUMAN	26S proteasome non-ATPase regulatory subunit 11 (26S proteasome regulatory subunit RPN6) (26S proteasome regulatory subunit S9) (26S proteasome regulatory subunit p44.5)	PSMD11	422	______________________________	______________________________	6.05	1061.21	M	A	A	Q	R	A	4	1	0	0	0	1	1	0	0	0	0	0	0	1	0	0	0	0	0	2	0	0
pep46	AAAAVVEFQRAQS	0.171694	0.119067	0.0439698	0.182861	0.151073	0.0701215	1.20711	0.271552	0.667971	0.175242	0	O00231	PSD11_HUMAN	26S proteasome non-ATPase regulatory subunit 11 (26S proteasome regulatory subunit RPN6) (26S proteasome regulatory subunit S9) (26S proteasome regulatory subunit p44.5)	PSMD11	422	______________________________	______________________________	6.05	1347.49	M	A	A	Q	S	L	5	1	0	0	0	2	1	0	0	0	0	0	0	1	0	1	0	0	0	2	0	0
pep47	AAAAVVEFQRAQSL	0.0990304	0.0944025	0.00646748	0.156573	0.00431998	0.0515705	1.06285	0.0879354	0.942059	0.0259218	0	O00231	PSD11_HUMAN	26S proteasome non-ATPase regulatory subunit 11 (26S proteasome regulatory subunit RPN6) (26S proteasome regulatory subunit S9) (26S proteasome regulatory subunit p44.5)	PSMD11	422	______________________________	MAAAAVVEFQRAQSLLSTDREASIDILHSI	6.05	1460.65	M	A	A	S	L	L	5	1	0	0	0	2	1	0	0	0	1	0	0	1	0	1	0	0	0	2	0	0
pep48	AAAAVVEFQRAQSLLS	0.00840898	0.240595	0.154171	0.1389	0.0469712	0.0882133	0.679816	-0.556784	0.586161	0.231983	0	O00231	PSD11_HUMAN	26S proteasome non-ATPase regulatory subunit 11 (26S proteasome regulatory subunit RPN6) (26S proteasome regulatory subunit S9) (26S proteasome regulatory subunit p44.5)	PSMD11	422	______________________________	AAAVVEFQRAQSLLSTDREASIDILHSIVK	6.05	1660.89	M	A	A	L	S	T	5	1	0	0	0	2	1	0	0	0	2	0	0	1	0	2	0	0	0	2	0	0
pep49	AAAGGGGGGGRYYGGGSEGGRAPK	0.124592	0.125406	0.663886	0.313025	0.0218973	0.0522806	0.42369	-1.23892	0.433826	0.362685	0	P14866	HNRPL_HUMAN	Heterogeneous nuclear ribonucleoprotein L (hnRNP L)	HNRNPL HNRPL P/OKcl.14	589	QPDEQRRRSGAMVKMAAAGGGGGGGRYYGG	GRYYGGGSEGGRAPKRLKTDNAGDQHGGGG	9.7	2067.16	M	A	A	P	K	R	4	2	0	0	0	0	1	12	0	0	0	1	0	0	1	1	0	0	2	0	0	0
pep50	AAAGYDVEKNN	0.0452442	0.0266053	0.0595233	0.049509	0.198794	0.0949256	2.61263	1.3855	0.193224	0.713939	0	P10412	H14_HUMAN	Histone H1.4 (Histone H1b) (Histone H1s-4)	H1-4 H1F4 HIST1H1E	219	KERSGVSLAALKKALAAAGYDVEKNNSRIK	KKALAAAGYDVEKNNSRIKLGLKSLVSKGT	4.37	1151.2	L	A	A	N	N	S	3	0	2	1	0	0	1	1	0	0	0	1	0	0	0	0	0	0	1	1	0	0
pep51	AAAGYDVEKNNSR	2.18396	0.178973	2.76071	1.66523	0.267457	0.638563	0.50184	-0.9947	0.391808	0.406927	0	P10412	H14_HUMAN	Histone H1.4 (Histone H1b) (Histone H1s-4)	H1-4 H1F4 HIST1H1E	219	KERSGVSLAALKKALAAAGYDVEKNNSRIK	ALAAAGYDVEKNNSRIKLGLKSLVSKGTLV	6.11	1394.46	L	A	A	S	R	I	3	1	2	1	0	0	1	1	0	0	0	1	0	0	0	1	0	0	1	1	0	0
pep52	AAAGYDVEKNNSRIK	1.66772	2.64922	2.04113	4.69419	9.09852	0.496902	2.24748	1.16831	0.349857	0.45611	0	P10412	H14_HUMAN	Histone H1.4 (Histone H1b) (Histone H1s-4)	H1-4 H1F4 HIST1H1E	219	KERSGVSLAALKKALAAAGYDVEKNNSRIK	AAAGYDVEKNNSRIKLGLKSLVSKGTLVQT	8.54	1635.8	L	A	A	I	K	L	3	1	2	1	0	0	1	1	0	1	0	2	0	0	0	1	0	0	1	1	0	0
pep53	AAAGYDVEKNNSRIKL	0.883951	0.172475	0.0684056	0.0568969	0.228459	0.109091	0.350671	-1.51181	0.40414	0.393468	0	P10412	H14_HUMAN	Histone H1.4 (Histone H1b) (Histone H1s-4)	H1-4 H1F4 HIST1H1E	219	KERSGVSLAALKKALAAAGYDVEKNNSRIK	AAGYDVEKNNSRIKLGLKSLVSKGTLVQTK	8.54	1748.96	L	A	A	K	L	G	3	1	2	1	0	0	1	1	0	1	1	2	0	0	0	1	0	0	1	1	0	0
pep54	AAAGYDVEKNNSRIKLG	0.657985	0.077384	0.173129	0.774557	1.10198	0.2761	2.36945	1.24455	0.238919	0.621749	0	P10412	H14_HUMAN	Histone H1.4 (Histone H1b) (Histone H1s-4)	H1-4 H1F4 HIST1H1E	219	KERSGVSLAALKKALAAAGYDVEKNNSRIK	AGYDVEKNNSRIKLGLKSLVSKGTLVQTKG	8.54	1806.01	L	A	A	L	G	L	3	1	2	1	0	0	1	2	0	1	1	2	0	0	0	1	0	0	1	1	0	0
pep55	AAAGYDVEKNNSRIKLGL	0.381335	0.0220517	0.0493357	0.0410354	0.16477	0.0786789	0.628385	-0.67028	0.667503	0.175547	0	P10412	H14_HUMAN	Histone H1.4 (Histone H1b) (Histone H1s-4)	H1-4 H1F4 HIST1H1E	219	KERSGVSLAALKKALAAAGYDVEKNNSRIK	GYDVEKNNSRIKLGLKSLVSKGTLVQTKGT	8.54	1919.17	L	A	A	G	L	K	3	1	2	1	0	0	1	2	0	1	2	2	0	0	0	1	0	0	1	1	0	0
pep56	AAAGYDVEKNNSRIKLGLK	3.85867	0.731344	3.51516	3.53067	21.7482	0.634729	3.19716	1.67679	0.424535	0.372087	0	P10412	H14_HUMAN	Histone H1.4 (Histone H1b) (Histone H1s-4)	H1-4 H1F4 HIST1H1E	219	KERSGVSLAALKKALAAAGYDVEKNNSRIK	YDVEKNNSRIKLGLKSLVSKGTLVQTKGTG	9.53	2047.34	L	A	A	L	K	S	3	1	2	1	0	0	1	2	0	1	2	3	0	0	0	1	0	0	1	1	0	0
pep57	AAAGYDVEKNNSRIKLGLKS	0.187667	0.022071	0.0493789	0.0410713	0.587998	0.0787476	2.73165	1.44978	0.461144	0.336164	0	P10412	H14_HUMAN	Histone H1.4 (Histone H1b) (Histone H1s-4)	H1-4 H1F4 HIST1H1E	219	KERSGVSLAALKKALAAAGYDVEKNNSRIK	DVEKNNSRIKLGLKSLVSKGTLVQTKGTGA	9.53	2134.42	L	A	A	K	S	L	3	1	2	1	0	0	1	2	0	1	2	3	0	0	0	2	0	0	1	1	0	0
pep58	AAAGYDVEKNNSRIKLGLKSLVSK	0.128078	0.0753145	0.168499	0.14015	0.562747	0.268716	2.61263	1.3855	0.193224	0.713939	0	P10412	H14_HUMAN	Histone H1.4 (Histone H1b) (Histone H1s-4)	H1-4 H1F4 HIST1H1E	219	KERSGVSLAALKKALAAAGYDVEKNNSRIK	NNSRIKLGLKSLVSKGTLVQTKGTGASGSF	9.82	2561.96	L	A	A	S	K	G	3	1	2	1	0	0	1	2	0	1	3	4	0	0	0	3	0	0	1	2	0	0
pep59	AAAILGGVDQIHIKPGAK	0.0149551	0.00879416	0.0196749	0.0818239	0.0131419	0.0313769	2.9095	1.54077	0.254275	0.594697	0	P22087	FBRL_HUMAN	rRNA 2'-O-methyltransferase fibrillarin (EC 2.1.1.-) (34 kDa nucleolar scleroderma antigen) (Histone-glutamine methyltransferase) (U6 snRNA 2'-O-methyltransferase fibrillarin)	FBL FIB1 FLRN	321	DKIEYRAWNPFRSKLAAAILGGVDQIHIKP	ILGGVDQIHIKPGAKVLYLGAASGTTVSHV	8.64	1759.08	L	A	A	A	K	V	4	0	0	1	0	1	0	3	1	3	1	2	0	0	1	0	0	0	0	1	0	0
pep60	AAAMVPGRSESW	0.0189171	0.011124	0.0248873	0.0207002	0.0831178	0.0396894	2.61263	1.3855	0.193224	0.713939	0	O43598	DNPH1_HUMAN	2'-deoxynucleoside 5'-phosphate N-hydrolase 1 (EC 3.2.2.-) (c-Myc-responsive protein RCL)	DNPH1 C6orf108 RCL	174	______________________________	______________________________	6.05	1261.42	M	A	A	S	W	E	3	1	0	0	0	0	1	1	0	0	0	0	1	0	1	2	0	1	0	1	0	0
pep61	AAAPASVPAQAPK	0.0477695	0.0280903	0.0628456	0.261362	0.464077	0.100224	5.95264	2.57353	0.0962959	1.01639	0	P47914	RL29_HUMAN	60S ribosomal protein L29 (Cell surface heparin-binding protein HIP) (Large ribosomal subunit protein eL29)	RPL29	159	KAKAKAKAKDQTKAQAAAPASVPAQAPKRT	AQAAAPASVPAQAPKRTQAPTKASE_____	8.8	1178.35	Q	A	A	P	K	R	6	0	0	0	0	1	0	0	0	0	0	1	0	0	3	1	0	0	0	1	0	0
pep62	AAAPASVPAQAPKR	0.0839269	0.0493522	0.110414	0.091838	0.368758	0.176085	2.61263	1.3855	0.193224	0.713939	0	P47914	RL29_HUMAN	60S ribosomal protein L29 (Cell surface heparin-binding protein HIP) (Large ribosomal subunit protein eL29)	RPL29	159	KAKAKAKAKDQTKAQAAAPASVPAQAPKRT	QAAAPASVPAQAPKRTQAPTKASE______	11	1334.54	Q	A	A	K	R	T	6	1	0	0	0	1	0	0	0	0	0	1	0	0	3	1	0	0	0	1	0	0
pep63	AAAPASVPAQAPKRTQAPT	0.352009	0.206994	0.463103	0.38519	1.54666	0.73854	2.61263	1.3855	0.193224	0.713939	0	P47914	RL29_HUMAN	60S ribosomal protein L29 (Cell surface heparin-binding protein HIP) (Large ribosomal subunit protein eL29)	RPL29	159	KAKAKAKAKDQTKAQAAAPASVPAQAPKRT	ASVPAQAPKRTQAPTKASE___________	11	1833.08	Q	A	A	P	T	K	7	1	0	0	0	2	0	0	0	0	0	1	0	0	4	1	2	0	0	1	0	0
pep64	AAAPASVPAQAPKRTQAPTK	0.262384	0.154292	0.345193	0.287117	1.15286	0.550501	2.61263	1.3855	0.193224	0.713939	0	P47914	RL29_HUMAN	60S ribosomal protein L29 (Cell surface heparin-binding protein HIP) (Large ribosomal subunit protein eL29)	RPL29	159	KAKAKAKAKDQTKAQAAAPASVPAQAPKRT	SVPAQAPKRTQAPTKASE____________	11.17	1961.25	Q	A	A	T	K	A	7	1	0	0	0	2	0	0	0	0	0	2	0	0	4	1	2	0	0	1	0	0
pep65	AAAPASVPAQAPKRTQAPTKASE	0.24053	0.326847	0.0632883	0.0526406	3.43431	0.10093	5.68905	2.50819	0.429231	0.367309	0	P47914	RL29_HUMAN	60S ribosomal protein L29 (Cell surface heparin-binding protein HIP) (Large ribosomal subunit protein eL29)	RPL29	159	KAKAKAKAKDQTKAQAAAPASVPAQAPKRT	AQAPKRTQAPTKASE_______________	9.99	2248.52	Q	A	A	S	E	-	8	1	0	0	0	2	1	0	0	0	0	2	0	0	4	2	2	0	0	1	0	0
pep66	AAAPKATPVAAAK	0.314987	0.245471	0.508332	0.0689357	0.0553596	0.132173	0.239962	-2.05912	0.0300125	1.5227	-1	Q66K74	MAP1S_HUMAN	Microtubule-associated protein 1S (MAP-1S) (BPY2-interacting protein 1) (Microtubule-associated protein 8) (Variable charge Y chromosome 2-interacting protein 1) (VCY2-interacting protein 1) (VCY2IP-1) [Cleaved into: MAP1S heavy chain; MAP1S light chain]	MAP1S BPY2IP1 C19orf5 MAP8 VCY2IP1	1059	NVSRTRKPLARPNSRAAAPKATPVAAAKTK	SRAAAPKATPVAAAKTKGLAGGDRASRPLS	10	1166.39	R	A	A	A	K	T	7	0	0	0	0	0	0	0	0	0	0	2	0	0	2	0	1	0	0	1	0	0
pep67	AAAPKATPVAAAKT	0.0256782	0.0150998	0.0337823	0.0280987	0.112825	0.0538747	2.61263	1.3855	0.193224	0.713939	0	Q66K74	MAP1S_HUMAN	Microtubule-associated protein 1S (MAP-1S) (BPY2-interacting protein 1) (Microtubule-associated protein 8) (Variable charge Y chromosome 2-interacting protein 1) (VCY2-interacting protein 1) (VCY2IP-1) [Cleaved into: MAP1S heavy chain; MAP1S light chain]	MAP1S BPY2IP1 C19orf5 MAP8 VCY2IP1	1059	NVSRTRKPLARPNSRAAAPKATPVAAAKTK	RAAAPKATPVAAAKTKGLAGGDRASRPLSA	10	1267.49	R	A	A	K	T	K	7	0	0	0	0	0	0	0	0	0	0	2	0	0	2	0	2	0	0	1	0	0
pep68	AAAQEADGARSAVVAAGGGSSGQVT	0.105129	0.0618199	0.138308	0.115039	0.461916	0.220569	2.61263	1.3855	0.193224	0.713939	0	O96005	CLPT1_HUMAN	Putative lipid scramblase CLPTM1 (Cleft lip and palate transmembrane protein 1)	CLPTM1	669	______________________________	SAVVAAGGGSSGQVTSNGSIGRDPPAETQP	4.37	2188.3	M	A	A	V	T	S	8	1	0	1	0	2	1	5	0	0	0	0	0	0	0	3	1	0	0	3	0	0
pep69	AAASGYTDLREKLK	0.0140044	0.00823509	0.0921208	0.0153244	0.0123065	0.0293822	0.49854	-1.00422	0.526083	0.278946	0	Q6P6C2	ALKB5_HUMAN	RNA demethylase ALKBH5 (EC 1.14.11.53) (Alkylated DNA repair protein alkB homolog 5) (Alpha-ketoglutarate-dependent dioxygenase alkB homolog 5)	ALKBH5 ABH5 OFOXD1	394	______________________________	MAAASGYTDLREKLKSMTSRDNYKAGSREA	8.54	1522.72	M	A	A	L	K	S	3	1	0	1	0	0	1	1	0	0	2	2	0	0	0	1	1	0	1	0	0	0
pep70	AAATAPAPTAHK	0.00581339	0.00341849	0.0076481	0.00636137	0.00510858	0.0609846	4.29233	2.10176	0.372413	0.428975	0	Q92522	H1X_HUMAN	Histone H1.10 (Histone H1x)	H1-10 H1FX	213	NRKKLEGGGERRGAPAAATAPAPTAHKAKK	GAPAAATAPAPTAHKAKKAAPGAAGSRRAD	8.8	1106.25	P	A	A	H	K	A	6	0	0	0	0	0	0	0	1	0	0	1	0	0	2	0	2	0	0	0	0	0
pep71	AAATGATPIAGRFTPGT	0.148394	0.0737014	0.032978	0.28545	0.0220278	0.0525922	1.41163	0.497365	0.716546	0.144756	0	P08865	RSSA_HUMAN	40S ribosomal protein SA (37 kDa laminin receptor precursor) (37LRP) (37/67 kDa laminin receptor) (LRP/LR) (67 kDa laminin receptor) (67LR) (Colon carcinoma laminin-binding protein) (Laminin receptor 1) (LamR) (Laminin-binding protein precursor p40) (LBP/p40) (Multidrug resistance-associated protein MGr1-Ag) (NEM/1CHD4) (Small ribosomal subunit protein uS2)	RPSA LAMBR LAMR1	295	VISSRNTGQRAVLKFAAATGATPIAGRFTP	ATGATPIAGRFTPGTFTNQIQAAFREPRLL	9.79	1559.74	F	A	A	G	T	F	5	1	0	0	0	0	0	3	0	1	0	0	0	1	2	0	4	0	0	0	0	0
pep72	AAATLTSKLYSLLFRRTSTFA	0.0553917	0.0325724	0.0728733	0.060613	0.24338	0.116216	2.61263	1.3855	0.193224	0.713939	0	Q9UDW1	QCR9_HUMAN	Cytochrome b-c1 complex subunit 9 (Complex III subunit 9) (Complex III subunit X) (Cytochrome c1 non-heme 7 kDa protein) (Ubiquinol-cytochrome c reductase complex 7.2 kDa protein)	UQCR10 UCRC HSPC119	63	______________________________	SKLYSLLFRRTSTFALTIIVGVMFFERAFD	11	2318.7	M	A	A	F	A	L	4	2	0	0	0	0	0	0	0	0	4	1	0	2	0	3	4	0	1	0	0	0
pep73	AAATMATPLPGR	0.00790951	0.00465109	0.0520288	0.00865508	0.00695056	0.0165947	0.49854	-1.00422	0.526083	0.278946	0	Q03252	LMNB2_HUMAN	Lamin-B2	LMNB2 LMN2	620	SPPSPGRRREQRRPRAAATMATPLPGRAGG	RPRAAATMATPLPGRAGGPATPLSPTRLSR	9.79	1156.37	R	A	A	G	R	A	4	1	0	0	0	0	0	1	0	0	1	0	1	0	2	0	2	0	0	0	0	0
pep74	AAATPAKKTVTPAKAVTTPGK	0.107723	0.0633451	0.14172	0.117877	0.473313	0.226011	2.61263	1.3855	0.193224	0.713939	0	P19338	NUCL_HUMAN	Nucleolin (Protein C23)	NCL	710	VATPAKKAAVTPGKKAAATPAKKTVTPAKA	KKTVTPAKAVTTPGKKGATPGKALVATPGK	10.48	2009.38	K	A	A	G	K	K	6	0	0	0	0	0	0	1	0	0	0	4	0	0	3	0	5	0	0	2	0	0
pep75	AAATSAKKVVVSPTKK	0.286668	0.00697409	0.425909	0.0648894	0.010422	0.024883	0.139246	-2.8443	0.17194	0.764623	0	P19338	NUCL_HUMAN	Nucleolin (Protein C23)	NCL	710	SSGEEVVIPQKKGKKAAATSAKKVVVSPTK	AATSAKKVVVSPTKKVAVATPAKKAAVTPG	10.48	1585.91	K	A	A	K	K	V	4	0	0	0	0	0	0	0	0	0	0	4	0	0	1	2	2	0	0	3	0	0
pep76	AAAVAAADPRGASSSSGVVVQ	0.0446309	0.0262447	0.0587165	0.24419	0.0392199	0.093639	2.9095	1.54077	0.254275	0.594697	0	Q69YW2	STUM_HUMAN	Protein stum homolog	STUM C1orf95	141	______________________________	ADPRGASSSSGVVVQVREKKGPLRAAIPYM	5.88	1871.04	A	A	A	V	Q	V	7	1	0	1	0	1	0	2	0	0	0	0	0	0	1	4	0	0	0	4	0	0
pep77	AAAVASTGPSSRSPSTLLPK	0.0985194	0.527281	0.401712	0.187335	0.017315	0.0413402	0.239404	-2.06248	0.131901	0.879753	0	P27816	MAP4_HUMAN	Microtubule-associated protein 4 (MAP-4)	MAP4	1152	RSGSKSTQTVAKTTTAAAVASTGPSSRSPS	STGPSSRSPSTLLPKKPTAIKTEGKPAEVK	11	1898.15	T	A	A	P	K	K	4	1	0	0	0	0	0	1	0	0	2	1	0	0	3	5	2	0	0	1	0	0
pep78	AAAVPQRAWTVEQ	0.188211	0.164577	0.0899008	0.633805	0.304035	0.308731	2.81591	1.4936	0.0768823	1.11417	0	Q00688	FKBP3_HUMAN	Peptidyl-prolyl cis-trans isomerase FKBP3 (PPIase FKBP3) (EC 5.2.1.8) (25 kDa FK506-binding protein) (25 kDa FKBP) (FKBP-25) (FK506-binding protein 3) (FKBP-3) (Immunophilin FKBP25) (Rapamycin-selective 25 kDa immunophilin) (Rotamase)	FKBP3 FKBP25	224	______________________________	______________________________	6.05	1426.6	M	A	A	E	Q	L	4	1	0	0	0	2	1	0	0	0	0	0	0	0	1	0	1	1	0	2	0	0
pep79	AAAVPQRAWTVEQL	0.469104	0.389472	0.0900848	1.03913	1.35508	0.71832	3.28097	1.71412	0.0292838	1.53337	1	Q00688	FKBP3_HUMAN	Peptidyl-prolyl cis-trans isomerase FKBP3 (PPIase FKBP3) (EC 5.2.1.8) (25 kDa FK506-binding protein) (25 kDa FKBP) (FKBP-25) (FK506-binding protein 3) (FKBP-3) (Immunophilin FKBP25) (Rapamycin-selective 25 kDa immunophilin) (Rotamase)	FKBP3 FKBP25	224	______________________________	MAAAVPQRAWTVEQLRSEQLPKKDIIKFLQ	6.05	1539.75	M	A	A	Q	L	R	4	1	0	0	0	2	1	0	0	0	1	0	0	0	1	0	1	1	0	2	0	0
pep80	AAAVPQRAWTVEQLR	0.06088	0.280982	0.400469	0.885186	0.281276	0.988958	2.90358	1.53783	0.123489	0.90837	0	Q00688	FKBP3_HUMAN	Peptidyl-prolyl cis-trans isomerase FKBP3 (PPIase FKBP3) (EC 5.2.1.8) (25 kDa FK506-binding protein) (25 kDa FKBP) (FKBP-25) (FK506-binding protein 3) (FKBP-3) (Immunophilin FKBP25) (Rapamycin-selective 25 kDa immunophilin) (Rotamase)	FKBP3 FKBP25	224	______________________________	AAAVPQRAWTVEQLRSEQLPKKDIIKFLQE	9.64	1695.94	M	A	A	L	R	S	4	2	0	0	0	2	1	0	0	0	1	0	0	0	1	0	1	1	0	2	0	0
pep81	AAAVPQRAWTVEQLRSEQLPK	0.0898857	0.264281	0.118254	0.524881	0.709249	0.188587	3.01155	1.5905	0.121719	0.91464	0	Q00688	FKBP3_HUMAN	Peptidyl-prolyl cis-trans isomerase FKBP3 (PPIase FKBP3) (EC 5.2.1.8) (25 kDa FK506-binding protein) (25 kDa FKBP) (FKBP-25) (FK506-binding protein 3) (FKBP-3) (Immunophilin FKBP25) (Rapamycin-selective 25 kDa immunophilin) (Rotamase)	FKBP3 FKBP25	224	______________________________	RAWTVEQLRSEQLPKKDIIKFLQEHGSDSF	8.79	2378.72	M	A	A	P	K	K	4	2	0	0	0	3	2	0	0	0	2	1	0	0	2	1	1	1	0	2	0	0
pep82	AAAVSNFGYDLYRVR	0.0523717	0.00615931	0.0137801	0.0114617	0.00920444	0.0219759	0.589703	-0.76194	0.541499	0.266402	0	P36955	PEDF_HUMAN	Pigment epithelium-derived factor (PEDF) (Cell proliferation-inducing gene 35 protein) (EPC-1) (Serpin F1)	SERPINF1 PEDF PIG35	418	VEEEDPFFKVPVNKLAAAVSNFGYDLYRVR	AAAVSNFGYDLYRVRSSTSPTTNVLLSPLS	8.63	1701.9	L	A	A	V	R	S	3	2	1	1	0	0	0	1	0	0	1	0	0	1	0	1	0	0	2	2	0	0
pep83	AADISESSGADCKGDPRN	0.0276915	0.0162836	0.036431	0.0303017	0.121671	0.0580988	2.61263	1.3855	0.193224	0.713939	0	O43583	DENR_HUMAN	Density-regulated protein (DRP) (Protein DRP1) (Smooth muscle cell-associated protein 3) (SMAP-3)	DENR DRP1 H14	198	______________________________	ISESSGADCKGDPRNSAKLDADYPLRVLYC	4.23	1792.85	M	A	A	R	N	S	3	1	1	3	1	0	1	2	0	1	0	1	0	0	1	3	0	0	0	0	0	0
pep84	AADNQIYIAGHPAFVNY	0.0145453	0.00855318	0.0191358	0.0159164	0.0639091	0.0305171	2.61263	1.3855	0.193224	0.713939	0	P14866	HNRPL_HUMAN	Heterogeneous nuclear ribonucleoprotein L (hnRNP L)	HNRNPL HNRPL P/OKcl.14	589	VEFEDVLGACNAVNYAADNQIYIAGHPAFV	DNQIYIAGHPAFVNYSTSQKISRPGDSDDS	5.08	1864.05	Y	A	A	N	Y	S	4	0	2	1	0	1	0	1	1	2	0	0	0	1	1	0	0	0	2	1	0	0
pep85	AADTQVSETLK	0.0288958	0.0169918	0.0380154	0.0316196	0.126962	0.0606255	2.61263	1.3855	0.193224	0.713939	0	Q92616	GCN1_HUMAN	eIF-2-alpha kinase activator GCN1 (GCN1 eIF-2-alpha kinase activator homolog) (GCN1-like protein 1) (General control of amino-acid synthesis 1-like protein 1) (Translational activator GCN1) (HsGCN1)	GCN1 GCN1L1 KIAA0219	2671	______________________________	______________________________	4.37	1162.26	M	A	A	L	K	R	2	0	0	1	0	1	1	0	0	0	1	1	0	0	0	1	2	0	0	1	0	0
pep86	AADTQVSETLKR	0.0187512	0.0110264	0.0246691	0.102594	0.0164778	0.0393415	2.9095	1.54077	0.254275	0.594697	0	Q92616	GCN1_HUMAN	eIF-2-alpha kinase activator GCN1 (GCN1 eIF-2-alpha kinase activator homolog) (GCN1-like protein 1) (General control of amino-acid synthesis 1-like protein 1) (Translational activator GCN1) (HsGCN1)	GCN1 GCN1L1 KIAA0219	2671	______________________________	______________________________	6.11	1318.45	M	A	A	K	R	F	2	1	0	1	0	1	1	0	0	0	1	1	0	0	0	1	2	0	0	1	0	0
pep87	AADTQVSETLKRFAGKVT	0.0901307	0.0106	0.0237152	0.0197253	0.0158406	0.0378202	0.589703	-0.76194	0.541499	0.266402	0	Q92616	GCN1_HUMAN	eIF-2-alpha kinase activator GCN1 (GCN1 eIF-2-alpha kinase activator homolog) (GCN1-like protein 1) (General control of amino-acid synthesis 1-like protein 1) (Translational activator GCN1) (HsGCN1)	GCN1 GCN1L1 KIAA0219	2671	______________________________	TQVSETLKRFAGKVTTASVKERREILSELG	8.63	1922.17	M	A	A	V	T	T	3	1	0	1	0	1	1	1	0	0	1	2	0	1	0	1	3	0	0	2	0	0
pep88	AADTQVSETLKRFAGKVTT	0.0199893	0.0117545	0.13149	0.0218735	0.0175658	0.041939	0.49854	-1.00422	0.526083	0.278946	0	Q92616	GCN1_HUMAN	eIF-2-alpha kinase activator GCN1 (GCN1 eIF-2-alpha kinase activator homolog) (GCN1-like protein 1) (General control of amino-acid synthesis 1-like protein 1) (Translational activator GCN1) (HsGCN1)	GCN1 GCN1L1 KIAA0219	2671	______________________________	QVSETLKRFAGKVTTASVKERREILSELGK	8.63	2023.27	M	A	A	T	T	A	3	1	0	1	0	1	1	1	0	0	1	2	0	1	0	1	4	0	0	2	0	0
pep89	AAEDDLPTVELQGVVPR	0.151961	0.0893591	0.199921	0.166286	0.667688	0.318826	2.61263	1.3855	0.193224	0.713939	0	P00488	F13A_HUMAN	Coagulation factor XIII A chain (Coagulation factor XIIIa) (EC 2.3.2.13) (Protein-glutamine gamma-glutamyltransferase A chain) (Transglutaminase A chain)	F13A1 F13A	732	TAFGGRRAVPPNNSNAAEDDLPTVELQGVV	EDDLPTVELQGVVPRGVNLQEFLNVTSVHL	3.92	1809.01	N	A	A	P	R	G	2	1	0	2	0	1	2	1	0	0	2	0	0	0	2	0	1	0	0	3	0	0
pep90	AAEDDLPTVELQGVVPRG	0.944957	0.55567	1.24319	1.03403	4.15195	1.98259	2.61263	1.3855	0.193224	0.713939	0	P00488	F13A_HUMAN	Coagulation factor XIII A chain (Coagulation factor XIIIa) (EC 2.3.2.13) (Protein-glutamine gamma-glutamyltransferase A chain) (Transglutaminase A chain)	F13A1 F13A	732	TAFGGRRAVPPNNSNAAEDDLPTVELQGVV	DDLPTVELQGVVPRGVNLQEFLNVTSVHLF	3.92	1866.06	N	A	A	R	G	V	2	1	0	2	0	1	2	2	0	0	2	0	0	0	2	0	1	0	0	3	0	0
pep91	AAEDYGVIKTDMFQTVDL	0.0960221	0.0650717	0.0252653	0.0210147	0.0168761	0.0402923	0.419529	-1.25316	0.172109	0.764197	0	Q01995	TAGL_HUMAN	Transgelin (22 kDa actin-binding protein) (Protein WS3-10) (Smooth muscle protein 22-alpha) (SM22-alpha)	TAGLN SM22 WS3-10	201	SMVFKQMEQVAQFLKAAEDYGVIKTDMFQT	DYGVIKTDMFQTVDLFEGKDMAAVQRTLMA	3.84	2016.25	K	A	A	D	L	F	2	0	0	3	0	1	1	1	0	1	1	1	1	1	0	0	2	0	1	2	0	0
pep92	AAEGIPKLLVLITGGK	0.00780625	0.00459037	0.0663379	0.0577726	0.00685982	0.0818904	1.86097	0.896058	0.491375	0.308587	0	P12111	CO6A3_HUMAN	Collagen alpha-3(VI) chain	COL6A3	3177	DFVRNNLFTSSAGYRAAEGIPKLLVLITGG	AEGIPKLLVLITGGKSLDEISQPAQELKRS	8.64	1579.94	R	A	A	G	K	S	2	0	0	0	0	0	1	3	0	2	3	2	0	0	1	0	1	0	0	1	0	0
pep93	AAEGTWVDMTGARIAY	0.00792562	0.0413427	0.0104269	0.0433635	0.00696471	0.0166285	1.12164	0.165612	0.881938	0.0545619	0	P05452	TETN_HUMAN	Tetranectin (TN) (C-type lectin domain family 3 member B) (Plasminogen kringle 4-binding protein)	CLEC3B TNA	202	SVGNEAEIWLGLNDMAAEGTWVDMTGARIA	AEGTWVDMTGARIAYKNWETEITAQPDGGK	4.37	1711.91	M	A	A	A	Y	K	4	1	0	1	0	0	1	2	0	1	0	0	1	0	0	0	2	1	1	1	0	0
pep94	AAEKVIGAGKSWHK	0.227691	0.0267782	0.0599102	0.0498308	0.0400172	0.0955427	0.589703	-0.76194	0.541499	0.266402	0	P21291	CSRP1_HUMAN	Cysteine and glycine-rich protein 1 (Cysteine-rich protein 1) (CRP) (CRP1) (Epididymis luminal protein 141) (HEL-141)	CSRP1 CSRP CYRP	193	IGGSERCPRCSQAVYAAEKVIGAGKSWHKA	YAAEKVIGAGKSWHKACFRCAKCGKGLEST	9.7	1481.72	Y	A	A	H	K	A	3	0	0	0	0	0	1	2	1	1	0	3	0	0	0	1	0	1	0	1	0	0
pep95	AAEPLTELEESIETVVTTF	0.0244074	0.0143524	0.160552	0.026708	0.0214482	0.0512084	0.49854	-1.00422	0.526083	0.278946	0	Q99584	S10AD_HUMAN	Protein S100-A13 (S100 calcium-binding protein A13)	S100A13	98	______________________________	LTELEESIETVVTTFFTFARQEGRKDSLSV	3.51	2079.29	M	A	A	T	F	F	2	0	0	0	0	0	5	0	0	1	2	0	0	1	1	1	4	0	0	2	0	0
pep96	AAEPVPFPPPPPPGALGPPRLAAL	0.0590731	0.0562123	0.0155433	0.0129283	0.0103822	0.0247879	0.367644	-1.44362	0.134725	0.870552	0	P17535	JUND_HUMAN	Transcription factor JunD (Transcription factor AP-1 subunit JunD)	JUND	347	AGGAGGAGGAATVAFAAEPVPFPPPPPPGA	PPPPGALGPPRLAALKDEPQTVPDVPSFGE	6.05	2329.77	F	A	A	A	L	K	5	1	0	0	0	0	1	2	0	0	3	0	0	1	10	0	0	0	0	1	0	0
pep97	AAEREPPPLG	0.0287791	0.0169232	0.0378619	0.0314919	0.12645	0.0603807	2.61263	1.3855	0.193224	0.713939	0	O60749	SNX2_HUMAN	Sorting nexin-2 (Transformation-related gene 9 protein) (TRG-9)	SNX2 TRG9	519	______________________________	______________________________	4.53	1036.15	M	A	A	L	G	D	2	1	0	0	0	0	2	1	0	0	1	0	0	0	3	0	0	0	0	0	0	0
pep98	AAEREPPPLGDGKPTDF	0.0154391	0.0453939	0.0203117	0.0168944	0.0135673	0.0323924	0.774592	-0.368491	0.607153	0.216702	0	O60749	SNX2_HUMAN	Sorting nexin-2 (Transformation-related gene 9 protein) (TRG-9)	SNX2 TRG9	519	______________________________	EREPPPLGDGKPTDFEDLEDGEDLFTSTVS	4.32	1796.95	M	A	A	D	F	E	2	1	0	2	0	0	2	2	0	0	1	1	0	1	4	0	1	0	0	0	0	0
pep99	AAETLNFGPEWLRA	0.0137942	0.00811149	0.0181476	0.0150944	0.0606088	0.0289412	2.61263	1.3855	0.193224	0.713939	0	O75420	GGYF1_HUMAN	GRB10-interacting GYF protein 1 (PERQ amino acid-rich with GYF domain-containing protein 1)	GIGYF1 CDS2 PERQ1 PP3360	1035	______________________________	MAAETLNFGPEWLRALSGGGSVASPPPSPA	4.53	1574.76	M	A	A	R	A	L	3	1	1	0	0	0	2	1	0	0	2	0	0	1	1	0	1	1	0	0	0	0
pep100	AAFKELQSTFK	0.0211791	0.0124541	0.139316	0.0231755	0.0186114	0.0444354	0.49854	-1.00422	0.526083	0.278946	0	Q96C19	EFHD2_HUMAN	EF-hand domain-containing protein D2 (Swiprosin-1)	EFHD2 SWS1	240	QEERKKQAEEMKQRKAAFKELQSTFK____	KQRKAAFKELQSTFK_______________	8.64	1269.46	K	A	A	F	K	-	2	0	0	0	0	1	1	0	0	0	1	2	0	2	0	1	1	0	0	0	0	0
pep101	AAFNSGKVDIVAINDPF	0.0201281	0.162593	0.0264806	0.0220255	0.088439	0.0422303	0.729894	-0.454242	0.727842	0.137963	0	P04406	G3P_HUMAN	Glyceraldehyde-3-phosphate dehydrogenase (GAPDH) (EC 1.2.1.12) (Peptidyl-cysteine S-nitrosylase GAPDH) (EC 2.6.99.-)	GAPDH GAPD CDABP0047 OK/SW-cl.12	335	VGVNGFGRIGRLVTRAAFNSGKVDIVAIND	FNSGKVDIVAINDPFIDLNYMVYMFQYDST	4.21	1777.99	R	A	A	P	F	I	3	0	2	2	0	0	0	1	0	2	0	1	0	2	1	1	0	0	0	2	0	0
pep102	AAFQPEANPSHLTLNTALVESEDL	0.0531383	0.0647541	0.0139818	0.0116294	0.00933916	0.0222976	0.328087	-1.60785	0.136209	0.865794	0	Q8WX93	PALLD_HUMAN	Palladin (SIH002) (Sarcoma antigen NY-SAR-77)	PALLD KIAA0992 CGI-151	1383	ASRYAALSDQGLDIKAAFQPEANPSHLTLN	SHLTLNTALVESEDL_______________	4	2567.79	K	A	A	D	L	-	4	0	2	1	0	1	3	0	1	0	4	0	0	1	2	2	2	0	0	1	0	0
pep103	AAFTAFEEAQLPRLKQENPNMR	0.0697701	0.205137	0.0917897	0.0763468	0.0613112	0.146383	0.774592	-0.368491	0.607153	0.216702	0	Q96CT7	CC124_HUMAN	Coiled-coil domain-containing protein 124	CCDC124	223	VAEEAADRHPERRMRAAFTAFEEAQLPRLK	EAQLPRLKQENPNMRLSQLKQLLKKEWLRS	6.27	2561.9	R	A	A	M	R	L	4	2	2	0	0	2	3	0	0	0	2	1	1	2	2	0	1	0	0	0	0	0
pep104	AAGAAQATPSHDAKGGGSSTVQR	0.0173926	0.0102275	0.0228818	0.0190321	0.0764198	0.036491	2.61263	1.3855	0.193224	0.713939	0	Q9BT23	LIMD2_HUMAN	LIM domain-containing protein 2	LIMD2 SB143	127	______________________________	PSHDAKGGGSSTVQRSKSFSLRAQVKETCA	8.8	2125.24	Q	A	A	Q	R	S	6	1	0	1	0	2	0	4	1	0	0	1	0	0	1	3	2	0	0	1	0	0
pep105	AAGAGAAKRKATGPPVSELITK	0.0507036	0.149078	1.24728	0.055483	1.84762	0.10638	1.38866	0.473696	0.802881	0.095349	0	P16401	H15_HUMAN	Histone H1.5 (Histone H1a) (Histone H1b) (Histone H1s-3)	H1-5 H1F5 HIST1H1B	226	APVEKSPAKKKATKKAAGAGAAKRKATGPP	KRKATGPPVSELITKAVAASKERNGLSLAA	10.29	2094.44	K	A	A	T	K	A	6	1	0	0	0	0	1	3	0	1	1	3	0	0	2	1	2	0	0	1	0	0
pep106	AAGAGATHSPPTDLVW	0.02695	0.0158476	0.0354555	0.0294904	0.118413	0.0565431	2.61263	1.3855	0.193224	0.713939	0	P02545	LMNA_HUMAN	Prelamin-A/C [Cleaved into: Lamin-A/C (70 kDa lamin) (Renal carcinoma antigen NY-REN-32)]	LMNA LMN1	664	PPKFTLKAGQVVTIWAAGAGATHSPPTDLV	AGAGATHSPPTDLVWKAQNTWGCGNSLRTA	5.08	1550.69	W	A	A	V	W	K	4	0	0	1	0	0	0	2	1	0	1	0	0	0	2	1	2	1	0	1	0	0
pep107	AAGAGATHSPPTDLVWK	0.0165113	0.0485465	0.0217223	0.121654	0.0145095	0.034642	1.96826	0.976921	0.460527	0.336745	0	P02545	LMNA_HUMAN	Prelamin-A/C [Cleaved into: Lamin-A/C (70 kDa lamin) (Renal carcinoma antigen NY-REN-32)]	LMNA LMN1	664	PPKFTLKAGQVVTIWAAGAGATHSPPTDLV	GAGATHSPPTDLVWKAQNTWGCGNSLRTAL	6.79	1678.87	W	A	A	W	K	A	4	0	0	1	0	0	0	2	1	0	1	1	0	0	2	1	2	1	0	1	0	0
pep108	AAGAGATHSPPTDLVWKA	0.0487752	0.0817613	0.100081	0.31398	0.454841	0.0204668	3.4225	1.77505	0.221828	0.653984	0	P02545	LMNA_HUMAN	Prelamin-A/C [Cleaved into: Lamin-A/C (70 kDa lamin) (Renal carcinoma antigen NY-REN-32)]	LMNA LMN1	664	PPKFTLKAGQVVTIWAAGAGATHSPPTDLV	AGATHSPPTDLVWKAQNTWGCGNSLRTALI	6.79	1749.94	W	A	A	K	A	Q	5	0	0	1	0	0	0	2	1	0	1	1	0	0	2	1	2	1	0	1	0	0
pep109	AAGAGATHSPPTDLVWKAQNTW	0.250582	0.279562	0.413332	0.401396	2.0539	0.105148	2.71385	1.44034	0.42567	0.370927	0	P02545	LMNA_HUMAN	Prelamin-A/C [Cleaved into: Lamin-A/C (70 kDa lamin) (Renal carcinoma antigen NY-REN-32)]	LMNA LMN1	664	PPKFTLKAGQVVTIWAAGAGATHSPPTDLV	HSPPTDLVWKAQNTWGCGNSLRTALINSTG	6.79	2279.5	W	A	A	T	W	G	5	0	1	1	0	1	0	2	1	0	1	1	0	0	2	1	3	2	0	1	0	0
pep110	AAGGGGGGGRYYGGGSEGGRAPK	0.0187705	0.0551889	0.0246945	0.380199	0.18075	0.0393819	6.08523	2.60531	0.168132	0.77435	0	P14866	HNRPL_HUMAN	Heterogeneous nuclear ribonucleoprotein L (hnRNP L)	HNRNPL HNRPL P/OKcl.14	589	PDEQRRRSGAMVKMAAAGGGGGGGRYYGGG	GRYYGGGSEGGRAPKRLKTDNAGDQHGGGG	9.7	1996.09	A	A	A	P	K	R	3	2	0	0	0	0	1	12	0	0	0	1	0	0	1	1	0	0	2	0	0	0
pep111	AAGGYDVEKNNSRIK	0.159834	0.050392	0.0225481	0.232272	1.47887	0.035959	7.50555	2.90796	0.328299	0.48373	0	P16401	H15_HUMAN	Histone H1.5 (Histone H1a) (Histone H1b) (Histone H1s-3)	H1-5 H1F5 HIST1H1B	226	KERNGLSLAALKKALAAGGYDVEKNNSRIK	AAGGYDVEKNNSRIKLGLKSLVSKGTLVQT	8.54	1621.77	L	A	A	I	K	L	2	1	2	1	0	0	1	2	0	1	0	2	0	0	0	1	0	0	1	1	0	0
pep112	AAGGYDVEKNNSRIKL	0.0672477	0.0395442	0.0884712	0.0735866	0.295473	0.141091	2.61263	1.3855	0.193224	0.713939	0	P16401	H15_HUMAN	Histone H1.5 (Histone H1a) (Histone H1b) (Histone H1s-3)	H1-5 H1F5 HIST1H1B	226	KERNGLSLAALKKALAAGGYDVEKNNSRIK	AGGYDVEKNNSRIKLGLKSLVSKGTLVQTK	8.54	1734.93	L	A	A	K	L	G	2	1	2	1	0	0	1	2	0	1	1	2	0	0	0	1	0	0	1	1	0	0
pep113	AAGGYDVEKNNSRIKLG	0.0727776	0.042796	0.0957462	0.0796377	0.31977	0.152693	2.61263	1.3855	0.193224	0.713939	0	P16401	H15_HUMAN	Histone H1.5 (Histone H1a) (Histone H1b) (Histone H1s-3)	H1-5 H1F5 HIST1H1B	226	KERNGLSLAALKKALAAGGYDVEKNNSRIK	GGYDVEKNNSRIKLGLKSLVSKGTLVQTKG	8.54	1791.98	L	A	A	L	G	L	2	1	2	1	0	0	1	3	0	1	1	2	0	0	0	1	0	0	1	1	0	0
pep114	AAGGYDVEKNNSRIKLGLK	0.2063	0.0242625	0.0542817	0.0451493	9.26121	0.0865666	32.9756	5.04333	0.378071	0.422427	0	P16401	H15_HUMAN	Histone H1.5 (Histone H1a) (Histone H1b) (Histone H1s-3)	H1-5 H1F5 HIST1H1B	226	KERNGLSLAALKKALAAGGYDVEKNNSRIK	YDVEKNNSRIKLGLKSLVSKGTLVQTKGTG	9.53	2033.32	L	A	A	L	K	S	2	1	2	1	0	0	1	3	0	1	2	3	0	0	0	1	0	0	1	1	0	0
pep115	AAGKGPLATGGIK	0.315845	1.69187	0.613278	1.38283	0.270291	0.232292	0.71935	-0.475233	0.685731	0.163846	0	Q9Y2S6	TMA7_HUMAN	Translation machinery-associated protein 7 (Coiled-coil domain-containing protein 72)	TMA7 CCDC72 HSPC016 HSPC330	64	KQKEEQKKLEELKAKAAGKGPLATGGIKKS	AKAAGKGPLATGGIKKSGKK__________	10	1140.35	K	A	A	I	K	K	3	0	0	0	0	0	0	4	0	1	1	2	0	0	1	0	1	0	0	0	0	0
pep116	AAGKGPLATGGIKK	0.576267	1.37962	1.09379	0.814177	0.941542	0.610261	0.775812	-0.366221	0.420524	0.376209	0	Q9Y2S6	TMA7_HUMAN	Translation machinery-associated protein 7 (Coiled-coil domain-containing protein 72)	TMA7 CCDC72 HSPC016 HSPC330	64	KQKEEQKKLEELKAKAAGKGPLATGGIKKS	KAAGKGPLATGGIKKSGKK___________	10.3	1268.52	K	A	A	K	K	S	3	0	0	0	0	0	0	4	0	1	1	3	0	0	1	0	1	0	0	0	0	0
pep117	AAGLYAGQYVHSSFSGYLLYPM	0.108234	0.067059	0.0143293	0.0595927	0.00957132	0.119792	0.996489	-0.00507412	0.996026	0.00172944	0	P27658	CO8A1_HUMAN	Collagen alpha-1(VIII) chain (Endothelial collagen) [Cleaved into: Vastatin]	COL8A1 C3orf7	744	LRPGDRVFLQMPSEQAAGLYAGQYVHSSFS	QYVHSSFSGYLLYPM_______________	6.78	2395.71	Q	A	A	P	M	-	3	0	0	0	0	1	0	3	1	0	3	0	1	1	1	3	0	0	4	1	0	0
pep118	AAGTLYTYPENWRAFK	0.0184137	0.010828	0.0242251	0.0201495	0.0161813	0.193167	4.29233	2.10176	0.372413	0.428975	0	P26641	EF1G_HUMAN	Elongation factor 1-gamma (EF-1-gamma) (eEF-1B gamma)	EEF1G EF1G PRO1608	437	______________________________	AGTLYTYPENWRAFKALIAAQYSGAQVRVL	8.54	1888.11	M	A	A	F	K	A	3	1	1	0	0	0	1	1	0	0	1	1	0	1	1	0	2	1	2	0	0	0
pep119	AAGTLYTYPENWRAFKALIAAQY	0.024633	0.0144851	0.0324072	0.0269549	0.108232	0.0516818	2.61263	1.3855	0.193224	0.713939	0	P26641	EF1G_HUMAN	Elongation factor 1-gamma (EF-1-gamma) (eEF-1B gamma)	EEF1G EF1G PRO1608	437	______________________________	PENWRAFKALIAAQYSGAQVRVLSAPPHFH	8.47	2618.97	M	A	A	Q	Y	S	6	1	1	0	0	1	1	1	0	1	2	1	0	1	1	0	2	1	3	0	0	0
pep120	AAGVAGWGVEAEEF	0.0194869	0.0114591	0.025637	0.0213238	0.0856217	0.040885	2.61263	1.3855	0.193224	0.713939	0	O43681	GET3_HUMAN	ATPase GET3 (EC 3.6.-.-) (Arsenical pump-driving ATPase) (Arsenite-stimulated ATPase) (Guided entry of tail-anchored proteins factor 3, ATPase) (Transmembrane domain recognition complex 40 kDa ATPase subunit) (hARSA-I) (hASNA-I)	GET3 ARSA ASNA1 TRC40	348	______________________________	MAAGVAGWGVEAEEFEDAPDVEPLEPTLSN	3.67	1392.49	M	A	A	E	F	E	4	0	0	0	0	0	3	3	0	0	0	0	0	1	0	0	0	1	0	2	0	0
pep121	AAGVEAAAEVAATEIK	0.744235	0.34913	0.553473	0.925702	0.907946	0.384665	1.34701	0.429764	0.41761	0.379229	0	P52272	HNRPM_HUMAN	Heterogeneous nuclear ribonucleoprotein M (hnRNP M)	HNRNPM HNRPM NAGR1	730	______________________________	AGVEAAAEVAATEIKMEEESGAPGVPSGNG	4.25	1500.67	M	A	A	I	K	M	7	0	0	0	0	0	3	1	0	1	0	1	0	0	0	0	1	0	0	2	0	0
pep122	AAGVEAAAEVAATEIKM	0.520776	0.395085	0.240533	1.46571	0.483311	0.599428	2.20379	1.13999	0.221064	0.655483	0	P52272	HNRPM_HUMAN	Heterogeneous nuclear ribonucleoprotein M (hnRNP M)	HNRNPM HNRPM NAGR1	730	______________________________	GVEAAAEVAATEIKMEEESGAPGVPSGNGA	4.25	1631.86	M	A	A	K	M	E	7	0	0	0	0	0	3	1	0	1	0	1	1	0	0	0	1	0	0	2	0	0
pep123	AAGVGDMVMATVK	0.225074	0.233448	0.276134	0.36346	0.106593	0.315134	1.06878	0.0959682	0.844262	0.0735225	0	P62829	RL23_HUMAN	60S ribosomal protein L23 (60S ribosomal protein L17) (Large ribosomal subunit protein uL14)	RPL23	140	IISVKGIKGRLNRLPAAGVGDMVMATVKKG	LPAAGVGDMVMATVKKGKPELRKKVHPAVV	5.88	1249.51	P	A	A	V	K	K	3	0	0	1	0	0	0	2	0	0	0	1	2	0	0	0	1	0	0	3	0	0
pep124	AAGVGDMVMATVKKGKPELR	0.664879	0.206762	0.273939	0.0455703	0.304603	0.0873738	0.381943	-1.38857	0.223183	0.651339	0	P62829	RL23_HUMAN	60S ribosomal protein L23 (60S ribosomal protein L17) (Large ribosomal subunit protein uL14)	RPL23	140	IISVKGIKGRLNRLPAAGVGDMVMATVKKG	DMVMATVKKGKPELRKKVHPAVVIRQRKSY	9.7	2058.49	P	A	A	L	R	K	3	1	0	1	0	0	1	3	0	0	1	3	2	0	1	0	1	0	0	3	0	0
pep125	AAGVPQVNSKLVSKR	0.0160186	0.00941956	0.0210741	0.14014	0.0140765	0.168041	6.92844	2.79253	0.124977	0.903171	0	Q96SB3	NEB2_HUMAN	Neurabin-2 (Neurabin-II) (Protein phosphatase 1 regulatory subunit 9B) (Spinophilin)	PPP1R9B PPP1R6	817	ADSRTGLHRGPGLPRAAGVPQVNSKLVSKR	AAGVPQVNSKLVSKRSRVFQPPPPPPPAPS	11.17	1553.83	R	A	A	K	R	S	2	1	1	0	0	1	0	1	0	0	1	2	0	0	1	2	0	0	0	3	0	0
pep126	AAGYDVEKNNSR	0.0153196	0.00900848	0.0201544	0.0167636	0.0134622	0.160708	4.29233	2.10176	0.372413	0.428975	0	P10412	H14_HUMAN	Histone H1.4 (Histone H1b) (Histone H1s-4)	H1-4 H1F4 HIST1H1E	219	ERSGVSLAALKKALAAAGYDVEKNNSRIKL	ALAAAGYDVEKNNSRIKLGLKSLVSKGTLV	6.11	1323.38	A	A	A	S	R	I	2	1	2	1	0	0	1	1	0	0	0	1	0	0	0	1	0	0	1	1	0	0
pep127	AAGYDVEKNNSRIK	0.22599	0.831221	0.514979	0.572873	1.9679	0.0948285	1.67639	0.745357	0.579401	0.237021	0	P10412	H14_HUMAN	Histone H1.4 (Histone H1b) (Histone H1s-4)	H1-4 H1F4 HIST1H1E	219	ERSGVSLAALKKALAAAGYDVEKNNSRIKL	AAAGYDVEKNNSRIKLGLKSLVSKGTLVQT	8.54	1564.72	A	A	A	I	K	L	2	1	2	1	0	0	1	1	0	1	0	2	0	0	0	1	0	0	1	1	0	0
pep128	AAGYDVEKNNSRIKLG	0.217297	0.127779	0.285876	0.23778	0.95476	0.455905	2.61263	1.3855	0.193224	0.713939	0	P10412	H14_HUMAN	Histone H1.4 (Histone H1b) (Histone H1s-4)	H1-4 H1F4 HIST1H1E	219	ERSGVSLAALKKALAAAGYDVEKNNSRIKL	AGYDVEKNNSRIKLGLKSLVSKGTLVQTKG	8.54	1734.93	A	A	A	L	G	L	2	1	2	1	0	0	1	2	0	1	1	2	0	0	0	1	0	0	1	1	0	0
pep129	AAGYDVEKNNSRIKLGLK	3.97655	3.15308	2.40133	0.399465	7.65935	0.765911	0.925901	-0.11107	0.926723	0.0330501	0	P10412	H14_HUMAN	Histone H1.4 (Histone H1b) (Histone H1s-4)	H1-4 H1F4 HIST1H1E	219	ERSGVSLAALKKALAAAGYDVEKNNSRIKL	YDVEKNNSRIKLGLKSLVSKGTLVQTKGTG	9.53	1976.26	A	A	A	L	K	S	2	1	2	1	0	0	1	2	0	1	2	3	0	0	0	1	0	0	1	1	0	0
pep130	AAHLPAEFTPA	0.240303	0.100166	0.0448198	0.0372792	0.0299375	0.071477	0.359973	-1.47404	0.239709	0.620316	0	P69905	HBA_HUMAN	Hemoglobin subunit alpha (Alpha-globin) (Hemoglobin alpha chain) [Cleaved into: Hemopressin]	HBA1; HBA2	142	PVNFKLLSHCLLVTLAAHLPAEFTPAVHAS	LVTLAAHLPAEFTPAVHASLDKFLASVSTV	5.24	1124.26	L	A	A	P	A	V	4	0	0	0	0	0	1	0	1	0	1	0	0	1	2	0	1	0	0	0	0	0
pep131	AAHLPAEFTPAV	0.0919338	0.0379351	0.209917	0.0855854	0.00991195	0.118326	0.629289	-0.668206	0.523119	0.2814	0	P69905	HBA_HUMAN	Hemoglobin subunit alpha (Alpha-globin) (Hemoglobin alpha chain) [Cleaved into: Hemopressin]	HBA1; HBA2	142	PVNFKLLSHCLLVTLAAHLPAEFTPAVHAS	VTLAAHLPAEFTPAVHASLDKFLASVSTVL	5.24	1223.39	L	A	A	A	V	H	4	0	0	0	0	0	1	0	1	0	1	0	0	1	2	0	1	0	0	1	0	0
pep132	AAHLPAEFTPAVH	1.32817	0.706736	2.98999	2.15812	1.01382	1.22321	0.874676	-0.19318	0.797873	0.0980661	0	P69905	HBA_HUMAN	Hemoglobin subunit alpha (Alpha-globin) (Hemoglobin alpha chain) [Cleaved into: Hemopressin]	HBA1; HBA2	142	PVNFKLLSHCLLVTLAAHLPAEFTPAVHAS	TLAAHLPAEFTPAVHASLDKFLASVSTVLT	5.99	1360.54	L	A	A	V	H	A	4	0	0	0	0	0	1	0	2	0	1	0	0	1	2	0	1	0	0	1	0	0
pep133	AAHLPAEFTPAVHA	1.31057	0.488328	2.14553	0.176483	0.437132	0.928662	0.391001	-1.35475	0.203135	0.692214	0	P69905	HBA_HUMAN	Hemoglobin subunit alpha (Alpha-globin) (Hemoglobin alpha chain) [Cleaved into: Hemopressin]	HBA1; HBA2	142	PVNFKLLSHCLLVTLAAHLPAEFTPAVHAS	LAAHLPAEFTPAVHASLDKFLASVSTVLTS	5.99	1431.61	L	A	A	H	A	S	5	0	0	0	0	0	1	0	2	0	1	0	0	1	2	0	1	0	0	1	0	0
pep134	AAHLPAEFTPAVHASL	0.0142782	0.00839612	0.0187844	0.0156241	0.0627356	0.0299567	2.61263	1.3855	0.193224	0.713939	0	P69905	HBA_HUMAN	Hemoglobin subunit alpha (Alpha-globin) (Hemoglobin alpha chain) [Cleaved into: Hemopressin]	HBA1; HBA2	142	PVNFKLLSHCLLVTLAAHLPAEFTPAVHAS	AHLPAEFTPAVHASLDKFLASVSTVLTSKY	5.99	1631.85	L	A	A	S	L	D	5	0	0	0	0	0	1	0	2	0	2	0	0	1	2	1	1	0	0	1	0	0
pep135	AAHLPAEFTPAVHASLDK	8.58399	5.7437	5.11979	5.17696	3.05171	0.794759	0.463989	-1.10784	0.103633	0.984501	0	P69905	HBA_HUMAN	Hemoglobin subunit alpha (Alpha-globin) (Hemoglobin alpha chain) [Cleaved into: Hemopressin]	HBA1; HBA2	142	PVNFKLLSHCLLVTLAAHLPAEFTPAVHAS	LPAEFTPAVHASLDKFLASVSTVLTSKYR_	6	1875.11	L	A	A	D	K	F	5	0	0	1	0	0	1	0	2	0	2	1	0	1	2	1	1	0	0	1	0	0
pep136	AAHLPAEFTPAVHASLDKF	2.3904	1.79299	4.1304	1.42762	1.59868	0.547446	0.429857	-1.21807	0.110458	0.956804	0	P69905	HBA_HUMAN	Hemoglobin subunit alpha (Alpha-globin) (Hemoglobin alpha chain) [Cleaved into: Hemopressin]	HBA1; HBA2	142	PVNFKLLSHCLLVTLAAHLPAEFTPAVHAS	PAEFTPAVHASLDKFLASVSTVLTSKYR__	6	2022.29	L	A	A	K	F	L	5	0	0	1	0	0	1	0	2	0	2	1	0	2	2	1	1	0	0	1	0	0
pep137	AAHLPAEFTPAVHASLDKFLAS	0.0329417	0.019371	0.0433381	0.0360468	0.144739	0.0691141	2.61263	1.3855	0.193224	0.713939	0	P69905	HBA_HUMAN	Hemoglobin subunit alpha (Alpha-globin) (Hemoglobin alpha chain) [Cleaved into: Hemopressin]	HBA1; HBA2	142	PVNFKLLSHCLLVTLAAHLPAEFTPAVHAS	FTPAVHASLDKFLASVSTVLTSKYR_____	6	2293.61	L	A	A	A	S	V	6	0	0	1	0	0	1	0	2	0	3	1	0	2	2	2	1	0	0	1	0	0
pep138	AAHLPAEFTPAVHASLDKFLASV	0.0444207	0.130605	0.05844	0.0486079	0.0390352	0.093198	0.774592	-0.368491	0.607153	0.216702	0	P69905	HBA_HUMAN	Hemoglobin subunit alpha (Alpha-globin) (Hemoglobin alpha chain) [Cleaved into: Hemopressin]	HBA1; HBA2	142	PVNFKLLSHCLLVTLAAHLPAEFTPAVHAS	TPAVHASLDKFLASVSTVLTSKYR______	6	2392.74	L	A	A	S	V	S	6	0	0	1	0	0	1	0	2	0	3	1	0	2	2	2	1	0	0	2	0	0
pep139	AAIDWFDGKEFHGNIIK	0.106445	1.33375	0.143902	0.0232958	0.743015	0.044666	0.511948	-0.965931	0.610613	0.214234	0	Q92804	RBP56_HUMAN	TATA-binding protein-associated factor 2N (68 kDa TATA-binding protein-associated factor) (TAF(II)68) (TAFII68) (RNA-binding protein 56)	TAF15 RBP56 TAF2N	592	KGEATVSFDDPPSAKAAIDWFDGKEFHGNI	IDWFDGKEFHGNIIKVSFATRRPEFMRGGG	5.38	1961.21	K	A	A	I	K	V	2	0	1	2	0	0	1	2	1	3	0	2	0	2	0	0	0	1	0	0	0	0
pep140	AAIDWFDGKEFSGNPIKVSFATR	0.931583	2.67462	0.390105	0.0923064	1.484	0.0353966	0.403297	-1.31009	0.395695	0.40264	0	P35637	FUS_HUMAN	RNA-binding protein FUS (75 kDa DNA-pairing protein) (Oncogene FUS) (Oncogene TLS) (POMp75) (Translocated in liposarcoma protein)	FUS TLS	526	KGEATVSFDDPPSAKAAIDWFDGKEFSGNP	KEFSGNPIKVSFATRRADFNRGGGNGRGGR	6.17	2556.86	K	A	A	T	R	R	3	1	1	2	0	0	1	2	0	2	0	2	0	3	1	2	1	1	0	1	0	0
pep141	AAILETAPKEVPMVVVPPVGAK	1.23936	0.868076	2.37634	3.22395	1.4379	1.97415	1.48	0.565599	0.361523	0.441864	0	Q9P2E9	RRBP1_HUMAN	Ribosome-binding protein 1 (180 kDa ribosome receptor homolog) (RRp) (ES/130-related protein) (Ribosome receptor protein)	RRBP1 KIAA1398	1410	AVSSVVNSIQVLTSKAAILETAPKEVPMVV	PKEVPMVVVPPVGAKGNTPATGTTQGKKAE	6.19	2216.71	K	A	A	A	K	G	4	0	0	0	0	0	2	1	0	1	1	2	1	0	4	0	1	0	0	5	0	0
pep142	AAIVSKIDSRLE	0.14702	0.407842	0.0386839	0.0321756	0.025839	0.0616917	0.20168	-2.30986	0.224763	0.648276	0	Q05682	CALD1_HUMAN	Caldesmon (CDM)	CALD1 CAD CDM	793	NKSVQKSSGVKSTHQAAIVSKIDSRLEQYT	THQAAIVSKIDSRLEQYTSAIEGTKSAKPT	6.11	1301.51	Q	A	A	L	E	Q	2	1	0	1	0	0	1	0	0	2	1	1	0	0	0	2	0	0	0	1	0	0
pep143	AAIVSKIDSRLEQY	0.132749	0.0156123	0.034929	0.0290525	0.023331	0.0557035	0.589703	-0.76194	0.541499	0.266402	0	Q05682	CALD1_HUMAN	Caldesmon (CDM)	CALD1 CAD CDM	793	NKSVQKSSGVKSTHQAAIVSKIDSRLEQYT	QAAIVSKIDSRLEQYTSAIEGTKSAKPTKP	6.11	1592.81	Q	A	A	Q	Y	T	2	1	0	1	0	1	1	0	0	2	1	1	0	0	0	2	0	0	1	1	0	0
pep144	AAIVSKIDSRLEQYTSAIEGTK	0.0703381	0.268639	0.0925368	0.0769683	0.309051	0.147574	1.23656	0.306337	0.733038	0.134873	0	Q05682	CALD1_HUMAN	Caldesmon (CDM)	CALD1 CAD CDM	793	NKSVQKSSGVKSTHQAAIVSKIDSRLEQYT	DSRLEQYTSAIEGTKSAKPTKPAASDLPVP	6.22	2380.68	Q	A	A	T	K	S	3	1	0	1	0	1	2	1	0	3	1	2	0	0	0	3	2	0	1	1	0	0
pep145	AAKPSVPKVPK	0.194146	0.570826	0.255419	0.212447	0.170608	0.407333	0.774592	-0.368491	0.607153	0.216702	0	Q92522	H1X_HUMAN	Histone H1.10 (Histone H1x)	H1-10 H1FX	213	KAKKTAAAGGKKVKKAAKPSVPKVPKGRK_	KVKKAAKPSVPKVPKGRK____________	10.3	1121.39	K	A	A	P	K	G	2	0	0	0	0	0	0	0	0	0	0	3	0	0	3	1	0	0	0	2	0	0
pep146	AAKPSVPKVPKG	0.110095	0.06474	0.144841	0.120473	0.483735	0.230987	2.61263	1.3855	0.193224	0.713939	0	Q92522	H1X_HUMAN	Histone H1.10 (Histone H1x)	H1-10 H1FX	213	KAKKTAAAGGKKVKKAAKPSVPKVPKGRK_	VKKAAKPSVPKVPKGRK_____________	10.3	1178.44	K	A	A	K	G	R	2	0	0	0	0	0	0	1	0	0	0	3	0	0	3	1	0	0	0	2	0	0
pep147	AAKPSVPKVPKGR	0.0333717	0.0196238	0.219519	0.0365174	0.0293257	0.0700163	0.49854	-1.00422	0.526083	0.278946	0	Q92522	H1X_HUMAN	Histone H1.10 (Histone H1x)	H1-10 H1FX	213	KAKKTAAAGGKKVKKAAKPSVPKVPKGRK_	KKAAKPSVPKVPKGRK______________	11.26	1334.63	K	A	A	G	R	K	2	1	0	0	0	0	0	1	0	0	0	3	0	0	3	1	0	0	0	2	0	0
pep148	AAKVFESIGKFG	0.0151769	0.0446228	0.0199667	0.0166075	0.0133368	0.0318422	0.774592	-0.368491	0.607153	0.216702	0	P35232	PHB1_HUMAN	Prohibitin 1	PHB1 PHB	272	______________________________	______________________________	8.64	1253.46	M	A	A	F	G	L	2	0	0	0	0	0	1	2	0	1	0	2	0	2	0	1	0	0	0	1	0	0
pep149	AAKVFESIGKFGLA	0.302004	0.162292	0.249615	0.0347955	0.214253	0.333574	0.816099	-0.293183	0.671878	0.17271	0	P35232	PHB1_HUMAN	Prohibitin 1	PHB1 PHB	272	______________________________	MAAKVFESIGKFGLALAVAGGVVNSALYNV	8.64	1437.7	M	A	A	L	A	L	3	0	0	0	0	0	1	2	0	1	1	2	0	2	0	1	0	0	0	1	0	0
pep150	AAKVLEQLTGQTPVFSK	0.100154	0.209758	0.638452	0.774135	0.0947727	0.104984	1.02692	0.0383207	0.977079	0.0100701	0	P62913	RL11_HUMAN	60S ribosomal protein L11 (CLL-associated antigen KW-12) (Large ribosomal subunit protein uL5)	RPL11	178	CLNICVGESGDRLTRAAKVLEQLTGQTPVF	KVLEQLTGQTPVFSKARYTVRSFGIRRNEK	8.64	1817.12	R	A	A	S	K	A	2	0	0	0	0	2	1	1	0	0	2	2	0	1	1	1	2	0	0	2	0	0
pep151	AAKVLEQLTGQTPVFSKAR	0.327382	0.724965	0.487795	1.09062	0.333691	0.760135	1.41834	0.504202	0.43477	0.361741	0	P62913	RL11_HUMAN	60S ribosomal protein L11 (CLL-associated antigen KW-12) (Large ribosomal subunit protein uL5)	RPL11	178	CLNICVGESGDRLTRAAKVLEQLTGQTPVF	LEQLTGQTPVFSKARYTVRSFGIRRNEKIA	9.99	2044.38	R	A	A	A	R	Y	3	1	0	0	0	2	1	1	0	0	2	2	0	1	1	1	2	0	0	2	0	0
pep152	AAKVLEQLTGQTPVFSKARYT	0.0194127	0.0114154	0.0255393	0.0212426	0.0852955	0.0407292	2.61263	1.3855	0.193224	0.713939	0	P62913	RL11_HUMAN	60S ribosomal protein L11 (CLL-associated antigen KW-12) (Large ribosomal subunit protein uL5)	RPL11	178	CLNICVGESGDRLTRAAKVLEQLTGQTPVF	QLTGQTPVFSKARYTVRSFGIRRNEKIAVH	9.7	2308.66	R	A	A	Y	T	V	3	1	0	0	0	2	1	1	0	0	2	2	0	1	1	1	3	0	1	2	0	0
pep153	AAKVLEQLTGQTPVFSKARYTVR	0.0245491	1.03784	0.0322968	0.0268631	0.638752	0.257529	0.8433	-0.245883	0.887925	0.0516238	0	P62913	RL11_HUMAN	60S ribosomal protein L11 (CLL-associated antigen KW-12) (Large ribosomal subunit protein uL5)	RPL11	178	CLNICVGESGDRLTRAAKVLEQLTGQTPVF	TGQTPVFSKARYTVRSFGIRRNEKIAVHCT	10.28	2563.98	R	A	A	V	R	S	3	2	0	0	0	2	1	1	0	0	2	2	0	1	1	1	3	0	1	3	0	0
pep154	AALAALEKLFPDTPL	0.0779766	0.0800489	0.0205172	0.326647	0.469076	0.0327201	4.64003	2.21413	0.170815	0.767475	0	Q12906	ILF3_HUMAN	Interleukin enhancer-binding factor 3 (Double-stranded RNA-binding protein 76) (DRBP76) (M-phase phosphoprotein 4) (MPP4) (Nuclear factor associated with dsRNA) (NFAR) (Nuclear factor of activated T-cells 90 kDa) (NF-AT-90) (Translational control protein 80) (TCP80)	ILF3 DRBF MPHOSPH4 NF90	894	KFQGAGSNKKVAKAYAALAALEKLFPDTPL	AALAALEKLFPDTPLALDANKKKRAPVPVR	4.37	1569.86	Y	A	A	P	L	A	4	0	0	1	0	0	1	0	0	0	4	1	0	1	2	0	1	0	0	0	0	0
pep155	AALAALEKLFPDTPLA	0.0144662	0.00850669	0.0190318	0.0791492	0.0127123	0.0303512	2.9095	1.54077	0.254275	0.594697	0	Q12906	ILF3_HUMAN	Interleukin enhancer-binding factor 3 (Double-stranded RNA-binding protein 76) (DRBP76) (M-phase phosphoprotein 4) (MPP4) (Nuclear factor associated with dsRNA) (NFAR) (Nuclear factor of activated T-cells 90 kDa) (NF-AT-90) (Translational control protein 80) (TCP80)	ILF3 DRBF MPHOSPH4 NF90	894	KFQGAGSNKKVAKAYAALAALEKLFPDTPL	ALAALEKLFPDTPLALDANKKKRAPVPVRG	4.37	1640.94	Y	A	A	L	A	L	5	0	0	1	0	0	1	0	0	0	4	1	0	1	2	0	1	0	0	0	0	0
pep156	AALAPLPPLPAQFK	0.0208301	0.0612444	0.0274041	0.316143	0.0953277	0.540285	8.69353	3.11994	0.095228	1.02124	0	Q9NP79	VTA1_HUMAN	Vacuolar protein sorting-associated protein VTA1 homolog (Dopamine-responsive gene 1 protein) (DRG-1) (LYST-interacting protein 5) (LIP5) (SKD1-binding protein 1) (SBP1)	VTA1 C6orf55 HSPC228 My012	307	______________________________	MAALAPLPPLPAQFKSIQHHLRTAQEHDKR	8.8	1433.76	M	A	A	F	K	S	4	0	0	0	0	1	0	0	0	0	3	1	0	1	4	0	0	0	0	0	0	0
pep157	AALEKLFPDTPL	0.0130286	0.0383065	0.0171404	0.10913	0.129911	0.0273349	3.8901	1.95981	0.110439	0.956879	0	Q12906	ILF3_HUMAN	Interleukin enhancer-binding factor 3 (Double-stranded RNA-binding protein 76) (DRBP76) (M-phase phosphoprotein 4) (MPP4) (Nuclear factor associated with dsRNA) (NFAR) (Nuclear factor of activated T-cells 90 kDa) (NF-AT-90) (Translational control protein 80) (TCP80)	ILF3 DRBF MPHOSPH4 NF90	894	GAGSNKKVAKAYAALAALEKLFPDTPLALD	AALAALEKLFPDTPLALDANKKKRAPVPVR	4.37	1314.54	L	A	A	P	L	A	2	0	0	1	0	0	1	0	0	0	3	1	0	1	2	0	1	0	0	0	0	0
pep158	AALGPSSQNVTEYVVRVPKNTTK	0.213701	0.00582988	0.599648	0.933193	0.729924	0.104003	2.15719	1.10915	0.357564	0.446646	0	P35269	T2FA_HUMAN	General transcription factor IIF subunit 1 (General transcription factor IIF 74 kDa subunit) (Transcription initiation factor IIF subunit alpha) (TFIIF-alpha) (Transcription initiation factor RAP74)	GTF2F1 RAP74	517	______________________________	NVTEYVVRVPKNTTKKYNIMAFNAADKVNF	9.7	2459.79	M	A	A	T	K	K	2	1	2	0	0	1	1	1	0	0	1	2	0	0	2	2	3	0	1	4	0	0
pep159	AALGYDYKGETEK	0.0405754	0.119299	0.0533811	0.0444001	0.0356561	0.0851302	0.774592	-0.368491	0.607153	0.216702	0	P14317	HCLS1_HUMAN	Hematopoietic lineage cell-specific protein (Hematopoietic cell-specific LYN substrate 1) (LckBP1) (p75)	HCLS1 HS1	486	GFGGRYGVEKDKWDKAALGYDYKGETEKHE	DKAALGYDYKGETEKHESQRDYAKGFGGQY	4.68	1444.56	K	A	A	E	K	H	2	0	0	1	0	0	2	2	0	0	1	2	0	0	0	0	1	0	2	0	0	0
pep160	AALKKALAAAG	0.47634	0.34173	0.0937863	0.390038	0.472296	0.149567	1.10971	0.150189	0.832857	0.0794294	0	P10412	H14_HUMAN	Histone H1.4 (Histone H1b) (Histone H1s-4)	H1-4 H1F4 HIST1H1E	219	TKAVAASKERSGVSLAALKKALAAAGYDVE	GVSLAALKKALAAAGYDVEKNNSRIKLGLK	10	984.21	L	A	A	A	G	Y	6	0	0	0	0	0	0	1	0	0	2	2	0	0	0	0	0	0	0	0	0	0
pep161	AALKKALAAAGY	0.283963	0.176402	0.0747165	0.0621461	0.0499071	0.119155	0.432099	-1.21057	0.189046	0.723434	0	P10412	H14_HUMAN	Histone H1.4 (Histone H1b) (Histone H1s-4)	H1-4 H1F4 HIST1H1E	219	TKAVAASKERSGVSLAALKKALAAAGYDVE	VSLAALKKALAAAGYDVEKNNSRIKLGLKS	9.7	1147.38	L	A	A	G	Y	D	6	0	0	0	0	0	0	1	0	0	2	2	0	0	0	0	0	0	1	0	0	0
pep162	AALKKALAAAGYDVEK	0.0180753	0.010629	0.0237799	0.0197791	0.0794193	0.0379233	2.61263	1.3855	0.193224	0.713939	0	P10412	H14_HUMAN	Histone H1.4 (Histone H1b) (Histone H1s-4)	H1-4 H1F4 HIST1H1E	219	TKAVAASKERSGVSLAALKKALAAAGYDVE	ALKKALAAAGYDVEKNNSRIKLGLKSLVSK	8.47	1618.89	L	A	A	E	K	N	6	0	0	1	0	0	1	1	0	0	2	3	0	0	0	0	0	0	1	1	0	0
pep163	AALKKALAAAGYDVEKN	0.114607	0.0673935	0.150778	0.125411	0.503562	0.240455	2.61263	1.3855	0.193224	0.713939	0	P10412	H14_HUMAN	Histone H1.4 (Histone H1b) (Histone H1s-4)	H1-4 H1F4 HIST1H1E	219	TKAVAASKERSGVSLAALKKALAAAGYDVE	LKKALAAAGYDVEKNNSRIKLGLKSLVSKG	8.47	1733	L	A	A	K	N	N	6	0	1	1	0	0	1	1	0	0	2	3	0	0	0	0	0	0	1	1	0	0
pep164	AALKKALAAAGYDVEKNN	0.00983989	0.00578623	0.0129454	0.0107674	0.0432345	0.0206448	2.61263	1.3855	0.193224	0.713939	0	P10412	H14_HUMAN	Histone H1.4 (Histone H1b) (Histone H1s-4)	H1-4 H1F4 HIST1H1E	219	TKAVAASKERSGVSLAALKKALAAAGYDVE	KKALAAAGYDVEKNNSRIKLGLKSLVSKGT	8.47	1847.1	L	A	A	N	N	S	6	0	2	1	0	0	1	1	0	0	2	3	0	0	0	0	0	0	1	1	0	0
pep165	AALKKALAAAGYDVEKNNSR	0.0352491	0.103639	0.0463737	0.0385717	0.461832	0.0739551	3.10025	1.63239	0.398083	0.400027	0	P10412	H14_HUMAN	Histone H1.4 (Histone H1b) (Histone H1s-4)	H1-4 H1F4 HIST1H1E	219	TKAVAASKERSGVSLAALKKALAAAGYDVE	ALAAAGYDVEKNNSRIKLGLKSLVSKGTLV	9.53	2090.37	L	A	A	S	R	I	6	1	2	1	0	0	1	1	0	0	2	3	0	0	0	1	0	0	1	1	0	0
pep166	AALKKALAAAGYDVEKNNSRIK	0.815587	0.811319	0.214597	0.178493	5.31947	0.342232	3.17143	1.66513	0.476544	0.321897	0	P10412	H14_HUMAN	Histone H1.4 (Histone H1b) (Histone H1s-4)	H1-4 H1F4 HIST1H1E	219	TKAVAASKERSGVSLAALKKALAAAGYDVE	AAAGYDVEKNNSRIKLGLKSLVSKGTLVQT	9.82	2331.7	L	A	A	I	K	L	6	1	2	1	0	0	1	1	0	1	2	4	0	0	0	1	0	0	1	1	0	0
pep167	AALKKALAAAGYDVEKNNSRIKL	0.100395	0.29518	0.13208	0.109858	1.32517	0.210636	3.11882	1.641	0.397825	0.400308	0	P10412	H14_HUMAN	Histone H1.4 (Histone H1b) (Histone H1s-4)	H1-4 H1F4 HIST1H1E	219	TKAVAASKERSGVSLAALKKALAAAGYDVE	AAGYDVEKNNSRIKLGLKSLVSKGTLVQTK	9.82	2444.86	L	A	A	K	L	G	6	1	2	1	0	0	1	1	0	1	3	4	0	0	0	1	0	0	1	1	0	0
pep168	AALKKALAAAGYDVEKNNSRIKLG	0.257688	0.151531	0.339015	0.281979	1.13223	0.540649	2.61263	1.3855	0.193224	0.713939	0	P10412	H14_HUMAN	Histone H1.4 (Histone H1b) (Histone H1s-4)	H1-4 H1F4 HIST1H1E	219	TKAVAASKERSGVSLAALKKALAAAGYDVE	AGYDVEKNNSRIKLGLKSLVSKGTLVQTKG	9.82	2501.91	L	A	A	L	G	L	6	1	2	1	0	0	1	2	0	1	3	4	0	0	0	1	0	0	1	1	0	0
pep169	AALKKALAAGGYDVEKNNSRIK	0.377348	0.221895	0.49644	0.412918	1.65799	0.791705	2.61263	1.3855	0.193224	0.713939	0	P16401	H15_HUMAN	Histone H1.5 (Histone H1a) (Histone H1b) (Histone H1s-3)	H1-5 H1F5 HIST1H1B	226	TKAVAASKERNGLSLAALKKALAAGGYDVE	AAGGYDVEKNNSRIKLGLKSLVSKGTLVQT	9.82	2317.67	L	A	A	I	K	L	5	1	2	1	0	0	1	2	0	1	2	4	0	0	0	1	0	0	1	1	0	0
pep170	AALLKASPK	0.187059	0.549989	1.54494	3.46467	1.82708	0.392464	2.4909	1.31667	0.309827	0.508881	0	P50914	RL14_HUMAN	60S ribosomal protein L14 (CAG-ISL 7) (Large ribosomal subunit protein eL14)	RPL14	215	MRNRIIKNEVKKLQKAALLKASPKKAPGTK	VKKLQKAALLKASPKKAPGTKGTAAAAAAA	10	898.11	K	A	A	P	K	K	3	0	0	0	0	0	0	0	0	0	2	2	0	0	1	1	0	0	0	0	0	0
pep171	AALLKASPKKAPGTK	1.07308	0.329143	0.353172	0.0587507	2.43257	0.112645	1.48341	0.568913	0.7474	0.126447	0	P50914	RL14_HUMAN	60S ribosomal protein L14 (CAG-ISL 7) (Large ribosomal subunit protein eL14)	RPL14	215	MRNRIIKNEVKKLQKAALLKASPKKAPGTK	AALLKASPKKAPGTKGTAAAAAAAAAAKVP	10.48	1480.81	K	A	A	T	K	G	4	0	0	0	0	0	0	1	0	0	2	4	0	0	2	1	1	0	0	0	0	0
pep172	AALLSPYSYSTTAVVTNPKE	0.0190935	0.0112277	0.125597	0.0208933	0.0167786	0.0400596	0.49854	-1.00422	0.526083	0.278946	0	P02766	TTHY_HUMAN	Transthyretin (ATTR) (Prealbumin) (TBPA)	TTR PALB	147	VVFTANDSGPRRYTIAALLSPYSYSTTAVV	PYSYSTTAVVTNPKE_______________	6.04	2112.36	I	A	A	K	E	-	3	0	1	0	0	0	1	0	0	0	2	1	0	0	2	3	3	0	2	2	0	0
pep173	AALNSKATFY	0.0499708	0.0293847	0.0657416	0.0546811	0.219562	0.104842	2.61263	1.3855	0.193224	0.713939	0	P46940	IQGA1_HUMAN	Ras GTPase-activating-like protein IQGAP1 (p195)	IQGAP1 KIAA0051	1657	RQRRKAELVKLQQTYAALNSKATFYGEQVD	LQQTYAALNSKATFYGEQVDYYKSYIKTCL	8.63	1085.22	Y	A	A	F	Y	G	3	0	1	0	0	0	0	0	0	0	1	1	0	1	0	1	1	0	1	0	0	0
pep174	AALQELLSK	0.743753	1.72005	0.138137	2.17838	0.38043	0.0440591	1.00036	0.000517739	0.999711	0.000125663	0	P62851	RS25_HUMAN	40S ribosomal protein S25 (Small ribosomal subunit protein eS25)	RPS25	125	AVVSERLKIRGSLARAALQELLSKGLIKLV	RGSLARAALQELLSKGLIKLVSKHRAQVIY	6.05	972.15	R	A	A	S	K	G	2	0	0	0	0	1	1	0	0	0	3	1	0	0	0	1	0	0	0	0	0	0
pep175	AALQELLSKG	0.090796	0.266957	0.119451	0.0993546	0.0797879	0.190497	0.774592	-0.368491	0.607153	0.216702	0	P62851	RS25_HUMAN	40S ribosomal protein S25 (Small ribosomal subunit protein eS25)	RPS25	125	AVVSERLKIRGSLARAALQELLSKGLIKLV	GSLARAALQELLSKGLIKLVSKHRAQVIYT	6.05	1029.2	R	A	A	K	G	L	2	0	0	0	0	1	1	1	0	0	3	1	0	0	0	1	0	0	0	0	0	0
pep176	AALQELLSKGLIK	0.0619079	0.185017	0.087979	0.14071	0.0101983	0.121745	0.814121	-0.296685	0.726633	0.138685	0	P62851	RS25_HUMAN	40S ribosomal protein S25 (Small ribosomal subunit protein eS25)	RPS25	125	AVVSERLKIRGSLARAALQELLSKGLIKLV	ARAALQELLSKGLIKLVSKHRAQVIYTRNT	8.64	1383.69	R	A	A	I	K	L	2	0	0	0	0	1	1	1	0	1	4	2	0	0	0	1	0	0	0	0	0	0
pep177	AALQELLSKGLIKL	0.016871	0.33606	0.0221955	0.189319	0.151035	0.176983	1.3791	0.463724	0.678218	0.16863	0	P62851	RS25_HUMAN	40S ribosomal protein S25 (Small ribosomal subunit protein eS25)	RPS25	125	AVVSERLKIRGSLARAALQELLSKGLIKLV	RAALQELLSKGLIKLVSKHRAQVIYTRNTK	8.64	1496.85	R	A	A	K	L	V	2	0	0	0	0	1	1	1	0	1	5	2	0	0	0	1	0	0	0	0	0	0
pep178	AALQELLSKGLIKLVS	0.0202438	0.0936626	0.0266328	0.0221521	0.0889474	0.0424731	1.09274	0.127947	0.894287	0.0485232	0	P62851	RS25_HUMAN	40S ribosomal protein S25 (Small ribosomal subunit protein eS25)	RPS25	125	AVVSERLKIRGSLARAALQELLSKGLIKLV	ALQELLSKGLIKLVSKHRAQVIYTRNTKGG	8.64	1683.06	R	A	A	V	S	K	2	0	0	0	0	1	1	1	0	1	5	2	0	0	0	2	0	0	0	1	0	0
pep179	AALRDAEIQKDVQTYY	0.0202062	0.0594102	0.0265833	0.0221109	0.0177564	0.0423942	0.774592	-0.368491	0.607153	0.216702	0	Q9HBK9	AS3MT_HUMAN	Arsenite methyltransferase (EC 2.1.1.137) (Methylarsonite methyltransferase) (S-adenosyl-L-methionine:arsenic(III) methyltransferase)	AS3MT CYT19	375	______________________________	ALRDAEIQKDVQTYYGQVLKRSADLQTNGC	4.56	1884.08	M	A	A	Y	Y	G	3	1	0	2	0	2	1	0	0	1	1	1	0	0	0	0	1	0	2	1	0	0
pep180	AALRDAEIQKDVQTYYGQVLK	0.0212312	0.0124848	0.139659	0.0232325	0.0186571	0.0445446	0.49854	-1.00422	0.526083	0.278946	0	Q9HBK9	AS3MT_HUMAN	Arsenite methyltransferase (EC 2.1.1.137) (Methylarsonite methyltransferase) (S-adenosyl-L-methionine:arsenic(III) methyltransferase)	AS3MT CYT19	375	______________________________	EIQKDVQTYYGQVLKRSADLQTNGCVTTAR	6.16	2409.72	M	A	A	L	K	R	3	1	0	2	0	3	1	1	0	1	2	2	0	0	0	0	1	0	2	2	0	0
pep181	AALRDVRQQ	0.0940039	0.0552779	0.618358	0.102865	0.0826069	0.197227	0.49854	-1.00422	0.526083	0.278946	0	P08670	VIME_HUMAN	Vimentin	VIM	466	QHVQIDVDVSKPDLTAALRDVRQQYESVAA	SKPDLTAALRDVRQQYESVAAKNLQEAEEW	9.64	1056.19	T	A	A	Q	Q	Y	2	2	0	1	0	2	0	0	0	0	1	0	0	0	0	0	0	0	0	1	0	0
pep182	AALRDVRQQYESVAA	0.121082	0.0142402	0.0318592	0.0264991	0.0212804	0.0508079	0.589703	-0.76194	0.541499	0.266402	0	P08670	VIME_HUMAN	Vimentin	VIM	466	QHVQIDVDVSKPDLTAALRDVRQQYESVAA	AALRDVRQQYESVAAKNLQEAEEWYKSKFA	6.11	1676.85	T	A	A	A	A	K	4	2	0	1	0	2	1	0	0	0	1	0	0	0	0	1	0	0	1	2	0	0
pep183	AALRDVRQQYESVAAK	0.721238	0.239688	0.085173	0.354217	0.0568916	0.135831	0.522837	-0.935566	0.474808	0.323482	0	P08670	VIME_HUMAN	Vimentin	VIM	466	QHVQIDVDVSKPDLTAALRDVRQQYESVAA	ALRDVRQQYESVAAKNLQEAEEWYKSKFAD	8.63	1805.02	T	A	A	A	K	N	4	2	0	1	0	2	1	0	0	0	1	1	0	0	0	1	0	0	1	2	0	0
pep184	AALRDVRQQYESVAAKNL	0.468834	1.14582	0.25278	0.0842929	0.172599	0.0323236	0.154873	-2.69084	0.125327	0.901956	0	P08670	VIME_HUMAN	Vimentin	VIM	466	QHVQIDVDVSKPDLTAALRDVRQQYESVAA	RDVRQQYESVAAKNLQEAEEWYKSKFADLS	8.63	2032.29	T	A	A	N	L	Q	4	2	1	1	0	2	1	0	0	0	2	1	0	0	0	1	0	0	1	2	0	0
pep185	AALRDVRQQYESVAAKNLQ	0.0360648	0.819966	0.0474469	0.197322	0.234466	0.0756666	0.561668	-0.83221	0.643091	0.191728	0	P08670	VIME_HUMAN	Vimentin	VIM	466	QHVQIDVDVSKPDLTAALRDVRQQYESVAA	DVRQQYESVAAKNLQEAEEWYKSKFADLSE	8.63	2160.42	T	A	A	L	Q	E	4	2	1	1	0	3	1	0	0	0	2	1	0	0	0	1	0	0	1	2	0	0
pep186	AALRPLVKPK	0.101369	0.680512	1.26314	3.3752	0.876171	1.06339	2.59888	1.37789	0.278905	0.554544	0	P62910	RL32_HUMAN	60S ribosomal protein L32 (Large ribosomal subunit protein eL32)	RPL32 PP9932	135	______________________________	______________________________	11.17	1092.39	M	A	A	P	K	I	2	1	0	0	0	0	0	0	0	0	2	2	0	0	2	0	0	0	0	1	0	0
pep187	AALRPLVKPKIV	0.0262529	0.0154377	0.172692	0.0287275	0.02307	0.0550805	0.49854	-1.00422	0.526083	0.278946	0	P62910	RL32_HUMAN	60S ribosomal protein L32 (Large ribosomal subunit protein eL32)	RPL32 PP9932	135	______________________________	______________________________	11.17	1304.69	M	A	A	I	V	K	2	1	0	0	0	0	0	0	0	1	2	2	0	0	2	0	0	0	0	2	0	0
pep190	AALRQPQVAEL	0.0222109	0.0130608	0.0292206	0.121522	0.019518	0.0466	2.9095	1.54077	0.254275	0.594697	0	P51570	GALK1_HUMAN	Galactokinase (EC 2.7.1.6) (Galactose kinase)	GALK1 GALK	392	______________________________	______________________________	6.05	1195.38	M	A	A	E	L	L	3	1	0	0	0	2	1	0	0	0	2	0	0	0	1	0	0	0	0	1	0	0
pep191	AALRQPQVAELL	0.00535953	0.00315161	0.00705101	0.0610171	0.00470974	0.0562235	7.83634	2.97018	0.121034	0.917094	0	P51570	GALK1_HUMAN	Galactokinase (EC 2.7.1.6) (Galactose kinase)	GALK1 GALK	392	______________________________	______________________________	6.05	1308.54	M	A	A	L	L	A	3	1	0	0	0	2	1	0	0	0	3	0	0	0	1	0	0	0	0	1	0	0
pep192	AALRQPQVAELLAEAR	0.00539405	0.00317191	0.0853595	0.0619087	0.00474008	0.0565856	1.31204	0.391816	0.779398	0.108241	0	P51570	GALK1_HUMAN	Galactokinase (EC 2.7.1.6) (Galactose kinase)	GALK1 GALK	392	______________________________	ALRQPQVAELLAEARRAFREEFGAEPELAV	6.19	1736	M	A	A	A	R	R	5	2	0	0	0	2	2	0	0	0	3	0	0	0	1	0	0	0	0	1	0	0
pep193	AALTAEHFAALQSLLKASSKDV	0.105553	0.0124139	0.0277732	0.0231006	0.0185512	0.0442918	0.589703	-0.76194	0.541499	0.266402	0	Q9P000	COMD9_HUMAN	COMM domain-containing protein 9	COMMD9 HSPC166	198	______________________________	FAALQSLLKASSKDVVRQLCQESFSSSALG	6.8	2271.6	M	A	A	D	V	V	6	0	0	1	0	1	1	0	1	0	4	2	0	1	0	3	1	0	0	1	0	0
pep194	AALTRDPQFQK	0.0514393	0.0302483	0.0676736	0.400737	0.226014	0.107923	4.91878	2.2983	0.0852069	1.06953	0	P06744	G6PI_HUMAN	Glucose-6-phosphate isomerase (GPI) (EC 5.3.1.9) (Autocrine motility factor) (AMF) (Neuroleukin) (NLK) (Phosphoglucose isomerase) (PGI) (Phosphohexose isomerase) (PHI) (Sperm antigen 36) (SA-36)	GPI	558	______________________________	______________________________	8.79	1274.44	M	A	A	Q	K	L	2	1	0	1	0	2	0	0	0	0	1	1	0	1	1	0	1	0	0	0	0	0
pep195	AALTRDPQFQKLQQW	0.0176404	0.0103732	0.0232078	0.0965163	0.0790804	0.0370109	4.15075	2.05337	0.0407126	1.39027	1	P06744	G6PI_HUMAN	Glucose-6-phosphate isomerase (GPI) (EC 5.3.1.9) (Autocrine motility factor) (AMF) (Neuroleukin) (NLK) (Phosphoglucose isomerase) (PGI) (Phosphohexose isomerase) (PHI) (Sperm antigen 36) (SA-36)	GPI	558	______________________________	AALTRDPQFQKLQQWYREHRSELNLRRLFD	8.79	1830.08	M	A	A	Q	W	Y	2	1	0	1	0	4	0	0	0	0	2	1	0	1	1	0	1	1	0	0	0	0
pep196	AALTRDPQFQKLQQWYR	0.0131568	0.0077367	0.0173091	0.014397	0.0578084	0.027604	2.61263	1.3855	0.193224	0.713939	0	P06744	G6PI_HUMAN	Glucose-6-phosphate isomerase (GPI) (EC 5.3.1.9) (Autocrine motility factor) (AMF) (Neuroleukin) (NLK) (Phosphoglucose isomerase) (PGI) (Phosphohexose isomerase) (PHI) (Sperm antigen 36) (SA-36)	GPI	558	______________________________	LTRDPQFQKLQQWYREHRSELNLRRLFDAN	9.99	2149.44	M	A	A	Y	R	E	2	2	0	1	0	4	0	0	0	0	2	1	0	1	1	0	1	1	1	0	0	0
pep197	AAMAGRIYISGMAPRPS	0.0165017	0.00970362	0.0217096	0.0180572	0.014501	0.173109	4.29233	2.10176	0.372413	0.428975	0	P04004	VTNC_HUMAN	Vitronectin (VN) (S-protein) (Serum-spreading factor) (V75) [Cleaved into: Vitronectin V65 subunit; Vitronectin V10 subunit; Somatomedin-B]	VTN	478	QFISRDWHGVPGQVDAAMAGRIYISGMAPR	MAGRIYISGMAPRPSLAKKQRFRHRNRKGY	10.84	1749.08	D	A	A	P	S	L	4	2	0	0	0	0	0	2	0	2	0	0	2	0	2	2	0	0	1	0	0	0
pep198	AAMLAAQDVAQR	0.182908	0.273804	0.0284785	0.486248	0.259136	0.227083	2.0043	1.0031	0.208883	0.680096	0	P62263	RS14_HUMAN	40S ribosomal protein S14 (Small ribosomal subunit protein uS11)	RPS14 PRO2640	151	GGMKVKADRDESSPYAAMLAAQDVAQRCKE	SPYAAMLAAQDVAQRCKELGITALHIKLRA	5.88	1244.43	Y	A	A	Q	R	C	5	1	0	1	0	2	0	0	0	0	1	0	1	0	0	0	0	0	0	1	0	0
pep199	AANAITKNNDLVR	0.163431	0.127121	0.242207	0.580681	0.0287233	0.068578	1.27259	0.347763	0.802279	0.0956745	0	Q9NYL9	TMOD3_HUMAN	Tropomodulin-3 (Ubiquitous tropomodulin) (U-Tmod)	TMOD3	352	LKFGYQFTQQGPRTRAANAITKNNDLVRKR	TRAANAITKNNDLVRKRRVEGDHQ______	8.79	1399.57	R	A	A	V	R	K	3	1	3	1	0	0	0	0	0	1	1	1	0	0	0	0	1	0	0	1	0	0
pep200	AANLSRNGPALQEA	0.0128608	0.00756263	0.0169197	0.0703654	0.0113016	0.0269829	2.9095	1.54077	0.254275	0.594697	0	Q9UJU6	DBNL_HUMAN	Drebrin-like protein (Cervical SH3P7) (Cervical mucin-associated protein) (Drebrin-F) (HPK1-interacting protein of 55 kDa) (HIP-55) (SH3 domain-containing protein 7)	DBNL CMAP SH3P7 PP5423	430	______________________________	MAANLSRNGPALQEAYVRVVTEKSPTDWAL	6.05	1411.54	M	A	A	E	A	Y	4	1	2	0	0	1	1	1	0	0	2	0	0	0	1	1	0	0	0	0	0	0
pep201	AANLSRNGPALQEAYVRVV	0.159391	0.0109941	0.122984	0.0204586	0.0164295	0.0392261	0.259449	-1.94648	0.184387	0.73427	0	Q9UJU6	DBNL_HUMAN	Drebrin-like protein (Cervical SH3P7) (Cervical mucin-associated protein) (Drebrin-F) (HPK1-interacting protein of 55 kDa) (HIP-55) (SH3 domain-containing protein 7)	DBNL CMAP SH3P7 PP5423	430	______________________________	SRNGPALQEAYVRVVTEKSPTDWALFTYEG	8.79	2028.3	M	A	A	V	V	T	4	2	2	0	0	1	1	1	0	0	2	0	0	0	1	1	0	0	1	3	0	0
pep202	AANMLQQSGSK	0.0728855	0.00857189	0.0191777	0.0159512	0.0128098	0.153202	1.80815	0.854515	0.61907	0.20826	0	P46063	RECQ1_HUMAN	ATP-dependent DNA helicase Q1 (EC 3.6.4.12) (DNA helicase, RecQ-like type 1) (RecQ1) (DNA-dependent ATPase Q1) (RecQ protein-like 1)	RECQL RECQ1 RECQL1	649	DKKMEEKNSGNFQKKAANMLQQSGSKNTGA	FQKKAANMLQQSGSKNTGAKKRKIDDA___	8.8	1134.27	K	A	A	S	K	N	2	0	1	0	0	2	0	1	0	0	1	1	1	0	0	2	0	0	0	0	0	0
pep203	AANMLQQSGSKNTGAK	0.0384252	0.179169	0.252761	0.426597	0.0337665	0.410246	1.85096	0.888275	0.403293	0.39438	0	P46063	RECQ1_HUMAN	ATP-dependent DNA helicase Q1 (EC 3.6.4.12) (DNA helicase, RecQ-like type 1) (RecQ1) (DNA-dependent ATPase Q1) (RecQ protein-like 1)	RECQL RECQ1 RECQL1	649	DKKMEEKNSGNFQKKAANMLQQSGSKNTGA	ANMLQQSGSKNTGAKKRKIDDA________	10	1605.79	K	A	A	A	K	K	3	0	2	0	0	2	0	2	0	0	1	2	1	0	0	2	1	0	0	0	0	0
pep204	AANSFRAMPN	0.0559297	0.00657776	0.0147162	0.0122403	0.00982976	0.0234689	0.589703	-0.76194	0.541499	0.266402	0	O15335	CHAD_HUMAN	Chondroadherin (Cartilage leucine-rich protein)	CHAD SLRR4A	359	KTKLLNLQRNNFPVLAANSFRAMPNLVSLH	NFPVLAANSFRAMPNLVSLHLQHCQIREVA	9.79	1078.21	L	A	A	P	N	L	3	1	2	0	0	0	0	0	0	0	0	0	1	1	1	1	0	0	0	0	0	0
pep205	AANSSGQGFQNK	0.0132619	0.00779851	0.0174474	0.105284	0.011654	0.139122	6.64958	2.73326	0.130669	0.883827	0	Q9NRY2	SOSSC_HUMAN	SOSS complex subunit C (INTS3- and NABP-interacting protein) (Sensor of single-strand DNA complex subunit C) (Sensor of ssDNA subunit C) (SOSS-C) (Single-stranded DNA-binding protein-interacting protein 1) (SSB-interacting protein 1) (hSSBIP1)	INIP C9orf80 SSBIP1 HSPC043 HSPC291	104	______________________________	______________________________	8.8	1208.25	M	A	A	N	K	N	2	0	2	0	0	2	0	2	0	0	0	1	0	1	0	2	0	0	0	0	0	0
pep206	AANSSGQGFQNKNR	0.0409968	0.0816734	0.0107871	0.104593	0.00720527	0.104296	1.61921	0.695286	0.512534	0.290278	0	Q9NRY2	SOSSC_HUMAN	SOSS complex subunit C (INTS3- and NABP-interacting protein) (Sensor of single-strand DNA complex subunit C) (Sensor of ssDNA subunit C) (SOSS-C) (Single-stranded DNA-binding protein-interacting protein 1) (SSB-interacting protein 1) (hSSBIP1)	INIP C9orf80 SSBIP1 HSPC043 HSPC291	104	______________________________	MAANSSGQGFQNKNRVAILAELDKEKRKLL	11	1478.54	M	A	A	N	R	V	2	1	3	0	0	2	0	2	0	0	0	1	0	1	0	2	0	0	0	0	0	0
pep207	AANYSSTSTRREHVK	0.0595436	0.0350139	0.391678	0.0651563	0.0523245	0.124927	0.49854	-1.00422	0.526083	0.278946	0	Q9BTV4	TMM43_HUMAN	Transmembrane protein 43 (Protein LUMA)	TMEM43 UNQ2564/PRO6244	400	______________________________	AANYSSTSTRREHVKVKTSSQPGFLERLSE	9.99	1706.84	M	A	A	V	K	V	2	2	1	0	0	0	1	0	1	0	0	1	0	0	0	3	2	0	1	1	0	0
pep208	AANYSSTSTRREHVKVK	0.0561563	0.033022	0.369396	0.0614497	0.0493479	0.11782	0.49854	-1.00422	0.526083	0.278946	0	Q9BTV4	TMM43_HUMAN	Transmembrane protein 43 (Protein LUMA)	TMEM43 UNQ2564/PRO6244	400	______________________________	NYSSTSTRREHVKVKTSSQPGFLERLSETS	10.28	1934.14	M	A	A	V	K	T	2	2	1	0	0	0	1	0	1	0	0	2	0	0	0	3	2	0	1	2	0	0
pep209	AAPAAPAPAEKTPVKK	0.0889109	0.052283	0.584856	0.0972918	0.0781314	0.186542	0.49854	-1.00422	0.526083	0.278946	0	P10412	H14_HUMAN	Histone H1.4 (Histone H1b) (Histone H1s-4)	H1-4 H1F4 HIST1H1E	219	______________________________	APAAPAPAEKTPVKKKARKSAGAAKRKASG	9.7	1546.83	P	A	A	K	K	K	6	0	0	0	0	0	1	0	0	0	0	3	0	0	4	0	1	0	0	1	0	0
pep210	AAPAAPAPAEKTPVKKKAR	0.0340968	0.100251	0.0448578	0.0373109	0.0299629	0.0715376	0.774592	-0.368491	0.607153	0.216702	0	P10412	H14_HUMAN	Histone H1.4 (Histone H1b) (Histone H1s-4)	H1-4 H1F4 HIST1H1E	219	______________________________	APAPAEKTPVKKKARKSAGAAKRKASGPPV	10.46	1902.27	P	A	A	A	R	K	7	1	0	0	0	0	1	0	0	0	0	4	0	0	4	0	1	0	0	1	0	0
pep211	AAPAPGKVGDVTPQVK	0.0343629	0.0202067	0.22604	0.0376021	0.0301968	0.072096	0.49854	-1.00422	0.526083	0.278946	0	Q13428	TCOF_HUMAN	Treacle protein (Treacher Collins syndrome protein)	TCOF1	1488	VKASSVSTKESPARKAAPAPGKVGDVTPQV	APAPGKVGDVTPQVKGGALPPAKRAKKPEE	8.64	1534.78	K	A	A	V	K	G	3	0	0	1	0	1	0	2	0	0	0	2	0	0	3	0	1	0	0	3	0	0
pep212	AAPAPKAQKGQKAPAQKAPAPK	0.0812454	0.0563512	0.0213773	0.0177807	0.0976324	0.0340917	0.940437	-0.0885966	0.921047	0.0357181	0	P50914	RL14_HUMAN	60S ribosomal protein L14 (CAG-ISL 7) (Large ribosomal subunit protein eL14)	RPL14	215	APAQKVPAQKATGQKAAPAPKAQKGQKAPA	QKGQKAPAQKAPAPKASGKKA_________	10.6	2154.54	K	A	A	P	K	A	8	0	0	0	0	3	0	1	0	0	0	5	0	0	5	0	0	0	0	0	0	0
pep213	AAPAQQTTQPGGGK	0.0882263	0.0518804	0.116071	0.0965427	0.0775298	0.925527	4.29233	2.10176	0.372413	0.428975	0	Q9NXG2	THUM1_HUMAN	THUMP domain-containing protein 1	THUMPD1	353	______________________________	MAAPAQQTTQPGGGKRKGKAQYVLAKRARR	8.8	1311.42	M	A	A	G	K	R	3	0	0	0	0	3	0	3	0	0	0	1	0	0	2	0	2	0	0	0	0	0
pep214	AAPAQQTTQPGGGKR	0.550378	0.458419	1.32967	1.78003	0.461281	2.31301	1.94756	0.961668	0.296581	0.527857	0	Q9NXG2	THUM1_HUMAN	THUMP domain-containing protein 1	THUMPD1	353	______________________________	AAPAQQTTQPGGGKRKGKAQYVLAKRARRC	11	1467.6	M	A	A	K	R	K	3	1	0	0	0	3	0	3	0	0	0	1	0	0	2	0	2	0	0	0	0	0
pep215	AAPAQQTTQPGGGKRK	0.416129	0.496521	0.964528	0.116189	1.32021	1.0463	1.32257	0.403343	0.642381	0.192207	0	Q9NXG2	THUM1_HUMAN	THUMP domain-containing protein 1	THUMPD1	353	______________________________	APAQQTTQPGGGKRKGKAQYVLAKRARRCD	11.17	1595.78	M	A	A	R	K	G	3	1	0	0	0	3	0	3	0	0	0	2	0	0	2	0	2	0	0	0	0	0
pep216	AAPAQQTTQPGGGKRKG	0.106797	0.0628008	0.140503	0.116864	0.469246	0.224068	2.61263	1.3855	0.193224	0.713939	0	Q9NXG2	THUM1_HUMAN	THUMP domain-containing protein 1	THUMPD1	353	______________________________	PAQQTTQPGGGKRKGKAQYVLAKRARRCDA	11.17	1652.83	M	A	A	K	G	K	3	1	0	0	0	3	0	4	0	0	0	2	0	0	2	0	2	0	0	0	0	0
pep217	AAPAQQTTQPGGGKRKGK	0.105332	0.061939	0.138574	0.11526	0.0925612	1.10497	4.29233	2.10176	0.372413	0.428975	0	Q9NXG2	THUM1_HUMAN	THUMP domain-containing protein 1	THUMPD1	353	______________________________	AQQTTQPGGGKRKGKAQYVLAKRARRCDAG	11.26	1781	M	A	A	G	K	A	3	1	0	0	0	3	0	4	0	0	0	3	0	0	2	0	2	0	0	0	0	0
pep218	AAPAQQTTQPGGGKRKGKAQ	0.1384	0.00287508	0.00643234	0.0267508	0.0042965	0.0102581	0.279644	-1.83834	0.475569	0.322787	0	Q9NXG2	THUM1_HUMAN	THUMP domain-containing protein 1	THUMPD1	353	______________________________	QTTQPGGGKRKGKAQYVLAKRARRCDAGGP	11.26	1980.21	M	A	A	A	Q	Y	4	1	0	0	0	4	0	4	0	0	0	3	0	0	2	0	2	0	0	0	0	0
pep219	AAPAQQTTQPGGGKRKGKAQYVLAK	0.0195515	0.011497	0.12861	0.0213945	0.0171811	0.0410206	0.49854	-1.00422	0.526083	0.278946	0	Q9NXG2	THUM1_HUMAN	THUMP domain-containing protein 1	THUMPD1	353	______________________________	GGGKRKGKAQYVLAKRARRCDAGGPRQLEP	10.58	2554.94	M	A	A	A	K	R	5	1	0	0	0	4	0	4	0	0	1	4	0	0	2	0	2	0	1	1	0	0
pep220	AAPASVPAQAPKR	0.028566	0.0167979	0.187908	0.0312587	0.0251027	0.0599337	0.49854	-1.00422	0.526083	0.278946	0	P47914	RL29_HUMAN	60S ribosomal protein L29 (Cell surface heparin-binding protein HIP) (Large ribosomal subunit protein eL29)	RPL29	159	AKAKAKAKDQTKAQAAAPASVPAQAPKRTQ	QAAAPASVPAQAPKRTQAPTKASE______	11	1263.46	A	A	A	K	R	T	5	1	0	0	0	1	0	0	0	0	0	1	0	0	3	1	0	0	0	1	0	0
pep221	AAPGAEFAPNKRR	0.0377155	0.110891	0.0496186	0.0412707	0.0331429	0.07913	0.774592	-0.368491	0.607153	0.216702	0	Q15233	NONO_HUMAN	Non-POU domain-containing octamer-binding protein (NonO protein) (54 kDa nuclear RNA- and DNA-binding protein) (p54(nrb)) (p54nrb) (55 kDa nuclear protein) (NMT55) (DNA-binding p52/p100 complex, 52 kDa subunit)	NONO NRB54	471	EGIGAIGGTPPAFNRAAPGAEFAPNKRRRY	NRAAPGAEFAPNKRRRY_____________	10.84	1384.56	R	A	A	R	R	R	4	2	1	0	0	0	1	1	0	0	0	1	0	1	2	0	0	0	0	0	0	0
pep222	AAPGAEFAPNKRRRY	0.0316622	0.522915	0.208274	0.0346467	0.0278234	0.0664295	0.168971	-2.56515	0.216561	0.66442	0	Q15233	NONO_HUMAN	Non-POU domain-containing octamer-binding protein (NonO protein) (54 kDa nuclear RNA- and DNA-binding protein) (p54(nrb)) (p54nrb) (55 kDa nuclear protein) (NMT55) (DNA-binding p52/p100 complex, 52 kDa subunit)	NONO NRB54	471	EGIGAIGGTPPAFNRAAPGAEFAPNKRRRY	AAPGAEFAPNKRRRY_______________	10.9	1703.92	R	A	A	R	Y	-	4	3	1	0	0	0	1	1	0	0	0	1	0	1	2	0	0	0	1	0	0	0
pep223	AAPPAPAGPPPSSGGSGLLVD	0.0105901	0.00622735	0.0139323	0.0115883	0.0465306	0.0222187	2.61263	1.3855	0.193224	0.713939	0	O94973	AP2A2_HUMAN	AP-2 complex subunit alpha-2 (100 kDa coated vesicle protein C) (Adaptor protein complex AP-2 subunit alpha-2) (Adaptor-related protein complex 2 subunit alpha-2) (Alpha-adaptin C) (Alpha2-adaptin) (Clathrin assembly protein complex 2 alpha-C large chain) (Huntingtin yeast partner J) (Huntingtin-interacting protein 9) (HIP-9) (Huntingtin-interacting protein J) (Plasma membrane adaptor HA2/AP2 ada…	AP2A2 ADTAB CLAPA2 HIP9 HYPJ KIAA0899	939	AVSTPSPSADLLGLGAAPPAPAGPPPSSGG	AGPPPSSGGSGLLVDVFSDSASVVAPLAPG	3.8	1815.01	G	A	A	V	D	V	4	0	0	1	0	0	0	4	0	0	2	0	0	0	6	3	0	0	0	1	0	0
pep224	AAPRPAPVAQPPAAAPPSA	0.0210895	0.0124014	0.0277453	0.0230774	0.0926629	0.0442473	2.61263	1.3855	0.193224	0.713939	0	Q9Y6H1	CHCH2_HUMAN	Coiled-coil-helix-coiled-coil-helix domain-containing protein 2 (Aging-associated gene 10 protein) (HCV NS2 trans-regulated protein) (NS2TP)	CHCHD2 C7orf17 AAG10	151	TSRMAPPASRAPQMRAAPRPAPVAQPPAAA	PAPVAQPPAAAPPSAVGSSAAAPRQPGLMA	9.79	1736.99	R	A	A	S	A	V	8	1	0	0	0	1	0	0	0	0	0	0	0	0	7	1	0	0	0	1	0	0
pep225	AAPRPSPAISVS	0.0814845	0.047916	0.107201	0.0891654	0.0716053	0.854802	4.29233	2.10176	0.372413	0.428975	0	Q15942	ZYX_HUMAN	Zyxin (Zyxin-2)	ZYX	572	______________________________	______________________________	9.79	1152.32	M	A	A	V	S	V	3	1	0	0	0	0	0	0	0	1	0	0	0	0	3	3	0	0	0	1	0	0
pep226	AAPRPSPAISVSVS	0.0445384	0.442571	0.322822	0.746755	0.293016	0.467224	1.86064	0.895802	0.259756	0.585435	0	Q15942	ZYX_HUMAN	Zyxin (Zyxin-2)	ZYX	572	______________________________	MAAPRPSPAISVSVSAPAFYAPQKKFGPVV	9.79	1338.53	M	A	A	V	S	A	3	1	0	0	0	0	0	0	0	1	0	0	0	0	3	4	0	0	0	2	0	0
pep227	AAPRPSPAISVSVSAP	0.279692	0.1726	0.0735926	0.0612112	0.312102	0.117363	0.933048	-0.0999762	0.909106	0.0413856	0	Q15942	ZYX_HUMAN	Zyxin (Zyxin-2)	ZYX	572	______________________________	APRPSPAISVSVSAPAFYAPQKKFGPVVAP	9.79	1506.72	M	A	A	A	P	A	4	1	0	0	0	0	0	0	0	1	0	0	0	0	4	4	0	0	0	2	0	0
pep228	AAPRPSPAISVSVSAPA	4.455	2.24387	2.23204	8.12225	3.28794	1.07776	1.39828	0.483657	0.619666	0.207842	0	Q15942	ZYX_HUMAN	Zyxin (Zyxin-2)	ZYX	572	______________________________	PRPSPAISVSVSAPAFYAPQKKFGPVVAPK	9.79	1577.8	M	A	A	P	A	F	5	1	0	0	0	0	0	0	0	1	0	0	0	0	4	4	0	0	0	2	0	0
pep229	AAPRPSPAISVSVSAPAF	6.69508	4.0858	0.155598	4.04973	3.79917	1.24071	0.831128	-0.266857	0.784167	0.105591	0	Q15942	ZYX_HUMAN	Zyxin (Zyxin-2)	ZYX	572	______________________________	RPSPAISVSVSAPAFYAPQKKFGPVVAPKP	9.79	1724.98	M	A	A	A	F	Y	5	1	0	0	0	0	0	0	0	1	0	0	0	1	4	4	0	0	0	2	0	0
pep230	AAPRPSPAISVSVSAPAFY	1.17881	0.621034	0.613747	0.649949	0.114053	0.45541	0.505227	-0.984996	0.178201	0.749089	0	Q15942	ZYX_HUMAN	Zyxin (Zyxin-2)	ZYX	572	______________________________	PSPAISVSVSAPAFYAPQKKFGPVVAPKPK	8.79	1888.15	M	A	A	F	Y	A	5	1	0	0	0	0	0	0	0	1	0	0	0	1	4	4	0	0	1	2	0	0
pep232	AAPRPSPAISVSVSAPAFYAPQ	0.00938294	0.00551752	0.0123442	0.0102674	0.00824535	0.0984305	4.29233	2.10176	0.372413	0.428975	0	Q15942	ZYX_HUMAN	Zyxin (Zyxin-2)	ZYX	572	______________________________	AISVSVSAPAFYAPQKKFGPVVAPKPKVNP	8.79	2184.48	M	A	A	P	Q	K	6	1	0	0	0	1	0	0	0	1	0	0	0	1	5	4	0	0	1	2	0	0
pep233	AAPRPSPAISVSVSAPAFYAPQK	1.27152	1.33732	0.574886	3.37483	1.0988	11.514	5.02165	2.32816	0.249523	0.60289	0	Q15942	ZYX_HUMAN	Zyxin (Zyxin-2)	ZYX	572	______________________________	ISVSVSAPAFYAPQKKFGPVVAPKPKVNPF	9.99	2312.65	M	A	A	Q	K	K	6	1	0	0	0	1	0	0	0	1	0	1	0	1	5	4	0	0	1	2	0	0
pep234	AAPRPSPAISVSVSAPAFYAPQKK	1.98355	2.28997	4.13973	6.17135	2.61322	19.1923	3.32534	1.7335	0.268879	0.570444	0	Q15942	ZYX_HUMAN	Zyxin (Zyxin-2)	ZYX	572	______________________________	SVSVSAPAFYAPQKKFGPVVAPKPKVNPFR	10.29	2440.83	M	A	A	K	K	F	6	1	0	0	0	1	0	0	0	1	0	2	0	1	5	4	0	0	1	2	0	0
pep235	AAPRPSPAISVSVSAPAFYAPQKKF	0.0924178	0.0543452	0.121585	0.101129	0.406065	0.193899	2.61263	1.3855	0.193224	0.713939	0	Q15942	ZYX_HUMAN	Zyxin (Zyxin-2)	ZYX	572	______________________________	VSVSAPAFYAPQKKFGPVVAPKPKVNPFRP	10.29	2588	M	A	A	K	F	G	6	1	0	0	0	1	0	0	0	1	0	2	0	2	5	4	0	0	1	2	0	0
pep236	AAPVDLELKKAF	0.143283	0.135133	0.0377008	0.274756	0.0251823	0.0601238	1.13902	0.187788	0.871656	0.0596551	0	O60925	PFD1_HUMAN	Prefoldin subunit 1	PFDN1 PFD1	122	______________________________	______________________________	6.11	1301.55	M	A	A	A	F	T	3	0	0	1	0	0	1	0	0	0	2	2	0	1	1	0	0	0	0	1	0	0
pep237	AAPVDLELKKAFTEL	0.163407	0.104538	0.0170402	0.0708666	0.21008	0.0271751	1.08119	0.112618	0.917148	0.0375607	0	O60925	PFD1_HUMAN	Prefoldin subunit 1	PFDN1 PFD1	122	______________________________	AAPVDLELKKAFTELQAKVIDTQQKVKLAD	4.68	1644.93	M	A	A	E	L	Q	3	0	0	1	0	0	2	0	0	0	3	2	0	1	1	0	1	0	0	1	0	0
pep238	AAPVPTAPAAGAPLMDF	0.0746549	0.00777469	0.0173941	0.0723384	0.0116184	0.0277395	1.11894	0.162128	0.89318	0.0490611	0	Q9NQC3	RTN4_HUMAN	Reticulon-4 (Foocen) (Neurite outgrowth inhibitor) (Nogo protein) (Neuroendocrine-specific protein) (NSP) (Neuroendocrine-specific protein C homolog) (RTN-x) (Reticulon-5)	RTN4 KIAA0886 NOGO My043 SP1507	1192	EELEVLERKPAAGLSAAPVPTAPAAGAPLM	PVPTAPAAGAPLMDFGNDFVPPAPRGPLPA	3.8	1596.86	S	A	A	D	F	G	6	0	0	1	0	0	0	1	0	0	1	0	1	1	4	0	1	0	0	1	0	0
pep239	AAPVVAPPGVVVSR	0.0203721	0.0119796	0.0268015	0.0222924	0.240274	0.213711	8.0516	3.00928	0.113363	0.945529	0	Q13144	EI2BE_HUMAN	Translation initiation factor eIF-2B subunit epsilon (eIF-2B GDP-GTP exchange factor subunit epsilon)	EIF2B5 EIF2BE	721	______________________________	MAAPVVAPPGVVVSRANKRSGAGPGGSGGG	9.79	1318.58	M	A	A	S	R	A	3	1	0	0	0	0	0	1	0	0	0	0	0	0	3	1	0	0	0	5	0	0
pep240	AAPVVAPPGVVVSRANK	0.0896534	0.0105439	0.413294	0.402873	0.0988568	0.685901	2.31286	1.20968	0.343936	0.463523	0	Q13144	EI2BE_HUMAN	Translation initiation factor eIF-2B subunit epsilon (eIF-2B GDP-GTP exchange factor subunit epsilon)	EIF2B5 EIF2BE	721	______________________________	PVVAPPGVVVSRANKRSGAGPGGSGGGGAR	11	1631.94	M	A	A	N	K	R	4	1	1	0	0	0	0	1	0	0	0	1	0	0	3	1	0	0	0	5	0	0
pep241	AAPYGIESMSQDTEVR	0.0127885	0.00752011	0.0168245	0.0139939	0.05619	0.0268312	2.61263	1.3855	0.193224	0.713939	0	P18031	PTN1_HUMAN	Tyrosine-protein phosphatase non-receptor type 1 (EC 3.1.3.48) (Protein-tyrosine phosphatase 1B) (PTP-1B)	PTPN1 PTP1B	435	DKDCPIKEEKGSPLNAAPYGIESMSQDTEV	APYGIESMSQDTEVRSRVVGGSLRGAQAAS	4.14	1753.9	N	A	A	V	R	S	2	1	0	1	0	1	2	1	0	1	0	0	1	0	1	2	1	0	1	1	0	0
pep242	AAPYGIESMSQDTEVRSRVVG	0.0542876	0.0319232	0.0714209	0.0594049	0.238529	0.113899	2.61263	1.3855	0.193224	0.713939	0	P18031	PTN1_HUMAN	Tyrosine-protein phosphatase non-receptor type 1 (EC 3.1.3.48) (Protein-tyrosine phosphatase 1B) (PTP-1B)	PTPN1 PTP1B	435	DKDCPIKEEKGSPLNAAPYGIESMSQDTEV	ESMSQDTEVRSRVVGGSLRGAQAASPAKGE	4.68	2252.48	N	A	A	V	G	G	2	2	0	1	0	1	2	2	0	1	0	0	1	0	1	3	1	0	1	3	0	0
pep243	AAPYGIESMSQDTEVRSRVVGGSLR	0.0597731	0.0351488	0.0786375	0.0654074	0.262631	0.125408	2.61263	1.3855	0.193224	0.713939	0	P18031	PTN1_HUMAN	Tyrosine-protein phosphatase non-receptor type 1 (EC 3.1.3.48) (Protein-tyrosine phosphatase 1B) (PTP-1B)	PTPN1 PTP1B	435	DKDCPIKEEKGSPLNAAPYGIESMSQDTEV	QDTEVRSRVVGGSLRGAQAASPAKGEPSLP	6.23	2665.96	N	A	A	L	R	G	2	3	0	1	0	1	2	3	0	1	1	0	1	0	1	4	1	0	1	3	0	0
pep244	AAQGEPQVQFK	0.0287994	0.0169351	0.221549	0.0315141	0.176039	0.302116	1.90685	0.931191	0.474701	0.32358	0	P62826	RAN_HUMAN	GTP-binding nuclear protein Ran (EC 3.6.5.-) (Androgen receptor-associated protein 24) (GTPase Ran) (Ras-like protein TC4) (Ras-related nuclear protein)	RAN ARA24 OK/SW-cl.81	216	______________________________	______________________________	6.05	1202.33	M	A	A	F	K	L	2	0	0	0	0	3	1	1	0	0	0	1	0	1	1	0	0	0	0	1	0	0
pep245	AAQGEPQVQFKLV	0.1431	0.0168297	0.0376526	0.386471	0.0251501	0.0600469	2.3872	1.25532	0.493984	0.306287	0	P62826	RAN_HUMAN	GTP-binding nuclear protein Ran (EC 3.6.5.-) (Androgen receptor-associated protein 24) (GTPase Ran) (Ras-like protein TC4) (Ras-related nuclear protein)	RAN ARA24 OK/SW-cl.81	216	______________________________	______________________________	6.05	1414.62	M	A	A	L	V	L	2	0	0	0	0	3	1	1	0	0	1	1	0	1	1	0	0	0	0	2	0	0
pep246	AAQGEPQVQFKLVL	0.0169221	0.00995083	0.0222627	0.264421	0.0148705	0.177519	9.29693	3.21675	0.137059	0.863093	0	P62826	RAN_HUMAN	GTP-binding nuclear protein Ran (EC 3.6.5.-) (Androgen receptor-associated protein 24) (GTPase Ran) (Ras-like protein TC4) (Ras-related nuclear protein)	RAN ARA24 OK/SW-cl.81	216	______________________________	MAAQGEPQVQFKLVLVGDGGTGKTTFVKRH	6.05	1527.78	M	A	A	V	L	V	2	0	0	0	0	3	1	1	0	0	2	1	0	1	1	0	0	0	0	2	0	0
pep247	AAQLAIRVTNPNAR	0.291065	0.633536	0.506423	1.24709	0.418504	0.122135	1.24926	0.321079	0.751947	0.123813	0	P62910	RL32_HUMAN	60S ribosomal protein L32 (Large ribosomal subunit protein eL32)	RPL32 PP9932	135	AHNVSSKNRKAIVERAAQLAIRVTNPNARL	RAAQLAIRVTNPNARLRSEENE________	12	1494.72	R	A	A	A	R	L	4	2	2	0	0	1	0	0	0	1	1	0	0	0	1	0	1	0	0	1	0	0
pep248	AAQRLGKRVLSK	0.693035	2.03765	0.911757	0.758361	0.609011	1.45404	0.774592	-0.368491	0.607153	0.216702	0	Q96A00	PP14A_HUMAN	Protein phosphatase 1 regulatory subunit 14A (17 kDa PKC-potentiated inhibitory protein of PP1) (Protein kinase C-potentiated inhibitor protein of 17 kDa) (CPI-17)	PPP1R14A CPI17 PPP1INL	147	______________________________	______________________________	12.02	1326.61	M	A	A	S	K	L	2	2	0	0	0	1	0	1	0	0	2	2	0	0	0	1	0	0	0	1	0	0
pep249	AAQSAPKVVL	0.0733185	0.043114	0.0964579	0.0802296	0.322147	0.153828	2.61263	1.3855	0.193224	0.713939	0	Q9Y3Y2	CHTOP_HUMAN	Chromatin target of PRMT1 protein (Friend of PRMT1 protein) (Small arginine- and glycine-rich protein) (SRAG)	CHTOP C1orf77 FOP HT031 PP7704	248	______________________________	______________________________	8.8	983.18	M	A	A	V	L	K	3	0	0	0	0	1	0	0	0	0	1	1	0	0	1	1	0	0	0	2	0	0
pep250	AAQSAPKVVLK	0.171352	0.100761	1.12715	1.52432	1.5317	0.359509	2.44094	1.28744	0.258873	0.586914	0	Q9Y3Y2	CHTOP_HUMAN	Chromatin target of PRMT1 protein (Friend of PRMT1 protein) (Small arginine- and glycine-rich protein) (SRAG)	CHTOP C1orf77 FOP HT031 PP7704	248	______________________________	______________________________	10	1111.35	M	A	A	L	K	S	3	0	0	0	0	1	0	0	0	0	1	2	0	0	1	1	0	0	0	2	0	0
pep251	AAQSAPKVVLKSTTK	1.55823	0.899572	2.80942	1.85357	3.0981	1.71288	1.26529	0.339465	0.548894	0.260512	0	Q9Y3Y2	CHTOP_HUMAN	Chromatin target of PRMT1 protein (Friend of PRMT1 protein) (Small arginine- and glycine-rich protein) (SRAG)	CHTOP C1orf77 FOP HT031 PP7704	248	______________________________	AAQSAPKVVLKSTTKMSLNERFTNMLKNKQ	10.3	1528.81	M	A	A	T	K	M	3	0	0	0	0	1	0	0	0	0	1	3	0	0	1	2	2	0	0	2	0	0
pep252	AAQSAPKVVLKSTTKM	0.239493	0.140831	0.315078	0.262069	1.05229	0.502475	2.61263	1.3855	0.193224	0.713939	0	Q9Y3Y2	CHTOP_HUMAN	Chromatin target of PRMT1 protein (Friend of PRMT1 protein) (Small arginine- and glycine-rich protein) (SRAG)	CHTOP C1orf77 FOP HT031 PP7704	248	______________________________	AQSAPKVVLKSTTKMSLNERFTNMLKNKQP	10.3	1660.01	M	A	A	K	M	S	3	0	0	0	0	1	0	0	0	0	1	3	1	0	1	2	2	0	0	2	0	0
pep253	AAQSAPKVVLKSTTKMSL	0.11319	0.013312	0.0297826	0.0247719	0.0198934	0.0474962	0.589703	-0.76194	0.541499	0.266402	0	Q9Y3Y2	CHTOP_HUMAN	Chromatin target of PRMT1 protein (Friend of PRMT1 protein) (Small arginine- and glycine-rich protein) (SRAG)	CHTOP C1orf77 FOP HT031 PP7704	248	______________________________	SAPKVVLKSTTKMSLNERFTNMLKNKQPTP	10.3	1860.24	M	A	A	S	L	N	3	0	0	0	0	1	0	0	0	0	2	3	1	0	1	3	2	0	0	2	0	0
pep254	AAQVKAPLVLKD	0.0432049	0.0254061	0.284202	0.0472774	0.0379667	0.090647	0.49854	-1.00422	0.526083	0.278946	0	Q99497	PARK7_HUMAN	Parkinson disease protein 7 (Maillard deglycase) (Oncogene DJ1) (Parkinsonism-associated deglycase) (Protein DJ-1) (DJ-1) (Protein/nucleic acid deglycase DJ-1) (EC 3.1.2.-, EC 3.5.1.-, EC 3.5.1.124)	PARK7	189	EFALAIVEALNGKEVAAQVKAPLVLKD___	KEVAAQVKAPLVLKD_______________	8.64	1252.52	V	A	A	K	D	-	3	0	0	1	0	1	0	0	0	0	2	2	0	0	1	0	0	0	0	2	0	0
pep255	AARGAPPLPPILR	0.0429966	0.126418	0.0565664	0.0470495	0.0377837	0.09021	0.774592	-0.368491	0.607153	0.216702	0	Q8TF74	WIPF2_HUMAN	WAS/WASL-interacting protein family member 2 (WASP-interacting protein-related protein) (WIP- and CR16-homologous protein) (WIP-related protein)	WIPF2 WICH WIRE PP10631	440	EYKHFQRIYPSKTNRAARGAPPLPPILR__	NRAARGAPPLPPILR_______________	12	1328.62	R	A	A	L	R	-	3	2	0	0	0	0	0	1	0	1	2	0	0	0	4	0	0	0	0	0	0	0
pep256	AARKSAPSTGGVKKPHRYRPGTVA	0.0847117	0.0498137	0.111447	0.0926968	0.372206	0.177731	2.61263	1.3855	0.193224	0.713939	0	P84243	H33_HUMAN	Histone H3.3	H3-3A H3.3A H3F3 H3F3A PP781; H3-3B H3.3B H3F3B	136	KSTGGKAPRKQLATKAARKSAPSTGGVKKP	GGVKKPHRYRPGTVALREIRRYQKSTELLI	11.74	2492.87	K	A	A	V	A	L	4	3	0	0	0	0	0	3	1	0	0	3	0	0	3	2	2	0	1	2	0	0
pep257	AASAARGAAALR	0.0906851	0.0533263	0.596527	0.0992332	0.0796904	0.190264	0.49854	-1.00422	0.526083	0.278946	0	Q9GZT3	SLIRP_HUMAN	SRA stem-loop-interacting RNA-binding protein, mitochondrial	SLIRP C14orf156 DC23 DC50 PD04872	109	______________________________	______________________________	12	1085.23	M	A	A	L	R	R	7	2	0	0	0	0	0	1	0	0	1	0	0	0	0	1	0	0	0	0	0	0
pep258	AASALPALVMSK	0.0177185	0.0897673	0.0233105	0.0193887	0.303535	0.185874	3.89	1.95977	0.215073	0.667415	0	P36578	RL4_HUMAN	60S ribosomal protein L4 (60S ribosomal protein L1) (Large ribosomal subunit protein uL4)	RPL4 RPL1	427	RVNTTQKRYAICSALAASALPALVMSKGHR	SALAASALPALVMSKGHRIEEVPELPLVVE	8.8	1158.42	L	A	A	S	K	G	4	0	0	0	0	0	0	0	0	0	2	1	1	0	1	2	0	0	0	1	0	0
pep259	AASGESGTSGGGGSTEEAFMTFY	0.114877	0.0107435	0.121513	0.0999613	0.107237	0.038332	0.993512	-0.0093914	0.990456	0.0041647	0	O75937	DNJC8_HUMAN	DnaJ homolog subfamily C member 8 (Splicing protein spf31)	DNAJC8 SPF31 HSPC315 HSPC331	253	______________________________	SGGGGSTEEAFMTFYSEVKQIEKRDSVLTS	3.67	2201.26	M	A	A	F	Y	S	3	0	0	0	0	0	3	6	0	0	0	0	1	2	0	4	3	0	1	0	0	0
pep260	AASGLHANANLSADQSPSAL	0.0152472	0.00896596	0.0200593	0.0834224	0.0133987	0.0319898	2.9095	1.54077	0.254275	0.594697	0	Q96HC4	PDLI5_HUMAN	PDZ and LIM domain protein 5 (Enigma homolog) (Enigma-like PDZ and LIM domains protein)	PDLIM5 ENH L9	596	HASPSPVAAVTPPLFAASGLHANANLSADQ	HANANLSADQSPSALSAGKTAVNVPRQPTV	5.08	1895.02	F	A	A	A	L	S	6	0	2	1	0	1	0	1	1	0	3	0	0	0	1	4	0	0	0	0	0	0
pep261	AASGLHANANLSADQSPSALS	0.49426	0.326932	0.13005	0.10817	0.0868672	0.207399	0.423064	-1.24105	0.176557	0.753116	0	Q96HC4	PDLI5_HUMAN	PDZ and LIM domain protein 5 (Enigma homolog) (Enigma-like PDZ and LIM domains protein)	PDLIM5 ENH L9	596	HASPSPVAAVTPPLFAASGLHANANLSADQ	ANANLSADQSPSALSAGKTAVNVPRQPTVT	5.08	1982.09	F	A	A	L	S	A	6	0	2	1	0	1	0	1	1	0	3	0	0	0	1	5	0	0	0	0	0	0
pep262	AASGLHANANLSADQSPSALSAGK	0.183559	0.228438	0.0298219	0.915784	0.0199196	0.237795	2.65606	1.40929	0.427351	0.369215	0	Q96HC4	PDLI5_HUMAN	PDZ and LIM domain protein 5 (Enigma homolog) (Enigma-like PDZ and LIM domains protein)	PDLIM5 ENH L9	596	HASPSPVAAVTPPLFAASGLHANANLSADQ	NLSADQSPSALSAGKTAVNVPRQPTVTSVC	6.79	2238.4	F	A	A	G	K	T	7	0	2	1	0	1	0	2	1	0	3	1	0	0	1	5	0	0	0	0	0	0
pep263	AASKPVEAAVVA	0.208344	0.0245029	0.0548196	0.0455966	0.0366169	0.0874243	0.589703	-0.76194	0.541499	0.266402	0	O94826	TOM70_HUMAN	Mitochondrial import receptor subunit TOM70 (Mitochondrial precursor proteins import receptor) (Translocase of outer membrane 70 kDa subunit) (Translocase of outer mitochondrial membrane protein 70)	TOMM70 KIAA0719 TOM70 TOMM70A	608	______________________________	______________________________	6.05	1112.29	M	A	A	V	A	A	5	0	0	0	0	0	1	0	0	0	0	1	0	0	1	1	0	0	0	3	0	0
pep264	AASKPVEAAVVAAAVPS	0.0361979	0.00425714	0.00952439	0.00792199	0.00636185	0.0151892	0.589703	-0.76194	0.541499	0.266402	0	O94826	TOM70_HUMAN	Mitochondrial import receptor subunit TOM70 (Mitochondrial precursor proteins import receptor) (Translocase of outer membrane 70 kDa subunit) (Translocase of outer mitochondrial membrane protein 70)	TOMM70 KIAA0719 TOM70 TOMM70A	608	______________________________	SKPVEAAVVAAAVPSSGSGVGGGGTAGPGT	6.05	1537.78	M	A	A	P	S	S	7	0	0	0	0	0	1	0	0	0	0	1	0	0	2	2	0	0	0	4	0	0
pep265	AASKPVEAAVVAAAVPSSG	0.585861	0.342553	0.461441	0.677223	0.62583	0.530817	1.31947	0.399958	0.146515	0.834118	0	O94826	TOM70_HUMAN	Mitochondrial import receptor subunit TOM70 (Mitochondrial precursor proteins import receptor) (Translocase of outer membrane 70 kDa subunit) (Translocase of outer mitochondrial membrane protein 70)	TOMM70 KIAA0719 TOM70 TOMM70A	608	______________________________	PVEAAVVAAAVPSSGSGVGGGGTAGPGTGG	6.05	1681.91	M	A	A	S	G	S	7	0	0	0	0	0	1	1	0	0	0	1	0	0	2	3	0	0	0	4	0	0
pep266	AASLAGPHSIVGRAVVVH	1.48876	1.09604	0.38935	1.4732	0.0520136	1.08949	0.879144	-0.185828	0.833031	0.0793388	0	P08294	SODE_HUMAN	Extracellular superoxide dismutase [Cu-Zn] (EC-SOD) (EC 1.15.1.1)	SOD3	240	FAVRDGSLWRYRAGLAASLAGPHSIVGRAV	LAGPHSIVGRAVVVHAGEDDLGRGGNQASV	9.81	1741.03	L	A	A	V	H	A	4	1	0	0	0	0	0	2	2	1	1	0	0	0	1	2	0	0	0	4	0	0
pep267	AASLKSNYNLPMHK	0.037245	0.0219015	0.244998	0.0407558	0.0327294	0.0781428	0.49854	-1.00422	0.526083	0.278946	0	P36578	RL4_HUMAN	60S ribosomal protein L4 (60S ribosomal protein L1) (Large ribosomal subunit protein uL4)	RPL4 RPL1	427	SAFRKLDELYGTWRKAASLKSNYNLPMHKM	KAASLKSNYNLPMHKMINTDLSRILKSPEI	9.7	1573.83	K	A	A	H	K	M	2	0	2	0	0	0	0	0	1	0	2	2	1	0	1	2	0	0	1	0	0	0
pep268	AASPAKPSSLDLVPNLPK	0.0936886	0.111841	0.154488	0.020504	0.016466	0.284243	0.892215	-0.164537	0.893151	0.0490752	0	Q8N3V7	SYNPO_HUMAN	Synaptopodin	SYNPO KIAA1029	929	FVLSPIKEPAKVSPRAASPAKPSSLDLVPN	PAKPSSLDLVPNLPKGALPPSPALPRPSRS	8.64	1805.1	R	A	A	P	K	G	3	0	1	1	0	0	0	0	0	0	3	2	0	0	4	3	0	0	0	1	0	0
pep269	AASPGSGSANPRK	0.0764435	0.00512318	0.0114619	0.149694	0.00765604	0.0913955	2.67386	1.41892	0.332318	0.478446	0	Q6UUV7	CRTC3_HUMAN	CREB-regulated transcription coactivator 3 (Transducer of regulated cAMP response element-binding protein 3) (TORC-3) (Transducer of CREB protein 3)	CRTC3 TORC3	619	______________________________	______________________________	11	1199.29	M	A	A	R	K	F	3	1	1	0	0	0	0	2	0	0	0	1	0	0	2	3	0	0	0	0	0	0
pep270	AASPGSGSANPRKF	0.0588899	0.00484977	0.0108503	0.134896	0.104453	0.086518	4.36879	2.12723	0.0194897	1.7102	1	Q6UUV7	CRTC3_HUMAN	CREB-regulated transcription coactivator 3 (Transducer of regulated cAMP response element-binding protein 3) (TORC-3) (Transducer of CREB protein 3)	CRTC3 TORC3	619	______________________________	MAASPGSGSANPRKFSEKIALHTQRQAEET	11	1346.47	M	A	A	K	F	S	3	1	1	0	0	0	0	2	0	0	0	1	0	1	2	3	0	0	0	0	0	0
pep271	AASQAALGL	0.260239	0.0873009	0.283701	0.102008	0.0163838	0.0391169	0.249523	-2.00276	0.0779687	1.10808	0	P02768	ALBU_HUMAN	Albumin	ALB GIG20 GIG42 PRO0903 PRO1708 PRO2044 PRO2619 PRO2675 UNQ696/PRO1341	609	DDKETCFAEEGKKLVAASQAALGL______	EGKKLVAASQAALGL_______________	5.57	800.91	V	A	A	G	L	-	4	0	0	0	0	1	0	1	0	0	2	0	0	0	0	1	0	0	0	0	0	0
pep272	AASQAVEEMRSR	0.0197068	0.0115883	0.0259262	0.0215644	0.0865876	0.0413463	2.61263	1.3855	0.193224	0.713939	0	O15160	RPAC1_HUMAN	DNA-directed RNA polymerases I and III subunit RPAC1 (DNA-directed RNA polymerase I subunit C) (RNA polymerases I and III subunit AC1) (AC40) (DNA-directed RNA polymerases I and III 40 kDa polypeptide) (RPA40) (RPA39) (RPC40)	POLR1C POLR1E	346	______________________________	______________________________	6.19	1334.47	M	A	A	S	R	V	3	2	0	0	0	1	2	0	0	0	0	0	1	0	0	2	0	0	0	1	0	0
pep273	AASQAVEEMRSRVVLGEF	0.107091	0.0125948	0.0281779	0.0234372	0.0188215	0.0449371	0.589703	-0.76194	0.541499	0.266402	0	O15160	RPAC1_HUMAN	DNA-directed RNA polymerases I and III subunit RPAC1 (DNA-directed RNA polymerase I subunit C) (RNA polymerases I and III subunit AC1) (AC40) (DNA-directed RNA polymerases I and III 40 kDa polypeptide) (RPA40) (RPA39) (RPC40)	POLR1C POLR1E	346	______________________________	QAVEEMRSRVVLGEFGVRNVHTTDFPGNYS	4.79	1979.24	M	A	A	E	F	G	3	2	0	0	0	1	3	1	0	0	1	0	1	1	0	2	0	0	0	3	0	0
pep274	AASQVLGEKINILSGETVK	0.00813871	0.00478587	0.0535365	0.00890588	0.00715197	0.0170756	0.49854	-1.00422	0.526083	0.278946	0	Q9Y5Z9	UBIA1_HUMAN	UbiA prenyltransferase domain-containing protein 1 (EC 2.5.1.-) (EC 2.5.1.39) (Transitional epithelial response protein 1)	UBIAD1 TERE1	338	______________________________	VLGEKINILSGETVKAGDRDPLGNDCPEQD	6.19	1957.25	M	A	A	V	K	A	2	0	1	0	0	1	2	2	0	2	2	2	0	0	0	2	1	0	0	2	0	0
pep275	AASSLQSGVPSR	0.030641	0.0180181	0.0403114	0.0335293	0.0269261	0.321436	4.29233	2.10176	0.372413	0.428975	0	P04432	KVD39_HUMAN	Immunoglobulin kappa variable 1D-39 (Ig kappa chain V-I region Daudi)	IGKV1D-39	117	WYQQKPGKAPKLLIYAASSLQSGVPSRFSG	LIYAASSLQSGVPSRFSGSGSGTDFTLTIS	9.79	1159.26	Y	A	A	S	R	F	2	1	0	0	0	1	0	1	0	0	1	0	0	0	1	4	0	0	0	1	0	0
pep276	AASSLQSGVPSRF	0.0112843	0.00663559	0.0148456	0.192036	0.00991618	0.118376	9.77638	3.2893	0.144476	0.840204	0	P04432	KVD39_HUMAN	Immunoglobulin kappa variable 1D-39 (Ig kappa chain V-I region Daudi)	IGKV1D-39	117	WYQQKPGKAPKLLIYAASSLQSGVPSRFSG	IYAASSLQSGVPSRFSGSGSGTDFTLTISS	9.79	1306.44	Y	A	A	R	F	S	2	1	0	0	0	1	0	1	0	0	1	0	0	1	1	4	0	0	0	1	0	0
pep277	AASSSSLEKSYELPDGQVI	0.0176356	0.0566205	0.204881	0.019298	0.0774874	0.0370008	0.479286	-1.06104	0.461751	0.335592	0	P60709	ACTB_HUMAN	Actin, cytoplasmic 1 (EC 3.6.4.-) (Beta-actin) [Cleaved into: Actin, cytoplasmic 1, N-terminally processed]	ACTB	375	KLCYVALDFEQEMATAASSSSLEKSYELPD	SSLEKSYELPDGQVITIGNERFRCPEALFQ	4.14	1981.14	T	A	A	V	I	T	2	0	0	1	0	1	2	1	0	1	2	1	0	0	1	5	0	0	1	1	0	0
pep278	AASSVPNLK	0.0489593	0.0287899	0.064411	0.267872	0.0430235	0.10272	2.9095	1.54077	0.254275	0.594697	0	Q66K74	MAP1S_HUMAN	Microtubule-associated protein 1S (MAP-1S) (BPY2-interacting protein 1) (Microtubule-associated protein 8) (Variable charge Y chromosome 2-interacting protein 1) (VCY2-interacting protein 1) (VCY2IP-1) [Cleaved into: MAP1S heavy chain; MAP1S light chain]	MAP1S BPY2IP1 C19orf5 MAP8 VCY2IP1	1059	PKPSVSRTQPREVRRAASSVPNLKKTNAQA	PREVRRAASSVPNLKKTNAQAAPKPRKAPS	8.8	886.02	R	A	A	L	K	K	2	0	1	0	0	0	0	0	0	0	1	1	0	0	1	2	0	0	0	1	0	0
pep279	AASTASHRPIK	0.0551275	0.032417	0.0725258	0.301619	0.0484438	4.4668	30.0922	4.91132	0.33949	0.469173	0	Q6NXS1	IPP2B_HUMAN	Protein phosphatase inhibitor 2 family member B (PPP1R2 family member B) (Protein phosphatase 1, regulatory subunit 2 pseudogene 3) (Protein phosphatase inhibitor 2-like protein 3)	PPP1R2B PPP1R2P3	205	______________________________	______________________________	11	1138.29	M	A	A	I	K	G	3	1	0	0	0	0	0	0	1	1	0	1	0	0	1	2	1	0	0	0	0	0
pep280	AASTASHRPIKG	0.0211531	0.0124388	0.027829	0.023147	0.0185885	0.221904	4.29233	2.10176	0.372413	0.428975	0	Q6NXS1	IPP2B_HUMAN	Protein phosphatase inhibitor 2 family member B (PPP1R2 family member B) (Protein phosphatase 1, regulatory subunit 2 pseudogene 3) (Protein phosphatase inhibitor 2-like protein 3)	PPP1R2B PPP1R2P3	205	______________________________	______________________________	11	1195.34	M	A	A	K	G	I	3	1	0	0	0	0	0	1	1	1	0	1	0	0	1	2	1	0	0	0	0	0
pep281	AASTASHRPIKGILKN	0.0586903	0.0345121	0.077213	0.0642225	0.257873	0.123137	2.61263	1.3855	0.193224	0.713939	0	Q6NXS1	IPP2B_HUMAN	Protein phosphatase inhibitor 2 family member B (PPP1R2 family member B) (Protein phosphatase 1, regulatory subunit 2 pseudogene 3) (Protein phosphatase inhibitor 2-like protein 3)	PPP1R2B PPP1R2P3	205	______________________________	ASTASHRPIKGILKNKTSTTSSMVASAEQP	11.17	1663.94	M	A	A	K	N	K	3	1	1	0	0	0	0	1	1	2	1	2	0	0	1	2	1	0	0	0	0	0
pep282	AASTASHRPIKGILKNK	0.153668	0.451813	0.202166	0.168153	0.135037	0.322407	0.774592	-0.368491	0.607153	0.216702	0	Q6NXS1	IPP2B_HUMAN	Protein phosphatase inhibitor 2 family member B (PPP1R2 family member B) (Protein phosphatase 1, regulatory subunit 2 pseudogene 3) (Protein phosphatase inhibitor 2-like protein 3)	PPP1R2B PPP1R2P3	205	______________________________	STASHRPIKGILKNKTSTTSSMVASAEQPR	11.26	1792.11	M	A	A	N	K	T	3	1	1	0	0	0	0	1	1	2	1	3	0	0	1	2	1	0	0	0	0	0
pep283	AASTASHRPIKGILKNKTSTTS	0.473047	0.328803	0.124468	0.103528	0.083139	0.198498	0.415801	-1.26603	0.167689	0.775496	0	Q6NXS1	IPP2B_HUMAN	Protein phosphatase inhibitor 2 family member B (PPP1R2 family member B) (Protein phosphatase 1, regulatory subunit 2 pseudogene 3) (Protein phosphatase inhibitor 2-like protein 3)	PPP1R2B PPP1R2P3	205	______________________________	RPIKGILKNKTSTTSSMVASAEQPRRSVDE	11.26	2269.59	M	A	A	T	S	S	3	1	1	0	0	0	0	1	1	2	1	3	0	0	1	4	4	0	0	0	0	0
pep284	AASTDMAGLEESFRK	0.014177	0.00833659	0.0186512	0.0775665	0.0124581	0.0297443	2.9095	1.54077	0.254275	0.594697	0	Q9BW30	TPPP3_HUMAN	Tubulin polymerization-promoting protein family member 3 (TPPP/p20)	TPPP3 CGI-38	176	______________________________	AASTDMAGLEESFRKFAIHGDPKASGQEMN	4.68	1612.77	M	A	A	R	K	F	3	1	0	1	0	0	2	1	0	0	1	1	1	1	0	2	1	0	0	0	0	0
pep285	AASTDMAGLEESFRKF	0.148987	0.183892	0.123517	0.346599	0.277387	0.121735	1.63393	0.70835	0.233367	0.631961	0	Q9BW30	TPPP3_HUMAN	Tubulin polymerization-promoting protein family member 3 (TPPP/p20)	TPPP3 CGI-38	176	______________________________	ASTDMAGLEESFRKFAIHGDPKASGQEMNG	4.68	1759.95	M	A	A	K	F	A	3	1	0	1	0	0	2	1	0	0	1	1	1	2	0	2	1	0	0	0	0	0
pep286	AASTLQSGVPSR	0.0268304	0.120144	0.0352982	0.712886	0.0235775	0.281461	5.58462	2.48146	0.242456	0.615367	0	A0A075B6S5	KV127_HUMAN	Immunoglobulin kappa variable 1-27	IGKV1-27	117	WYQQKPGKVPKLLIYAASTLQSGVPSRFSG	LIYAASTLQSGVPSRFSGSGSGTDFTLTIS	9.79	1173.29	Y	A	A	S	R	F	2	1	0	0	0	1	0	1	0	0	1	0	0	0	1	3	1	0	0	1	0	0
pep287	AATASAGAGGIDGKPR	0.00798627	0.00469623	0.0105067	0.0500735	0.00701801	0.0837789	6.07482	2.60284	0.153064	0.815126	0	Q02978	M2OM_HUMAN	Mitochondrial 2-oxoglutarate/malate carrier protein (OGCP) (alpha-oxoglutarate carrier) (Solute carrier family 25 member 11) (SLC25A11)	SLC25A11 SLC20A4	314	______________________________	ATASAGAGGIDGKPRTSPKSVKFLFGGLAG	8.79	1399.53	M	A	A	P	R	T	5	1	0	1	0	0	0	4	0	1	0	1	0	0	1	1	1	0	0	0	0	0
pep288	AATASAGAGGIDGKPRTSPK	0.130594	0.0153589	0.355176	0.675324	0.0229522	0.940193	3.26956	1.70909	0.261524	0.582488	0	Q02978	M2OM_HUMAN	Mitochondrial 2-oxoglutarate/malate carrier protein (OGCP) (alpha-oxoglutarate carrier) (Solute carrier family 25 member 11) (SLC25A11)	SLC25A11 SLC20A4	314	______________________________	AGAGGIDGKPRTSPKSVKFLFGGLAGMGAT	9.99	1813	M	A	A	P	K	S	5	1	0	1	0	0	0	4	0	1	0	2	0	0	2	2	2	0	0	0	0	0
pep289	AATASAGAGGIDGKPRTSPKS	0.076618	0.0450543	0.100799	0.0838402	0.336644	0.16075	2.61263	1.3855	0.193224	0.713939	0	Q02978	M2OM_HUMAN	Mitochondrial 2-oxoglutarate/malate carrier protein (OGCP) (alpha-oxoglutarate carrier) (Solute carrier family 25 member 11) (SLC25A11)	SLC25A11 SLC20A4	314	______________________________	GAGGIDGKPRTSPKSVKFLFGGLAGMGATV	9.99	1900.08	M	A	A	K	S	V	5	1	0	1	0	0	0	4	0	1	0	2	0	0	2	3	2	0	0	0	0	0
pep290	AATQSLSMPASLGRMNQGTAR	0.0528442	0.00621488	0.0139044	0.0765378	0.00928747	0.0221742	1.48019	0.565778	0.66665	0.176102	0	P43243	MATR3_HUMAN	Matrin-3	MATR3 KIAA0723	847	GHGRDLSAAGIGLLAAATQSLSMPASLGRM	SMPASLGRMNQGTARLASLMNLGMSSSLNQ	12	2148.44	A	A	A	A	R	L	4	2	1	0	0	2	0	2	0	0	2	0	2	0	1	3	2	0	0	0	0	0
pep291	AATSEGVQVK	0.476789	0.0560739	0.125453	0.104346	0.0837965	0.200067	0.589703	-0.76194	0.541499	0.266402	0	P51608	MECP2_HUMAN	Methyl-CpG-binding protein 2 (MeCp-2 protein) (MeCp2)	MECP2	486	RGRGRPKGSGTTRPKAATSEGVQVKRVLEK	TTRPKAATSEGVQVKRVLEKSPGKLLVKMP	6.05	989.09	K	A	A	V	K	R	2	0	0	0	0	1	1	1	0	0	0	1	0	0	0	1	1	0	0	2	0	0
pep292	AATSEGVQVKR	0.0274986	0.0161702	0.180886	0.0300907	0.0241647	0.0576942	0.49854	-1.00422	0.526083	0.278946	0	P51608	MECP2_HUMAN	Methyl-CpG-binding protein 2 (MeCp-2 protein) (MeCp2)	MECP2	486	RGRGRPKGSGTTRPKAATSEGVQVKRVLEK	TRPKAATSEGVQVKRVLEKSPGKLLVKMPF	8.79	1145.28	K	A	A	K	R	V	2	1	0	0	0	1	1	1	0	0	0	1	0	0	0	1	1	0	0	2	0	0
pep293	AATSEGVQVKRVLEK	0.674425	0.38607	0.74393	0.123754	0.542158	0.237279	0.500542	-0.998437	0.144883	0.838981	0	P51608	MECP2_HUMAN	Methyl-CpG-binding protein 2 (MeCp-2 protein) (MeCp2)	MECP2	486	RGRGRPKGSGTTRPKAATSEGVQVKRVLEK	AATSEGVQVKRVLEKSPGKLLVKMPFQTSP	8.63	1614.86	K	A	A	E	K	S	2	1	0	0	0	1	2	1	0	0	1	2	0	0	0	1	1	0	0	3	0	0
pep295	AATSQVLLPSKDVM	0.106903	0.0125726	0.0281284	0.023396	0.0187885	0.295117	2.28517	1.1923	0.54571	0.263038	0	P01871	IGHM_HUMAN	Immunoglobulin heavy constant mu (Ig mu chain C region) (Ig mu chain C region BOT) (Ig mu chain C region GAL) (Ig mu chain C region OU)	IGHM	453	SSTRGFPSVLRGGKYAATSQVLLPSKDVMQ	YAATSQVLLPSKDVMQGTDEHVVCKVQHPN	5.88	1459.72	Y	A	A	V	M	Q	2	0	0	1	0	1	0	0	0	0	2	1	1	0	1	2	1	0	0	2	0	0
pep296	AATTGSGVKVPR	0.0199266	0.0117176	0.0262155	0.285117	0.121315	0.209038	10.6373	3.41106	0.0173626	1.76038	1	Q13404	UB2V1_HUMAN	Ubiquitin-conjugating enzyme E2 variant 1 (UEV-1) (CROC-1) (TRAF6-regulated IKK activator 1 beta Uev1A)	UBE2V1 CROC1 UBE2V UEV1 P/OKcl.19	147	______________________________	______________________________	11	1143.31	M	A	A	P	R	N	2	1	0	0	0	0	0	2	0	0	0	1	0	0	1	1	2	0	0	2	0	0
pep297	AATTGSGVKVPRN	0.0205032	0.0120567	0.13487	0.0224359	0.0180174	0.0430173	0.49854	-1.00422	0.526083	0.278946	0	Q13404	UB2V1_HUMAN	Ubiquitin-conjugating enzyme E2 variant 1 (UEV-1) (CROC-1) (TRAF6-regulated IKK activator 1 beta Uev1A)	UBE2V1 CROC1 UBE2V UEV1 P/OKcl.19	147	______________________________	______________________________	11	1257.41	M	A	A	R	N	F	2	1	1	0	0	0	0	2	0	0	0	1	0	0	1	1	2	0	0	2	0	0
pep298	AATTGSGVKVPRNF	0.00354892	0.0020869	0.00466896	0.00388344	0.00311865	0.0372294	4.29233	2.10176	0.372413	0.428975	0	Q13404	UB2V1_HUMAN	Ubiquitin-conjugating enzyme E2 variant 1 (UEV-1) (CROC-1) (TRAF6-regulated IKK activator 1 beta Uev1A)	UBE2V1 CROC1 UBE2V UEV1 P/OKcl.19	147	______________________________	MAATTGSGVKVPRNFRLLEELEEGQKGVGD	11	1404.59	M	A	A	N	F	R	2	1	1	0	0	0	0	2	0	0	0	1	0	1	1	1	2	0	0	2	0	0
pep299	AATTGSGVKVPRNFR	0.0316255	0.0955649	0.0416066	0.0346066	0.0277912	0.331763	2.33512	1.2235	0.502911	0.298509	0	Q13404	UB2V1_HUMAN	Ubiquitin-conjugating enzyme E2 variant 1 (UEV-1) (CROC-1) (TRAF6-regulated IKK activator 1 beta Uev1A)	UBE2V1 CROC1 UBE2V UEV1 P/OKcl.19	147	______________________________	AATTGSGVKVPRNFRLLEELEEGQKGVGDG	12.01	1560.78	M	A	A	F	R	L	2	2	1	0	0	0	0	2	0	0	0	1	0	1	1	1	2	0	0	2	0	0
pep300	AATVGSLAGQPLQER	0.0580115	0.170565	0.0763199	0.0634797	0.0509782	0.70864	2.6996	1.43275	0.476163	0.322244	0	P02649	APOE_HUMAN	Apolipoprotein E (Apo-E)	APOE	317	IRERLGPLVEQGRVRAATVGSLAGQPLQER	AATVGSLAGQPLQERAQAWGERLRARMEEM	6.05	1497.67	R	A	A	E	R	A	3	1	0	0	0	2	1	2	0	0	2	0	0	0	1	1	1	0	0	1	0	0
pep301	AATVGSLAGQPLQERAQAWGERLR	0.0169539	0.00996955	0.0223046	0.128333	0.0148984	0.177853	6.52239	2.7054	0.134258	0.87206	0	P02649	APOE_HUMAN	Apolipoprotein E (Apo-E)	APOE	317	IRERLGPLVEQGRVRAATVGSLAGQPLQER	QPLQERAQAWGERLRARMEEMGSRTRDRLD	9.56	2565.87	R	A	A	L	R	A	5	3	0	0	0	3	2	3	0	0	3	0	0	0	1	1	1	1	0	1	0	0
pep302	AAVAGEDGRMIAGQVLDINLAAEPK	0.0187107	0.318994	0.123079	0.0204744	0.247689	0.0392565	0.667167	-0.583881	0.677655	0.168991	0	P07910	HNRPC_HUMAN	Heterogeneous nuclear ribonucleoproteins C1/C2 (hnRNP C1/C2)	HNRNPC HNRPC	306	KGFAFVQYVNERNARAAVAGEDGRMIAGQV	IAGQVLDINLAAEPKVNRGKAGVKRSAAEM	4.32	2509.86	R	A	A	P	K	V	6	1	1	2	0	1	2	3	0	2	2	1	1	0	1	0	0	0	0	2	0	0
pep303	AAVAGKKPVVGK	0.151508	0.0890926	0.199324	0.16579	0.133139	1.58938	4.29233	2.10176	0.372413	0.428975	0	P36578	RL4_HUMAN	60S ribosomal protein L4 (60S ribosomal protein L1) (Large ribosomal subunit protein uL4)	RPL4 RPL1	427	AAAAAAALQAKSDEKAAVAGKKPVVGKKGK	DEKAAVAGKKPVVGKKGKKAAVGVKKQKKP	10.3	1124.39	K	A	A	G	K	K	3	0	0	0	0	0	0	2	0	0	0	3	0	0	1	0	0	0	0	3	0	0
pep304	AAVATFLQSVQVPEFTPK	0.0475873	0.0279831	0.0626058	0.260365	0.0418178	0.0998416	2.9095	1.54077	0.254275	0.594697	0	P22314	UBA1_HUMAN	Ubiquitin-like modifier-activating enzyme 1 (EC 6.2.1.45) (Protein A1S9) (Ubiquitin-activating enzyme E1)	UBA1 A1S9T UBE1	1058	NLFAQTYGLTGSQDRAAVATFLQSVQVPEF	ATFLQSVQVPEFTPKSGVKIHVSDQELQSA	6.05	1933.23	R	A	A	P	K	S	3	0	0	0	0	2	1	0	0	0	1	1	0	2	2	1	2	0	0	3	0	0
pep305	AAVAVAVREDSGSGMK	0.0217933	0.120232	0.143357	0.151203	0.197053	0.045724	1.38053	0.465225	0.568141	0.245544	0	Q9UI10	EI2BD_HUMAN	Translation initiation factor eIF-2B subunit delta (eIF-2B GDP-GTP exchange factor subunit delta)	EIF2B4 EIF2BD	523	______________________________	AVAVAVREDSGSGMKAELPPGPGAVGREMT	6.11	1547.75	M	A	A	M	K	A	4	1	0	1	0	0	1	2	0	0	0	1	1	0	0	2	0	0	0	3	0	0
pep306	AAVDATVNQVLASR	0.0118696	0.00697976	0.0156156	0.0649421	0.0104305	0.0249032	2.9095	1.54077	0.254275	0.594697	0	Q15084	PDIA6_HUMAN	Protein disulfide-isomerase A6 (EC 5.3.4.1) (Endoplasmic reticulum protein 5) (ER protein 5) (ERp5) (Protein disulfide isomerase P5) (Thioredoxin domain-containing protein 7)	PDIA6 ERP5 P5 TXNDC7	440	AASEVKEQTKGKVKLAAVDATVNQVLASRY	LAAVDATVNQVLASRYGIRGFPTIKIFQKG	5.88	1414.58	L	A	A	S	R	Y	4	1	1	1	0	1	0	0	0	0	1	0	0	0	0	1	1	0	0	3	0	0
pep307	AAVDLEKLRASGAGK	0.074033	0.00746341	0.0834884	0.0138884	0.0111533	0.0266289	0.313184	-1.67492	0.196427	0.706798	0	P17858	PFKAL_HUMAN	ATP-dependent 6-phosphofructokinase, liver type (ATP-PFK) (PFK-L) (EC 2.7.1.11) (6-phosphofructokinase type B) (Phosphofructo-1-kinase isozyme B) (PFK-B) (Phosphohexokinase)	PFKL	780	______________________________	AAVDLEKLRASGAGKAIGVLTSGGDAQGMN	8.63	1485.7	M	A	A	G	K	A	4	1	0	1	0	0	1	2	0	0	2	2	0	0	0	1	0	0	0	1	0	0
pep308	AAVEWFDGKDFQGSKLKVSLAR	0.0883979	0.40033	0.116296	0.0967305	0.388403	0.185465	1.10838	0.148457	0.876364	0.0573154	0	Q01844	EWS_HUMAN	RNA-binding protein EWS (EWS oncogene) (Ewing sarcoma breakpoint region 1 protein)	EWSR1 EWS	656	KGDATVSYEDPPTAKAAVEWFDGKDFQGSK	GKDFQGSKLKVSLARKKPPMNSMRGGLPPR	8.54	2452.8	K	A	A	A	R	K	3	1	0	2	0	1	1	2	0	0	2	3	0	2	0	2	0	1	0	2	0	0
pep309	AAVKTLNPKAE	0.0349492	0.0205514	0.0459792	0.0382436	0.15356	0.073326	2.61263	1.3855	0.193224	0.713939	0	P40227	TCPZ_HUMAN	T-complex protein 1 subunit zeta (TCP-1-zeta) (Acute morphine dependence-related protein 2) (CCT-zeta-1) (HTR3) (Tcp20)	CCT6A CCT6 CCTZ	531	______________________________	______________________________	8.64	1141.33	M	A	A	A	E	V	3	0	1	0	0	0	1	0	0	0	1	2	0	0	1	0	1	0	0	1	0	0
pep310	AAVKTLNPKAEVAR	0.178429	0.104923	0.234742	0.976242	2.57001	0.374358	7.56736	2.91979	0.158937	0.798774	0	P40227	TCPZ_HUMAN	T-complex protein 1 subunit zeta (TCP-1-zeta) (Acute morphine dependence-related protein 2) (CCT-zeta-1) (HTR3) (Tcp20)	CCT6A CCT6 CCTZ	531	______________________________	MAAVKTLNPKAEVARAQAALAVNISAARGL	9.99	1467.73	M	A	A	A	R	A	4	1	1	0	0	0	1	0	0	0	1	2	0	0	1	0	1	0	0	2	0	0
pep311	AAVKTLNPKAEVARAQAA	0.0401695	0.118106	0.052847	0.0439559	0.846176	0.0842786	4.61538	2.20645	0.386586	0.412754	0	P40227	TCPZ_HUMAN	T-complex protein 1 subunit zeta (TCP-1-zeta) (Acute morphine dependence-related protein 2) (CCT-zeta-1) (HTR3) (Tcp20)	CCT6A CCT6 CCTZ	531	______________________________	KTLNPKAEVARAQAALAVNISAARGLQDVL	9.99	1809.1	M	A	A	A	A	L	7	1	1	0	0	1	1	0	0	0	1	2	0	0	1	0	1	0	0	2	0	0
pep312	AAVKTLNPKAEVARAQAAL	0.0234451	0.129562	0.154222	0.025655	0.0206026	0.0491895	0.310671	-1.68654	0.160798	0.793719	0	P40227	TCPZ_HUMAN	T-complex protein 1 subunit zeta (TCP-1-zeta) (Acute morphine dependence-related protein 2) (CCT-zeta-1) (HTR3) (Tcp20)	CCT6A CCT6 CCTZ	531	______________________________	TLNPKAEVARAQAALAVNISAARGLQDVLR	9.99	1922.26	M	A	A	A	L	A	7	1	1	0	0	1	1	0	0	0	2	2	0	0	1	0	1	0	0	2	0	0
pep313	AAVKTLNPKAEVARAQAALA	0.0384194	0.654742	0.614058	0.219157	0.804276	0.113713	0.869897	-0.201083	0.855913	0.0675705	0	P40227	TCPZ_HUMAN	T-complex protein 1 subunit zeta (TCP-1-zeta) (Acute morphine dependence-related protein 2) (CCT-zeta-1) (HTR3) (Tcp20)	CCT6A CCT6 CCTZ	531	______________________________	LNPKAEVARAQAALAVNISAARGLQDVLRT	9.99	1993.34	M	A	A	L	A	V	8	1	1	0	0	1	1	0	0	0	2	2	0	0	1	0	1	0	0	2	0	0
pep314	AAVKTLNPKAEVARAQAALAV	0.123025	0.0144687	0.0323704	0.0269243	0.0216219	0.0516231	0.589703	-0.76194	0.541499	0.266402	0	P40227	TCPZ_HUMAN	T-complex protein 1 subunit zeta (TCP-1-zeta) (Acute morphine dependence-related protein 2) (CCT-zeta-1) (HTR3) (Tcp20)	CCT6A CCT6 CCTZ	531	______________________________	NPKAEVARAQAALAVNISAARGLQDVLRTN	9.99	2092.47	M	A	A	A	V	N	8	1	1	0	0	1	1	0	0	0	2	2	0	0	1	0	1	0	0	3	0	0
pep315	AAVKTLNPKAEVARAQAALAVN	0.236437	0.139034	0.311057	0.258724	1.03886	0.496062	2.61263	1.3855	0.193224	0.713939	0	P40227	TCPZ_HUMAN	T-complex protein 1 subunit zeta (TCP-1-zeta) (Acute morphine dependence-related protein 2) (CCT-zeta-1) (HTR3) (Tcp20)	CCT6A CCT6 CCTZ	531	______________________________	PKAEVARAQAALAVNISAARGLQDVLRTNL	9.99	2206.57	M	A	A	V	N	I	8	1	2	0	0	1	1	0	0	0	2	2	0	0	1	0	1	0	0	3	0	0
pep316	AAVLEYLTAEI	0.0417923	0.122877	0.054982	0.0457317	0.634515	0.0876833	3.49613	1.80576	0.393526	0.405026	0	Q6FI13	H2A2A_HUMAN	Histone H2A type 2-A (H2A-clustered histone 18) (H2A-clustered histone 19) (Histone H2A.2) (Histone H2A/o)	H2AC18 H2AFO HIST2H2AA HIST2H2AA3; H2AC19 HIST2H2AA4	130	GNYAERVGAGAPVYMAAVLEYLTAEILELA	PVYMAAVLEYLTAEILELAGNAARDNKKTR	3.8	1192.37	M	A	A	E	I	L	3	0	0	0	0	0	2	0	0	1	2	0	0	0	0	0	1	0	1	1	0	0
pep317	AAVLNAERLEV	0.0738883	0.00738233	0.0825814	0.0137376	0.0110321	0.0263396	0.311923	-1.68074	0.195609	0.708612	0	Q9H3P7	GCP60_HUMAN	Golgi resident protein GCP60 (Acyl-CoA-binding domain-containing protein 3) (Golgi complex-associated protein 1) (GOCAP1) (Golgi phosphoprotein 1) (GOLPH1) (PBR- and PKA-associated protein 7) (Peripheral benzodiazepine receptor-associated protein PAP7) [Cleaved into: Golgi resident protein GCP60, N-terminally processed]	ACBD3 GCP60 GOCAP1 GOLPH1	528	______________________________	______________________________	4.53	1184.36	M	A	A	E	V	S	3	1	1	0	0	0	2	0	0	0	2	0	0	0	0	0	0	0	0	2	0	0
pep318	AAVLNAERLEVSVDGLT	0.13408	0.145733	0.0799302	0.0132965	0.0871045	0.025494	0.349958	-1.51475	0.0631557	1.19959	0	Q9H3P7	GCP60_HUMAN	Golgi resident protein GCP60 (Acyl-CoA-binding domain-containing protein 3) (Golgi complex-associated protein 1) (GOCAP1) (Golgi phosphoprotein 1) (GOLPH1) (PBR- and PKA-associated protein 7) (Peripheral benzodiazepine receptor-associated protein PAP7) [Cleaved into: Golgi resident protein GCP60, N-terminally processed]	ACBD3 GCP60 GOCAP1 GOLPH1	528	______________________________	VLNAERLEVSVDGLTLSPDPEERPGAEGAP	4.14	1756.97	M	A	A	L	T	L	3	1	1	1	0	0	2	1	0	0	3	0	0	0	0	1	1	0	0	3	0	0
pep319	AAVMVYDDANKKWVPAGGSTGFSR	0.0162404	0.00954997	0.0213659	0.0888562	0.0142714	0.0340735	2.9095	1.54077	0.254275	0.594697	0	Q8N8S7	ENAH_HUMAN	Protein enabled homolog	ENAH MENA	591	______________________________	NKKWVPAGGSTGFSRVHIYHHTGNNTFRVV	8.54	2527.84	R	A	A	S	R	V	4	1	1	2	0	0	0	3	0	0	0	2	1	1	1	2	1	1	1	3	0	0
pep320	AAVPELLQQQEEDR	0.0125976	0.00740784	0.0989518	0.013785	0.0553512	0.0264306	0.803371	-0.315861	0.82023	0.0860642	0	Q9Y5X3	SNX5_HUMAN	Sorting nexin-5	SNX5	404	______________________________	MAAVPELLQQQEEDRSKLRSVSVDLNVDPS	4	1625.76	M	A	A	D	R	S	2	1	0	1	0	3	3	0	0	0	2	0	0	0	1	0	0	0	0	1	0	0
pep321	AAVPELLQQQEEDRSK	0.079153	0.00930899	0.624771	0.0173228	0.145595	0.0332138	0.27499	-1.86255	0.434635	0.361875	0	Q9Y5X3	SNX5_HUMAN	Sorting nexin-5	SNX5	404	______________________________	AVPELLQQQEEDRSKLRSVSVDLNVDPSLQ	4.41	1841.01	M	A	A	S	K	L	2	1	0	1	0	3	3	0	0	0	2	1	0	0	1	1	0	0	0	1	0	0
pep322	AAVPELLQQQEEDRSKL	0.154377	0.0867225	0.376132	0.0163848	0.0657901	0.0314153	0.184032	-2.44197	0.131081	0.88246	0	Q9Y5X3	SNX5_HUMAN	Sorting nexin-5	SNX5	404	______________________________	VPELLQQQEEDRSKLRSVSVDLNVDPSLQI	4.41	1954.17	M	A	A	K	L	R	2	1	0	1	0	3	3	0	0	0	3	1	0	0	1	1	0	0	0	1	0	0
pep323	AAVPELLQQQEEDRSKLR	1.78661	1.66219	3.00077	0.391003	1.81038	0.749687	0.457561	-1.12796	0.125351	0.901871	0	Q9Y5X3	SNX5_HUMAN	Sorting nexin-5	SNX5	404	______________________________	PELLQQQEEDRSKLRSVSVDLNVDPSLQID	4.87	2110.35	M	A	A	L	R	S	2	2	0	1	0	3	3	0	0	0	3	1	0	0	1	1	0	0	0	1	0	0
pep324	AAVPELLQQQEEDRSKLRS	0.240747	0.141568	0.316727	0.26344	1.05779	0.505105	2.61263	1.3855	0.193224	0.713939	0	Q9Y5X3	SNX5_HUMAN	Sorting nexin-5	SNX5	404	______________________________	ELLQQQEEDRSKLRSVSVDLNVDPSLQIDI	4.87	2197.43	M	A	A	R	S	V	2	2	0	1	0	3	3	0	0	0	3	1	0	0	1	2	0	0	0	1	0	0
pep325	AAVPGKTFVNITPAEV	0.0193529	0.0113802	0.0254607	0.0211771	0.0850328	0.0406038	2.61263	1.3855	0.193224	0.713939	0	P07737	PROF1_HUMAN	Profilin-1 (Epididymis tissue protein Li 184a) (Profilin I)	PFN1	140	QDAAIVGYKDSPSVWAAVPGKTFVNITPAE	AVPGKTFVNITPAEVGVLVGKDRSSFYVNG	6.05	1613.87	W	A	A	E	V	G	3	0	1	0	0	0	1	1	0	1	0	1	0	1	2	0	2	0	0	3	0	0
pep326	AAVPGKTFVNITPAEVGVL	0.028459	0.016735	0.0374407	0.0311416	0.125043	0.0597091	2.61263	1.3855	0.193224	0.713939	0	P07737	PROF1_HUMAN	Profilin-1 (Epididymis tissue protein Li 184a) (Profilin I)	PFN1	140	QDAAIVGYKDSPSVWAAVPGKTFVNITPAE	GKTFVNITPAEVGVLVGKDRSSFYVNGLTL	6.05	1883.22	W	A	A	V	L	V	3	0	1	0	0	0	1	2	0	1	1	1	0	1	2	0	2	0	0	4	0	0
pep327	AAVPGKTFVNITPAEVGVLVG	0.0762594	0.0448434	0.100327	0.0834477	0.335068	0.159998	2.61263	1.3855	0.193224	0.713939	0	P07737	PROF1_HUMAN	Profilin-1 (Epididymis tissue protein Li 184a) (Profilin I)	PFN1	140	QDAAIVGYKDSPSVWAAVPGKTFVNITPAE	TFVNITPAEVGVLVGKDRSSFYVNGLTLGG	6.05	2039.4	W	A	A	V	G	K	3	0	1	0	0	0	1	3	0	1	1	1	0	1	2	0	2	0	0	5	0	0
pep328	AAVPGKTFVNITPAEVGVLVGKDR	0.283476	0.269897	0.174138	0.386756	0.664341	0.0555417	1.52113	0.605143	0.519802	0.284162	0	P07737	PROF1_HUMAN	Profilin-1 (Epididymis tissue protein Li 184a) (Profilin I)	PFN1	140	QDAAIVGYKDSPSVWAAVPGKTFVNITPAE	NITPAEVGVLVGKDRSSFYVNGLTLGGQKC	8.63	2438.85	W	A	A	D	R	S	3	1	1	1	0	0	1	3	0	1	1	2	0	1	2	0	2	0	0	5	0	0
pep329	AAVQAAEVK	0.15105	0.0974416	0.0397444	0.420578	0.40021	0.0633829	3.06752	1.61707	0.173741	0.760098	0	Q15046	SYK_HUMAN	Lysine--tRNA ligase (EC 2.7.7.-) (EC 6.1.1.6) (Lysyl-tRNA synthetase) (LysRS)	KARS1 KARS KIAA0070	597	______________________________	______________________________	6.05	886.02	M	A	A	V	K	V	4	0	0	0	0	1	1	0	0	0	0	1	0	0	0	0	0	0	0	2	0	0
pep330	AAVQAAEVKVDG	0.059425	0.0349442	0.0781796	0.0650265	0.261102	0.124678	2.61263	1.3855	0.193224	0.713939	0	Q15046	SYK_HUMAN	Lysine--tRNA ligase (EC 2.7.7.-) (EC 6.1.1.6) (Lysyl-tRNA synthetase) (LysRS)	KARS1 KARS KIAA0070	597	______________________________	______________________________	4.37	1157.29	M	A	A	D	G	S	4	0	0	1	0	1	1	1	0	0	0	1	0	0	0	0	0	0	0	3	0	0
pep331	AAVQAAEVKVDGSEPK	0.148808	0.16555	0.363828	0.0883392	0.40279	0.0338753	0.774132	-0.369349	0.722771	0.140999	0	Q15046	SYK_HUMAN	Lysine--tRNA ligase (EC 2.7.7.-) (EC 6.1.1.6) (Lysyl-tRNA synthetase) (LysRS)	KARS1 KARS KIAA0070	597	______________________________	AVQAAEVKVDGSEPKLSKNELKRRLKAEKK	4.68	1598.77	M	A	A	P	K	L	4	0	0	1	0	1	2	1	0	0	0	2	0	0	1	1	0	0	0	3	0	0
pep332	AAVQAAEVKVDGSEPKLS	0.0297713	0.0175067	0.0391672	0.0325776	0.130809	0.0624624	2.61263	1.3855	0.193224	0.713939	0	Q15046	SYK_HUMAN	Lysine--tRNA ligase (EC 2.7.7.-) (EC 6.1.1.6) (Lysyl-tRNA synthetase) (LysRS)	KARS1 KARS KIAA0070	597	______________________________	QAAEVKVDGSEPKLSKNELKRRLKAEKKVA	4.68	1799.01	M	A	A	L	S	K	4	0	0	1	0	1	2	1	0	0	1	2	0	0	1	2	0	0	0	3	0	0
pep333	AAVQAAEVKVDGSEPKLSKN	0.043957	0.0258484	0.0578298	0.0481004	0.193138	0.0922249	2.61263	1.3855	0.193224	0.713939	0	Q15046	SYK_HUMAN	Lysine--tRNA ligase (EC 2.7.7.-) (EC 6.1.1.6) (Lysyl-tRNA synthetase) (LysRS)	KARS1 KARS KIAA0070	597	______________________________	AEVKVDGSEPKLSKNELKRRLKAEKKVAEK	6.22	2041.29	M	A	A	K	N	E	4	0	1	1	0	1	2	1	0	0	1	3	0	0	1	2	0	0	0	3	0	0
pep334	AAVQAAEVKVDGSEPKLSKNELK	0.0514972	0.151411	0.695536	0.0563514	0.0452537	0.108045	0.233348	-2.09945	0.317173	0.498703	0	Q15046	SYK_HUMAN	Lysine--tRNA ligase (EC 2.7.7.-) (EC 6.1.1.6) (Lysyl-tRNA synthetase) (LysRS)	KARS1 KARS KIAA0070	597	______________________________	KVDGSEPKLSKNELKRRLKAEKKVAEKEAK	6.3	2411.74	M	A	A	L	K	R	4	0	1	1	0	1	3	1	0	0	2	4	0	0	1	2	0	0	0	3	0	0
pep335	AAVTPGKKAAATPAK	0.00824275	0.00484705	0.557304	0.0450986	0.0072434	0.144675	0.345406	-1.53363	0.544376	0.264101	0	P19338	NUCL_HUMAN	Nucleolin (Protein C23)	NCL	710	VSPTKKVAVATPAKKAAVTPGKKAAATPAK	AAVTPGKKAAATPAKKTVTPAKAVTTPGKK	10.3	1381.64	K	A	A	A	K	K	6	0	0	0	0	0	0	1	0	0	0	3	0	0	2	0	2	0	0	1	0	0
pep336	AAVVENVVK	0.0116015	0.00682213	0.015263	0.0126951	0.0509748	0.0243408	2.61263	1.3855	0.193224	0.713939	0	Q92785	REQU_HUMAN	Zinc finger protein ubi-d4 (Apoptosis response zinc finger protein) (BRG1-associated factor 45D) (BAF45D) (D4, zinc and double PHD fingers family 2) (Protein requiem)	DPF2 BAF45D REQ UBID4	391	______________________________	______________________________	6.05	928.1	M	A	A	V	K	L	2	0	1	0	0	0	1	0	0	0	0	1	0	0	0	0	0	0	0	4	0	0
pep337	AAVVENVVKL	0.103683	0.0717679	0.0247148	0.102784	0.158775	0.0394143	1.50362	0.588441	0.462627	0.334769	0	Q92785	REQU_HUMAN	Zinc finger protein ubi-d4 (Apoptosis response zinc finger protein) (BRG1-associated factor 45D) (BAF45D) (D4, zinc and double PHD fingers family 2) (Protein requiem)	DPF2 BAF45D REQ UBID4	391	______________________________	______________________________	6.05	1041.26	M	A	A	K	L	L	2	0	1	0	0	0	1	0	0	0	1	1	0	0	0	0	0	0	0	4	0	0
pep338	AAVVKFHPIQGHRVEVK	0.328766	1.87855	0.427945	0.0303503	0.121866	0.0581919	0.0798432	-3.64669	0.182392	0.738994	0	Q13151	ROA0_HUMAN	Heterogeneous nuclear ribonucleoprotein A0 (hnRNP A0)	HNRNPA0 HNRPA0	305	GFGFVYFQNHDAADKAAVVKFHPIQGHRVE	VVKFHPIQGHRVEVKKAVPKEDIYSGGGGG	10	1915.27	K	A	A	V	K	K	2	1	0	0	0	1	1	1	2	1	0	2	0	1	1	0	0	0	0	4	0	0
pep339	AAVVKFHPIQGHRVEVKK	0.0825085	0.242591	0.108548	0.0902859	0.0725052	0.173109	0.774592	-0.368491	0.607153	0.216702	0	Q13151	ROA0_HUMAN	Heterogeneous nuclear ribonucleoprotein A0 (hnRNP A0)	HNRNPA0 HNRPA0	305	GFGFVYFQNHDAADKAAVVKFHPIQGHRVE	VKFHPIQGHRVEVKKAVPKEDIYSGGGGGG	10.29	2043.45	K	A	A	K	K	A	2	1	0	0	0	1	1	1	2	1	0	3	0	1	1	0	0	0	0	4	0	0
pep340	AAVVTSPPPTTAPHKER	0.140333	0.0165042	0.205889	0.0307122	0.0246638	0.0588857	0.315008	-1.66654	0.216689	0.664163	0	P35611	ADDA_HUMAN	Alpha-adducin (Erythrocyte adducin subunit alpha)	ADD1 ADDA	737	______________________________	VVTSPPPTTAPHKERYFDRVDENNPEYLRE	8.8	1759	R	A	A	E	R	Y	3	1	0	0	0	0	1	0	1	0	0	1	0	0	4	1	3	0	0	2	0	0
pep341	AAVVTSPPPTTAPHKERY	0.0126294	0.00742655	0.281842	0.0138198	0.0110982	0.132487	0.521384	-0.939582	0.65225	0.185586	0	P35611	ADDA_HUMAN	Alpha-adducin (Erythrocyte adducin subunit alpha)	ADD1 ADDA	737	______________________________	VTSPPPTTAPHKERYFDRVDENNPEYLRER	8.64	1922.17	R	A	A	R	Y	F	3	1	0	0	0	0	1	0	1	0	0	1	0	0	4	1	3	0	1	2	0	0
pep342	AAWGKVGAHAGE	0.326076	0.0237289	0.738793	0.220782	0.412158	0.0846629	0.659199	-0.601214	0.616311	0.2102	0	P69905	HBA_HUMAN	Hemoglobin subunit alpha (Alpha-globin) (Hemoglobin alpha chain) [Cleaved into: Hemopressin]	HBA1; HBA2	142	______________________________	NVKAAWGKVGAHAGEYGAEALERMFLSFPT	6.79	1153.26	K	A	A	G	E	Y	4	0	0	0	0	0	1	3	1	0	0	1	0	0	0	0	0	1	0	1	0	0
pep343	AAWGKVGAHAGEY	0.0217779	0.0128062	0.237285	0.225361	0.0191376	0.228458	1.73965	0.798796	0.54284	0.265328	0	P69905	HBA_HUMAN	Hemoglobin subunit alpha (Alpha-globin) (Hemoglobin alpha chain) [Cleaved into: Hemopressin]	HBA1; HBA2	142	______________________________	VKAAWGKVGAHAGEYGAEALERMFLSFPTT	6.79	1316.44	K	A	A	E	Y	G	4	0	0	0	0	0	1	3	1	0	0	1	0	0	0	0	0	1	1	1	0	0
pep344	AAWGKVGAHAGEYGAEA	0.0164361	0.00966507	0.108117	0.0179854	0.0144434	0.0344842	0.49854	-1.00422	0.526083	0.278946	0	P69905	HBA_HUMAN	Hemoglobin subunit alpha (Alpha-globin) (Hemoglobin alpha chain) [Cleaved into: Hemopressin]	HBA1; HBA2	142	______________________________	WGKVGAHAGEYGAEALERMFLSFPTTKTYF	5.4	1644.76	K	A	A	E	A	L	6	0	0	0	0	0	2	4	1	0	0	1	0	0	0	0	0	1	1	1	0	0
pep345	AAWGKVGAHAGEYGAEALE	2.26144	0.120436	3.30928	0.0448232	5.56689	0.0859415	1.00114	0.00164677	0.999211	0.000342714	0	P69905	HBA_HUMAN	Hemoglobin subunit alpha (Alpha-globin) (Hemoglobin alpha chain) [Cleaved into: Hemopressin]	HBA1; HBA2	142	______________________________	KVGAHAGEYGAEALERMFLSFPTTKTYFPH	4.75	1887.04	K	A	A	L	E	R	6	0	0	0	0	0	3	4	1	0	1	1	0	0	0	0	0	1	1	1	0	0
pep346	AAWGKVGAHAGEYGAEALER	8.49914	6.1732	31.471	0.616132	12.0044	0.236267	0.278628	-1.84359	0.282779	0.548553	0	P69905	HBA_HUMAN	Hemoglobin subunit alpha (Alpha-globin) (Hemoglobin alpha chain) [Cleaved into: Hemopressin]	HBA1; HBA2	142	______________________________	VGAHAGEYGAEALERMFLSFPTTKTYFPHF	5.5	2043.23	K	A	A	E	R	M	6	1	0	0	0	0	3	4	1	0	1	1	0	0	0	0	0	1	1	1	0	0
pep347	AAWGKVGAHAGEYGAEALERM	0.150828	0.415922	0.301403	0.0330092	2.02149	0.0632898	2.43942	1.28654	0.563521	0.24909	0	P69905	HBA_HUMAN	Hemoglobin subunit alpha (Alpha-globin) (Hemoglobin alpha chain) [Cleaved into: Hemopressin]	HBA1; HBA2	142	______________________________	GAHAGEYGAEALERMFLSFPTTKTYFPHFD	5.5	2174.42	K	A	A	R	M	F	6	1	0	0	0	0	3	4	1	0	1	1	1	0	0	0	0	1	1	1	0	0
pep348	AAWGKVGAHAGEYGAEALERMF	0.0262712	0.0772423	0.0345624	0.0287476	0.715011	0.0551189	5.78578	2.53251	0.383109	0.416678	0	P69905	HBA_HUMAN	Hemoglobin subunit alpha (Alpha-globin) (Hemoglobin alpha chain) [Cleaved into: Hemopressin]	HBA1; HBA2	142	______________________________	AHAGEYGAEALERMFLSFPTTKTYFPHFDL	5.5	2321.6	K	A	A	M	F	L	6	1	0	0	0	0	3	4	1	0	1	1	1	1	0	0	0	1	1	1	0	0
pep349	AAWGKVGAHAGEYGAEALERMFL	0.0698974	0.0411023	0.0919571	0.0764861	0.307115	0.14665	2.61263	1.3855	0.193224	0.713939	0	P69905	HBA_HUMAN	Hemoglobin subunit alpha (Alpha-globin) (Hemoglobin alpha chain) [Cleaved into: Hemopressin]	HBA1; HBA2	142	______________________________	HAGEYGAEALERMFLSFPTTKTYFPHFDLS	5.5	2434.75	K	A	A	F	L	S	6	1	0	0	0	0	3	4	1	0	2	1	1	1	0	0	0	1	1	1	0	0
pep350	AAWGKVGAHAGEYGAEALERMFLS	0.0317316	0.0186594	0.0417461	0.0347227	0.139422	0.0665752	2.61263	1.3855	0.193224	0.713939	0	P69905	HBA_HUMAN	Hemoglobin subunit alpha (Alpha-globin) (Hemoglobin alpha chain) [Cleaved into: Hemopressin]	HBA1; HBA2	142	______________________________	AGEYGAEALERMFLSFPTTKTYFPHFDLSH	5.5	2521.83	K	A	A	L	S	F	6	1	0	0	0	0	3	4	1	0	2	1	1	1	0	1	0	1	1	1	0	0
pep351	AAYLQETGKPL	0.0116999	0.0343998	0.0153924	0.108967	0.0102814	0.0245472	2.33843	1.22554	0.434106	0.362404	0	P04083	ANXA1_HUMAN	Annexin A1 (Annexin I) (Annexin-1) (Calpactin II) (Calpactin-2) (Chromobindin-9) (Lipocortin I) (Phospholipase A2 inhibitory protein) (p35) [Cleaved into: Annexin Ac2-26]	ANXA1 ANX1 LPC1	346	DILTKRNNAQRQQIKAAYLQETGKPLDETL	QQIKAAYLQETGKPLDETLKKALTGHLEEV	6.05	1190.36	K	A	A	P	L	D	2	0	0	0	0	1	1	1	0	0	2	1	0	0	1	0	1	0	1	0	0	0
pep352	AAYQKVVAGVANAL	0.018568	0.0109187	0.339319	0.0203183	0.0163168	0.194785	0.627485	-0.672346	0.728904	0.137329	0	P68871	HBB_HUMAN	Hemoglobin subunit beta (Beta-globin) (Hemoglobin beta chain) [Cleaved into: LVV-hemorphin-7; Spinorphin]	HBB	147	VLAHHFGKEFTPPVQAAYQKVVAGVANALA	QAAYQKVVAGVANALAHKYH__________	8.63	1374.6	Q	A	A	A	L	A	5	0	1	0	0	1	0	1	0	0	1	1	0	0	0	0	0	0	1	3	0	0
pep353	AAYQKVVAGVANALAH	0.0367243	0.0215953	0.0483146	0.040186	0.161359	0.0770503	2.61263	1.3855	0.193224	0.713939	0	P68871	HBB_HUMAN	Hemoglobin subunit beta (Beta-globin) (Hemoglobin beta chain) [Cleaved into: LVV-hemorphin-7; Spinorphin]	HBB	147	VLAHHFGKEFTPPVQAAYQKVVAGVANALA	AYQKVVAGVANALAHKYH____________	8.64	1582.82	Q	A	A	A	H	K	6	0	1	0	0	1	0	1	1	0	1	1	0	0	0	0	0	0	1	3	0	0
pep354	AAYQKVVAGVANALAHK	0.0941216	0.0553471	0.123826	0.102994	0.413551	0.197474	2.61263	1.3855	0.193224	0.713939	0	P68871	HBB_HUMAN	Hemoglobin subunit beta (Beta-globin) (Hemoglobin beta chain) [Cleaved into: LVV-hemorphin-7; Spinorphin]	HBB	147	VLAHHFGKEFTPPVQAAYQKVVAGVANALA	YQKVVAGVANALAHKYH_____________	9.7	1711	Q	A	A	H	K	Y	6	0	1	0	0	1	0	1	1	0	1	2	0	0	0	0	0	0	1	3	0	0
pep355	AAYQKVVAGVANALAHKYH	2.13406	2.96172	5.72095	0.0373457	1.79106	0.358022	0.202134	-2.30661	0.0763549	1.11716	0	P68871	HBB_HUMAN	Hemoglobin subunit beta (Beta-globin) (Hemoglobin beta chain) [Cleaved into: LVV-hemorphin-7; Spinorphin]	HBB	147	VLAHHFGKEFTPPVQAAYQKVVAGVANALA	KVVAGVANALAHKYH_______________	9.53	2011.31	Q	A	A	Y	H	-	6	0	1	0	0	1	0	1	2	0	1	2	0	0	0	0	0	0	2	3	0	0
pep356	ADADYSELVSIGSKPSARHV	0.0538325	0.00633111	0.0141644	0.0117814	0.00946117	0.0225889	0.589703	-0.76194	0.541499	0.266402	0	Q05707	COEA1_HUMAN	Collagen alpha-1(XIV) chain (Undulin)	COL14A1 UND	1796	REMQLDGYSIFAIGVADADYSELVSIGSKP	SELVSIGSKPSARHVFFVDDFDAFKKIEDE	5.38	2102.29	V	A	D	H	V	F	3	1	0	2	0	0	1	1	1	1	1	1	0	0	1	4	0	0	1	2	0	0
pep357	ADAEVIILPK	0.0981771	0.0523709	0.297128	0.357889	0.134482	0.037371	1.18332	0.242834	0.832262	0.0797402	0	O60832	DKC1_HUMAN	H/ACA ribonucleoprotein complex subunit DKC1 (EC 5.4.99.-) (CBF5 homolog) (Dyskerin) (Nopp140-associated protein of 57 kDa) (Nucleolar protein NAP57) (Nucleolar protein family A member 4) (snoRNP protein DKC1)	DKC1 NOLA4	514	______________________________	______________________________	4.37	1068.28	M	A	D	P	K	K	2	0	0	1	0	0	1	0	0	2	1	1	0	0	1	0	0	0	0	1	0	0
pep358	ADAINTEF	0.13825	0.103976	0.131477	0.0218714	0.252679	0.041935	0.84689	-0.239754	0.810719	0.0911296	0	P08670	VIME_HUMAN	Vimentin	VIM	466	VPGVRLLQDSVDFSLADAINTEFKNTRTNE	DSVDFSLADAINTEFKNTRTNEKVELQELN	3.67	879.92	L	A	D	E	F	K	2	0	1	1	0	0	1	0	0	1	0	0	0	1	0	0	1	0	0	0	0	0
pep359	ADAINTEFK	0.0381176	0.0224146	3.32178	1.42952	0.167481	0.0799736	0.495807	-1.01215	0.655334	0.183537	0	P08670	VIME_HUMAN	Vimentin	VIM	466	VPGVRLLQDSVDFSLADAINTEFKNTRTNE	SVDFSLADAINTEFKNTRTNEKVELQELND	4.37	1008.1	L	A	D	F	K	N	2	0	1	1	0	0	1	0	0	1	0	1	0	1	0	0	1	0	0	0	0	0
pep360	ADALLIIPK	0.01431	0.00841483	0.0188263	0.0156589	0.0628754	0.0300235	2.61263	1.3855	0.193224	0.713939	0	P40227	TCPZ_HUMAN	T-complex protein 1 subunit zeta (TCP-1-zeta) (Acute morphine dependence-related protein 2) (CCT-zeta-1) (HTR3) (Tcp20)	CCT6A CCT6 CCTZ	531	KPSVKGRAQLGVQAFADALLIIPKVLAQNS	LGVQAFADALLIIPKVLAQNSGFDLQETLV	5.88	953.19	F	A	D	P	K	V	2	0	0	1	0	0	0	0	0	2	2	1	0	0	1	0	0	0	0	0	0	0
pep361	ADALLIIPKVLAQNSG	0.0424393	0.00499118	0.0111666	0.00928793	0.00745879	0.0178081	0.589703	-0.76194	0.541499	0.266402	0	P40227	TCPZ_HUMAN	T-complex protein 1 subunit zeta (TCP-1-zeta) (Acute morphine dependence-related protein 2) (CCT-zeta-1) (HTR3) (Tcp20)	CCT6A CCT6 CCTZ	531	KPSVKGRAQLGVQAFADALLIIPKVLAQNS	DALLIIPKVLAQNSGFDLQETLVKIQAEHS	5.88	1622.93	F	A	D	S	G	F	3	0	1	1	0	1	0	1	0	2	3	1	0	0	1	1	0	0	0	1	0	0
pep362	ADALTEPSPDIEGEIKRDFIATLE	0.0341315	0.100353	0.0449035	0.0373488	0.0299934	0.0716105	0.774592	-0.368491	0.607153	0.216702	0	P27816	MAP4_HUMAN	Microtubule-associated protein 4 (MAP-4)	MAP4	1152	______________________________	DIEGEIKRDFIATLEAEAFDDVVGETVGKT	3.95	2630.89	L	A	D	L	E	A	3	1	0	3	0	0	4	1	0	3	2	1	0	1	2	1	2	0	0	0	0	0
pep363	ADALTNAVAH	0.442915	0.172441	0.953111	0.678542	0.480261	1.48044	1.68269	0.750767	0.402932	0.394768	0	P69905	HBA_HUMAN	Hemoglobin subunit alpha (Alpha-globin) (Hemoglobin alpha chain) [Cleaved into: Hemopressin]	HBA1; HBA2	142	LSHGSAQVKGHGKKVADALTNAVAHVDDMP	HGKKVADALTNAVAHVDDMPNALSALSDLH	5.08	982.06	V	A	D	A	H	V	4	0	1	1	0	0	0	0	1	0	1	0	0	0	0	0	1	0	0	1	0	0
pep364	ADALTNAVAHV	0.379209	0.0445979	0.804186	0.0829908	0.0666468	0.159122	0.251434	-1.99175	0.238984	0.621631	0	P69905	HBA_HUMAN	Hemoglobin subunit alpha (Alpha-globin) (Hemoglobin alpha chain) [Cleaved into: Hemopressin]	HBA1; HBA2	142	LSHGSAQVKGHGKKVADALTNAVAHVDDMP	GKKVADALTNAVAHVDDMPNALSALSDLHA	5.08	1081.19	V	A	D	H	V	D	4	0	1	1	0	0	0	0	1	0	1	0	0	0	0	0	1	0	0	2	0	0
pep366	ADALTNAVAHVDDMPNAL	0.270392	0.0259017	0.632908	0.0481996	0.193536	0.0924151	0.359611	-1.47549	0.335866	0.473834	0	P69905	HBA_HUMAN	Hemoglobin subunit alpha (Alpha-globin) (Hemoglobin alpha chain) [Cleaved into: Hemopressin]	HBA1; HBA2	142	LSHGSAQVKGHGKKVADALTNAVAHVDDMP	LTNAVAHVDDMPNALSALSDLHAHKLRVDP	3.93	1838.02	V	A	D	A	L	S	5	0	2	3	0	0	0	0	1	0	2	0	1	0	1	0	1	0	0	2	0	0
pep367	ADALTNAVAHVDDMPNALSA	0.155351	0.0182704	0.0408759	0.0339989	0.0273032	0.0651874	0.589703	-0.76194	0.541499	0.266402	0	P69905	HBA_HUMAN	Hemoglobin subunit alpha (Alpha-globin) (Hemoglobin alpha chain) [Cleaved into: Hemopressin]	HBA1; HBA2	142	LSHGSAQVKGHGKKVADALTNAVAHVDDMP	NAVAHVDDMPNALSALSDLHAHKLRVDPVN	3.93	1996.18	V	A	D	S	A	L	6	0	2	3	0	0	0	0	1	0	2	0	1	0	1	1	1	0	0	2	0	0
pep368	ADALTNAVAHVDDMPNALSAL	0.658178	0.0774067	2.60334	0.144044	0.851514	0.276181	0.380882	-1.39258	0.434493	0.362017	0	P69905	HBA_HUMAN	Hemoglobin subunit alpha (Alpha-globin) (Hemoglobin alpha chain) [Cleaved into: Hemopressin]	HBA1; HBA2	142	LSHGSAQVKGHGKKVADALTNAVAHVDDMP	AVAHVDDMPNALSALSDLHAHKLRVDPVNF	3.93	2109.34	V	A	D	A	L	S	6	0	2	3	0	0	0	0	1	0	3	0	1	0	1	1	1	0	0	2	0	0
pep369	ADALTNAVAHVDDMPNALSALSDLH	0.0927003	0.0109023	0.153143	0.0202877	0.0162923	0.0388984	0.293981	-1.76621	0.221835	0.653969	0	P69905	HBA_HUMAN	Hemoglobin subunit alpha (Alpha-globin) (Hemoglobin alpha chain) [Cleaved into: Hemopressin]	HBA1; HBA2	142	LSHGSAQVKGHGKKVADALTNAVAHVDDMP	VDDMPNALSALSDLHAHKLRVDPVNFKLLS	4.13	2561.81	V	A	D	L	H	A	6	0	2	4	0	0	0	0	2	0	4	0	1	0	1	2	1	0	0	2	0	0
pep370	ADAVAVTMGPKGR	0.668881	0.192743	0.660271	2.33396	1.4318	1.24648	3.29342	1.71959	0.0349548	1.45649	1	P10809	CH60_HUMAN	60 kDa heat shock protein, mitochondrial (EC 5.6.1.7) (60 kDa chaperonin) (Chaperonin 60) (CPN60) (Heat shock protein 60) (HSP-60) (Hsp60) (HuCHA60) (Mitochondrial matrix protein P1) (P60 lymphocyte protein)	HSPD1 HSP60	573	GADARALMLQGVDLLADAVAVTMGPKGRTV	LLADAVAVTMGPKGRTVIIEQSWGSPKVTK	8.79	1272.49	L	A	D	G	R	T	3	1	0	1	0	0	0	2	0	0	0	1	1	0	1	0	1	0	0	2	0	0
pep371	ADDAGAAGGPGGPGGPGMGN	0.394685	0.23209	0.519248	0.431889	1.73417	0.828078	2.61263	1.3855	0.193224	0.713939	0	P15880	RS2_HUMAN	40S ribosomal protein S2 (40S ribosomal protein S4) (Protein LLRep3) (Small ribosomal subunit protein uS5)	RPS2 RPS4	293	______________________________	AAGGPGGPGGPGMGNRGGFRGGFGSGIRGR	3.56	1582.62	M	A	D	G	N	R	4	0	1	2	0	0	0	9	0	0	0	0	1	0	3	0	0	0	0	0	0	0
pep372	ADDIDIEAMLEAPYKKDENKL	0.1256	0.0738573	0.165239	0.137439	0.551859	0.263517	2.61263	1.3855	0.193224	0.713939	0	Q14498	RBM39_HUMAN	RNA-binding protein 39 (CAPER alpha) (CAPERalpha) (Hepatocellular carcinoma protein 1) (RNA-binding motif protein 39) (RNA-binding region-containing protein 2) (Splicing factor HCC1)	RBM39 HCC1 RNPC2	530	______________________________	EAMLEAPYKKDENKLSSANGHEERSKKRKK	4.14	2421.7	M	A	D	K	L	S	3	0	1	4	0	0	3	0	0	2	2	3	1	0	1	0	0	0	1	0	0	0
pep373	ADDIDIEAMLEAPYKKDENKLS	0.0500769	0.147235	0.0658812	0.0547972	0.0440056	0.105065	0.774592	-0.368491	0.607153	0.216702	0	Q14498	RBM39_HUMAN	RNA-binding protein 39 (CAPER alpha) (CAPERalpha) (Hepatocellular carcinoma protein 1) (RNA-binding motif protein 39) (RNA-binding region-containing protein 2) (Splicing factor HCC1)	RBM39 HCC1 RNPC2	530	______________________________	AMLEAPYKKDENKLSSANGHEERSKKRKKS	4.14	2508.78	M	A	D	L	S	S	3	0	1	4	0	0	3	0	0	2	2	3	1	0	1	1	0	0	1	0	0	0
pep374	ADDIDIEAMLEAPYKKDENKLSS	0.0911161	0.0535797	0.119872	0.0997049	0.400346	0.191168	2.61263	1.3855	0.193224	0.713939	0	Q14498	RBM39_HUMAN	RNA-binding protein 39 (CAPER alpha) (CAPERalpha) (Hepatocellular carcinoma protein 1) (RNA-binding motif protein 39) (RNA-binding region-containing protein 2) (Splicing factor HCC1)	RBM39 HCC1 RNPC2	530	______________________________	MLEAPYKKDENKLSSANGHEERSKKRKKSK	4.14	2595.86	M	A	D	S	S	A	3	0	1	4	0	0	3	0	0	2	2	3	1	0	1	2	0	0	1	0	0	0
pep375	ADDTVAELDRHLAVKTKELLG	0.0276414	0.0162542	0.036365	0.0302469	0.121451	0.0579936	2.61263	1.3855	0.193224	0.713939	0	Q96E11	RRFM_HUMAN	Ribosome-recycling factor, mitochondrial (RRF) (Ribosome-releasing factor, mitochondrial)	MRRF	262	SEDTIRLIEKQISQMADDTVAELDRHLAVK	ELDRHLAVKTKELLG_______________	4.83	2294.59	M	A	D	L	G	-	3	1	0	3	0	0	2	1	1	0	4	2	0	0	0	0	2	0	0	2	0	0
pep376	ADEEKLPPGWEKRMSR	0.186934	0.549621	0.24593	0.204554	0.16427	0.392201	0.774592	-0.368491	0.607153	0.216702	0	Q13526	PIN1_HUMAN	Peptidyl-prolyl cis-trans isomerase NIMA-interacting 1 (EC 5.2.1.8) (Peptidyl-prolyl cis-trans isomerase Pin1) (PPIase Pin1) (Rotamase Pin1)	PIN1	163	______________________________	DEEKLPPGWEKRMSRSSGRVYYFNHITNAS	6.3	1929.18	M	A	D	S	R	S	1	2	0	1	0	0	3	1	0	0	1	2	1	0	2	1	0	1	0	0	0	0
pep377	ADEEKLPPGWEKRMSRSSGRVYY	0.0380887	0.0223976	0.0501095	0.041679	0.167354	0.0799129	2.61263	1.3855	0.193224	0.713939	0	Q13526	PIN1_HUMAN	Peptidyl-prolyl cis-trans isomerase NIMA-interacting 1 (EC 5.2.1.8) (Peptidyl-prolyl cis-trans isomerase Pin1) (PPIase Pin1) (Rotamase Pin1)	PIN1	163	______________________________	GWEKRMSRSSGRVYYFNHITNASQWERPSG	8.47	2742.06	M	A	D	Y	Y	F	1	3	0	1	0	0	3	2	0	0	1	2	1	0	2	3	0	1	2	1	0	0
pep378	ADEFKVKIDQTVEELRRSLAPY	0.0580008	0.170533	0.076306	0.0634681	0.0509688	0.12169	0.774592	-0.368491	0.607153	0.216702	0	P06727	APOA4_HUMAN	Apolipoprotein A-IV (Apo-AIV) (ApoA-IV) (Apolipoprotein A4)	APOA4	396	IDQNVEELKGRLTPYADEFKVKIDQTVEEL	IDQTVEELRRSLAPYAQDTQEKLNHQLEGL	4.94	2607.95	Y	A	D	P	Y	A	2	2	0	2	0	1	3	0	0	1	2	2	0	1	1	1	1	0	1	2	0	0
pep379	ADEIAKAQVARPGGDTI	0.0487221	0.00573009	0.0128198	0.010663	0.00856301	0.0204445	0.589703	-0.76194	0.541499	0.266402	0	P49773	HINT1_HUMAN	Adenosine 5'-monophosphoramidase HINT1 (EC 3.9.1.-) (Desumoylating isopeptidase HINT1) (EC 3.4.22.-) (Histidine triad nucleotide-binding protein 1) (Protein kinase C inhibitor 1) (Protein kinase C-interacting protein 1) (PKCI-1)	HINT1 HINT PKCI1 PRKCNH1	126	______________________________	EIAKAQVARPGGDTIFGKIIRKEIPAKIIF	4.56	1711.89	M	A	D	T	I	F	4	1	0	2	0	1	1	2	0	2	0	1	0	0	1	0	1	0	0	1	0	0
pep380	ADEIAKAQVARPGGDTIF	0.0105766	0.00621941	0.0139145	0.0115735	0.0464713	0.0221904	2.61263	1.3855	0.193224	0.713939	0	P49773	HINT1_HUMAN	Adenosine 5'-monophosphoramidase HINT1 (EC 3.9.1.-) (Desumoylating isopeptidase HINT1) (EC 3.4.22.-) (Histidine triad nucleotide-binding protein 1) (Protein kinase C inhibitor 1) (Protein kinase C-interacting protein 1) (PKCI-1)	HINT1 HINT PKCI1 PRKCNH1	126	______________________________	IAKAQVARPGGDTIFGKIIRKEIPAKIIFE	4.56	1859.07	M	A	D	I	F	G	4	1	0	2	0	1	1	2	0	2	0	1	0	1	1	0	1	0	0	1	0	0
pep381	ADEIAKAQVARPGGDTIFGKII	0.146051	0.0171767	0.0384289	0.0319635	0.472593	0.061285	2.80597	1.4885	0.457382	0.339721	0	P49773	HINT1_HUMAN	Adenosine 5'-monophosphoramidase HINT1 (EC 3.9.1.-) (Desumoylating isopeptidase HINT1) (EC 3.4.22.-) (Histidine triad nucleotide-binding protein 1) (Protein kinase C inhibitor 1) (Protein kinase C-interacting protein 1) (PKCI-1)	HINT1 HINT PKCI1 PRKCNH1	126	______________________________	QVARPGGDTIFGKIIRKEIPAKIIFEDDRC	6.17	2270.61	M	A	D	I	I	R	4	1	0	2	0	1	1	3	0	4	0	2	0	1	1	0	1	0	0	1	0	0
pep382	ADEIANSSGKGALA	0.0241258	0.0709344	0.0317399	0.0263999	0.0212008	0.0506177	0.774592	-0.368491	0.607153	0.216702	0	P35579	MYH9_HUMAN	Myosin-9 (Cellular myosin heavy chain, type A) (Myosin heavy chain 9) (Myosin heavy chain, non-muscle IIa) (Non-muscle myosin heavy chain A) (NMMHC-A) (Non-muscle myosin heavy chain IIa) (NMMHC II-a) (NMMHC-IIA)	MYH9	1960	AERAKRQAQQERDELADEIANSSGKGALAL	LADEIANSSGKGALALEEKRRLEARIAQLE	4.37	1303.39	L	A	D	L	A	L	4	0	1	1	0	0	1	2	0	1	1	1	0	0	0	2	0	0	0	0	0	0
pep383	ADELINAAKGSSNSY	0.0320054	0.0188204	0.0421064	0.0350223	0.140625	0.0671497	2.61263	1.3855	0.193224	0.713939	0	P46782	RS5_HUMAN	40S ribosomal protein S5 (Small ribosomal subunit protein uS7) [Cleaved into: 40S ribosomal protein S5, N-terminally processed]	RPS5	204	REAAFRNIKTIAECLADELINAAKGSSNSY	ADELINAAKGSSNSYAIKKKDELERVAKSN	4.37	1539.62	L	A	D	S	Y	A	3	0	2	1	0	0	1	1	0	1	1	1	0	0	0	3	0	0	1	0	0	0
pep384	ADELINAAKGSSNSYAIK	0.0769208	0.00904647	0.0202394	0.142324	0.013519	0.0322771	1.77126	0.824779	0.579478	0.236963	0	P46782	RS5_HUMAN	40S ribosomal protein S5 (Small ribosomal subunit protein uS7) [Cleaved into: 40S ribosomal protein S5, N-terminally processed]	RPS5	204	REAAFRNIKTIAECLADELINAAKGSSNSY	LINAAKGSSNSYAIKKKDELERVAKSNR__	6.11	1852.03	L	A	D	I	K	K	4	0	2	1	0	0	1	1	0	2	1	2	0	0	0	3	0	0	1	0	0	0
pep385	ADELINAAKGSSNSYAIKK	0.0640909	0.0376879	0.084318	0.0701322	0.281603	0.134467	2.61263	1.3855	0.193224	0.713939	0	P46782	RS5_HUMAN	40S ribosomal protein S5 (Small ribosomal subunit protein uS7) [Cleaved into: 40S ribosomal protein S5, N-terminally processed]	RPS5	204	REAAFRNIKTIAECLADELINAAKGSSNSY	INAAKGSSNSYAIKKKDELERVAKSNR___	8.47	1980.21	L	A	D	K	K	K	4	0	2	1	0	0	1	1	0	2	1	3	0	0	0	3	0	0	1	0	0	0
pep386	ADESETAVKPPAPPLPQ	0.0100703	0.00592174	0.0132485	0.0110196	0.044247	0.0211283	2.61263	1.3855	0.193224	0.713939	0	P30419	NMT1_HUMAN	Glycylpeptide N-tetradecanoyltransferase 1 (EC 2.3.1.97) (Myristoyl-CoA:protein N-myristoyltransferase 1) (HsNMT1) (NMT 1) (Type I N-myristoyltransferase) (Peptide N-myristoyltransferase 1) (Protein-lysine myristoyltransferase NMT1) (EC 2.3.1.-)	NMT1 NMT	496	______________________________	ESETAVKPPAPPLPQMMEGNGNGHEHCSDC	4.14	1746.93	M	A	D	P	Q	M	3	0	0	1	0	1	2	0	0	0	1	1	0	0	5	1	1	0	0	1	0	0
pep387	ADESETAVKPPAPPLPQM	0.0328887	0.0193398	0.0432683	0.0359888	0.144506	0.0690028	2.61263	1.3855	0.193224	0.713939	0	P30419	NMT1_HUMAN	Glycylpeptide N-tetradecanoyltransferase 1 (EC 2.3.1.97) (Myristoyl-CoA:protein N-myristoyltransferase 1) (HsNMT1) (NMT 1) (Type I N-myristoyltransferase) (Peptide N-myristoyltransferase 1) (Protein-lysine myristoyltransferase NMT1) (EC 2.3.1.-)	NMT1 NMT	496	______________________________	SETAVKPPAPPLPQMMEGNGNGHEHCSDCE	4.14	1878.13	M	A	D	Q	M	M	3	0	0	1	0	1	2	0	0	0	1	1	1	0	5	1	1	0	0	1	0	0
pep388	ADFDTYDDR	0.040911	0.120286	0.0538225	0.0447673	0.0359509	0.0858342	0.774592	-0.368491	0.607153	0.216702	0	Q15056	IF4H_HUMAN	Eukaryotic translation initiation factor 4H (eIF-4H) (Williams-Beuren syndrome chromosomal region 1 protein)	EIF4H KIAA0038 WBSCR1 WSCR1	248	______________________________	______________________________	3.77	1117.09	M	A	D	D	R	A	1	1	0	4	0	0	0	0	0	0	0	0	0	1	0	0	1	0	1	0	0	0
pep389	ADFDTYDDRAY	0.134986	0.0074549	0.0833933	0.0138726	0.917774	0.0265985	4.24313	2.08513	0.463488	0.333962	0	Q15056	IF4H_HUMAN	Eukaryotic translation initiation factor 4H (eIF-4H) (Williams-Beuren syndrome chromosomal region 1 protein)	EIF4H KIAA0038 WBSCR1 WSCR1	248	______________________________	______________________________	3.77	1351.35	M	A	D	A	Y	S	2	1	0	4	0	0	0	0	0	0	0	0	0	1	0	0	1	0	2	0	0	0
pep390	ADFDTYDDRAYSS	0.0861918	0.0795556	0.072338	0.0120335	0.149336	0.0230724	0.774688	-0.368314	0.706657	0.150792	0	Q15056	IF4H_HUMAN	Eukaryotic translation initiation factor 4H (eIF-4H) (Williams-Beuren syndrome chromosomal region 1 protein)	EIF4H KIAA0038 WBSCR1 WSCR1	248	______________________________	______________________________	3.77	1525.5	M	A	D	S	S	F	2	1	0	4	0	0	0	0	0	0	0	0	0	1	0	2	1	0	2	0	0	0
pep391	ADFDTYDDRAYSSF	0.0574435	0.0406964	0.0151146	0.0125717	0.0100958	0.0241042	0.412978	-1.27586	0.164526	0.783765	0	Q15056	IF4H_HUMAN	Eukaryotic translation initiation factor 4H (eIF-4H) (Williams-Beuren syndrome chromosomal region 1 protein)	EIF4H KIAA0038 WBSCR1 WSCR1	248	______________________________	MADFDTYDDRAYSSFGGGRGSRGSAGGHGS	3.77	1672.68	M	A	D	S	F	G	2	1	0	4	0	0	0	0	0	0	0	0	0	2	0	2	1	0	2	0	0	0
pep392	ADFDTYDDRAYSSFGGGR	0.0108533	0.118483	0.071393	0.0118763	0.00953743	0.022771	0.220121	-2.18363	0.172059	0.764324	0	Q15056	IF4H_HUMAN	Eukaryotic translation initiation factor 4H (eIF-4H) (Williams-Beuren syndrome chromosomal region 1 protein)	EIF4H KIAA0038 WBSCR1 WSCR1	248	______________________________	DTYDDRAYSSFGGGRGSRGSAGGHGSRSQK	4.14	2000.02	M	A	D	G	R	G	2	2	0	4	0	0	0	3	0	0	0	0	0	2	0	2	1	0	2	0	0	0
pep393	ADFLKGLPVYNK	0.270594	0.399366	0.541517	0.708824	0.398897	0.633718	1.43745	0.523512	0.220562	0.656469	0	Q9BW61	DDA1_HUMAN	DET1- and DDB1-associated protein 1 (Placenta cross-immune reaction antigen 1) (PCIA-1)	DDA1 C19orf58 PCIA1	102	______________________________	______________________________	8.54	1364.61	M	A	D	N	K	S	1	0	1	1	0	0	0	1	0	0	2	2	0	1	1	0	0	0	1	1	0	0
pep394	ADFLKGLPVYNKSNFSR	0.0130614	0.0735908	0.0859176	0.10998	0.0114778	0.0274037	0.862613	-0.213214	0.845138	0.0730724	0	Q9BW61	DDA1_HUMAN	DET1- and DDB1-associated protein 1 (Placenta cross-immune reaction antigen 1) (PCIA-1)	DDA1 C19orf58 PCIA1	102	______________________________	FLKGLPVYNKSNFSRFHADSVCKASNRRPS	9.7	1956.23	M	A	D	S	R	F	1	1	2	1	0	0	0	1	0	0	2	2	0	2	1	2	0	0	1	1	0	0
pep395	ADGLAVIGVLMK	0.0836752	0.00984084	0.0220166	0.0183125	0.161292	0.0351113	1.85848	0.894125	0.549008	0.260421	0	P00915	CAH1_HUMAN	Carbonic anhydrase 1 (EC 4.2.1.1) (Carbonate dehydratase I) (Carbonic anhydrase B) (CAB) (Carbonic anhydrase I) (CA-I) (Cyanamide hydratase CA1) (EC 4.2.1.69)	CA1	261	WNSAKYSSLAEAASKADGLAVIGVLMKVGE	ASKADGLAVIGVLMKVGEANPKLQKVLDAL	5.88	1186.48	K	A	D	M	K	V	2	0	0	1	0	0	0	2	0	1	2	1	1	0	0	0	0	0	0	2	0	0
pep396	ADGLAVIGVLMKVGEANPK	0.00803534	0.00472509	0.0105713	0.0439639	0.00706114	0.0168587	2.9095	1.54077	0.254275	0.594697	0	P00915	CAH1_HUMAN	Carbonic anhydrase 1 (EC 4.2.1.1) (Carbonate dehydratase I) (Carbonic anhydrase B) (CAB) (Carbonic anhydrase I) (CA-I) (Cyanamide hydratase CA1) (EC 4.2.1.69)	CA1	261	WNSAKYSSLAEAASKADGLAVIGVLMKVGE	AVIGVLMKVGEANPKLQKVLDALQAIKTKG	6.11	1882.25	K	A	D	P	K	L	3	0	1	1	0	0	1	3	0	1	2	2	1	0	1	0	0	0	0	3	0	0
pep397	ADGYVLEGKELEFYLR	0.022961	0.0690803	0.0302075	0.0251254	0.100886	0.0481739	1.42484	0.510802	0.550709	0.259078	0	P62241	RS8_HUMAN	40S ribosomal protein S8 (Small ribosomal subunit protein eS8)	RPS8 OK/SW-cl.83	208	KLLACIASRPGQCGRADGYVLEGKELEFYL	DGYVLEGKELEFYLRKIKARKGK_______	4.41	1902.13	R	A	D	L	R	K	1	1	0	1	0	0	3	2	0	0	3	1	0	1	0	0	0	0	2	1	0	0
pep398	ADGYVLEGKELEFYLRKIKAR	0.171969	0.101124	0.226243	0.188179	0.755597	0.360804	2.61263	1.3855	0.193224	0.713939	0	P62241	RS8_HUMAN	40S ribosomal protein S8 (Small ribosomal subunit protein eS8)	RPS8 OK/SW-cl.83	208	KLLACIASRPGQCGRADGYVLEGKELEFYL	EGKELEFYLRKIKARKGK____________	8.42	2498.91	R	A	D	A	R	K	2	2	0	1	0	0	3	2	0	1	3	3	0	1	0	0	0	0	2	1	0	0
pep399	ADHSFSDGVPSDSVEAAKNA	0.00985146	0.00579303	0.0129606	0.0107801	0.0432853	0.0206691	2.61263	1.3855	0.193224	0.713939	0	Q99733	NP1L4_HUMAN	Nucleosome assembly protein 1-like 4 (Nucleosome assembly protein 2) (NAP-2)	NAP1L4 NAP2	375	______________________________	SDGVPSDSVEAAKNASNTEKLTDQVMQNPR	4.22	2004.05	M	A	D	N	A	S	4	0	1	3	0	0	1	1	1	0	0	1	0	1	1	4	0	0	0	2	0	0
pep400	ADHSFSDGVPSDSVEAAKNASN	0.0853105	0.0501658	0.112235	0.093352	0.374837	0.178988	2.61263	1.3855	0.193224	0.713939	0	Q99733	NP1L4_HUMAN	Nucleosome assembly protein 1-like 4 (Nucleosome assembly protein 2) (NAP-2)	NAP1L4 NAP2	375	______________________________	GVPSDSVEAAKNASNTEKLTDQVMQNPRVL	4.22	2205.24	M	A	D	S	N	T	4	0	2	3	0	0	1	1	1	0	0	1	0	1	1	5	0	0	0	2	0	0
pep401	ADIEGPLPAK	0.113248	0.066594	0.148989	0.123923	0.497589	0.237602	2.61263	1.3855	0.193224	0.713939	0	P18583	SON_HUMAN	Protein SON (Bax antagonist selected in saccharomyces 1) (BASS1) (Negative regulatory element-binding protein) (NRE-binding protein) (Protein DBP-5) (SON3)	SON C21orf50 DBP5 KIAA1019 NREBP HSPC310 HSPC312	2426	EHDMVISTSPSGGSEADIEGPLPAKDIHLD	SGGSEADIEGPLPAKDIHLDLPSNNNLVSK	4.37	1010.16	E	A	D	A	K	D	2	0	0	1	0	0	1	1	0	1	1	1	0	0	2	0	0	0	0	0	0	0
pep402	ADIKSPSLDVTVPEAEL	0.0237353	0.0139572	0.0312262	0.0259726	0.104288	0.0497984	2.61263	1.3855	0.193224	0.713939	0	Q09666	AHNK_HUMAN	Neuroblast differentiation-associated protein AHNAK (Desmoyokin)	AHNAK PM227	5890	KFKKPKFGFGAKSPKADIKSPSLDVTVPEA	IKSPSLDVTVPEAELNLETPEISVGGKGKK	3.92	1783.99	K	A	D	E	L	N	2	0	0	2	0	0	2	0	0	1	2	1	0	0	2	2	1	0	0	2	0	0
pep403	ADILAATQNLKSPTR	0.0189325	0.011133	0.0249076	0.0207171	0.0831856	0.0397218	2.61263	1.3855	0.193224	0.713939	0	Q4V9L6	TM119_HUMAN	Transmembrane protein 119 (Osteoblast induction factor) (OBIF)	TMEM119 PSEC0199 UNQ731/PRO1415	283	DSRPEEALDSSRQLQADILAATQNLKSPTR	ADILAATQNLKSPTRAALGGGDGARMVEGR	8.79	1598.82	Q	A	D	T	R	A	3	1	1	1	0	1	0	0	0	1	2	1	0	0	1	1	2	0	0	0	0	0
pep404	ADILEWIGDKEAIAT	0.242323	0.0181865	0.203441	0.0338427	0.0271778	0.064888	0.271383	-1.8816	0.18333	0.736766	0	P02549	SPTA1_HUMAN	Spectrin alpha chain, erythrocytic 1 (Erythroid alpha-spectrin)	SPTA1 SPTA	2419	QLLRALKFQQYVQECADILEWIGDKEAIAT	ADILEWIGDKEAIATSVELGEDWERTEVLH	3.92	1644.84	C	A	D	A	T	S	3	0	0	2	0	0	2	1	0	3	1	1	0	0	0	0	1	1	0	0	0	0
pep405	ADINTKWAATRWAK	0.088126	0.259107	0.115939	0.096433	0.613375	0.184895	1.93169	0.94986	0.440607	0.355948	0	P50914	RL14_HUMAN	60S ribosomal protein L14 (CAG-ISL 7) (Large ribosomal subunit protein eL14)	RPL14	215	PHSAHQKYVRQAWQKADINTKWAATRWAKK	KADINTKWAATRWAKKIEARERKAKMTDFD	9.99	1631.85	K	A	D	A	K	K	4	1	1	1	0	0	0	0	0	1	0	2	0	0	0	0	2	2	0	0	0	0
pep406	ADIPNLRRLDFTGNLIEDIEDGT	0.0717256	0.210887	0.0943623	0.0784866	0.0630296	0.150486	0.774592	-0.368491	0.607153	0.216702	0	P20774	MIME_HUMAN	Mimecan (Osteoglycin) (Osteoinductive factor) (OIF)	OGN OIF SLRR3A	298	YARFNKIKKLTAKDFADIPNLRRLDFTGNL	LDFTGNLIEDIEDGTFSKLSLLEELSLAEN	3.96	2587.83	F	A	D	G	T	F	1	2	2	4	0	0	2	2	0	3	3	0	0	1	1	0	2	0	0	0	0	0
pep407	ADIPNLRRLDFTGNLIEDIEDGTF	0.0210451	0.0123753	0.027687	0.0230289	0.092468	0.0441542	2.61263	1.3855	0.193224	0.713939	0	P20774	MIME_HUMAN	Mimecan (Osteoglycin) (Osteoinductive factor) (OIF)	OGN OIF SLRR3A	298	YARFNKIKKLTAKDFADIPNLRRLDFTGNL	DFTGNLIEDIEDGTFSKLSLLEELSLAENQ	3.96	2735	F	A	D	T	F	S	1	2	2	4	0	0	2	2	0	3	3	0	0	2	1	0	2	0	0	0	0	0
pep408	ADIQTERAYQK	0.285362	0.435682	0.757123	0.660922	0.722764	0.472352	1.25564	0.328417	0.470538	0.327405	0	P62280	RS11_HUMAN	40S ribosomal protein S11 (Small ribosomal subunit protein uS17)	RPS11	158	______________________________	______________________________	6.11	1322.44	M	A	D	Q	K	Q	2	1	0	1	0	2	1	0	0	1	0	1	0	0	0	0	1	0	1	0	0	0
pep409	ADIQTERAYQKQP	0.016494	0.0628802	0.108498	0.0180487	0.256746	0.0346056	1.64687	0.719729	0.644875	0.190525	0	P62280	RS11_HUMAN	40S ribosomal protein S11 (Small ribosomal subunit protein uS17)	RPS11	158	______________________________	______________________________	6.11	1547.69	M	A	D	Q	P	T	2	1	0	1	0	3	1	0	0	1	0	1	0	0	1	0	1	0	1	0	0	0
pep410	ADIQTERAYQKQPT	1.31216	0.814551	2.12105	0.866141	3.26392	0.332138	1.05048	0.0710517	0.945281	0.0244392	0	P62280	RS11_HUMAN	40S ribosomal protein S11 (Small ribosomal subunit protein uS17)	RPS11	158	______________________________	MADIQTERAYQKQPTIFQNKKRVLLGETGK	6.11	1648.79	M	A	D	P	T	I	2	1	0	1	0	3	1	0	0	1	0	1	0	0	1	0	2	0	1	0	0	0
pep411	ADIQTERAYQKQPTI	0.0969863	0.10509	0.025519	0.269755	0.860326	0.0406969	5.14411	2.36292	0.269478	0.569477	0	P62280	RS11_HUMAN	40S ribosomal protein S11 (Small ribosomal subunit protein uS17)	RPS11	158	______________________________	ADIQTERAYQKQPTIFQNKKRVLLGETGKE	6.11	1761.95	M	A	D	T	I	F	2	1	0	1	0	3	1	0	0	2	0	1	0	0	1	0	2	0	1	0	0	0
pep412	ADIQTERAYQKQPTIF	0.177595	0.0208865	0.0467289	0.0388671	2.79209	0.0745216	11.8489	3.56668	0.386488	0.412864	0	P62280	RS11_HUMAN	40S ribosomal protein S11 (Small ribosomal subunit protein uS17)	RPS11	158	______________________________	DIQTERAYQKQPTIFQNKKRVLLGETGKEK	6.11	1909.13	M	A	D	I	F	Q	2	1	0	1	0	3	1	0	0	2	0	1	0	1	1	0	2	0	1	0	0	0
pep413	ADIQTERAYQKQPTIFQ	0.0205948	0.0121105	0.0270946	0.112681	2.77984	0.0432094	49.0926	5.61743	0.347241	0.459369	0	P62280	RS11_HUMAN	40S ribosomal protein S11 (Small ribosomal subunit protein uS17)	RPS11	158	______________________________	IQTERAYQKQPTIFQNKKRVLLGETGKEKL	6.11	2037.26	M	A	D	F	Q	N	2	1	0	1	0	4	1	0	0	2	0	1	0	1	1	0	2	0	1	0	0	0
pep414	ADIQTERAYQKQPTIFQN	0.00823908	0.00484489	0.0541967	0.00901572	2.02285	0.247374	33.8765	5.08221	0.310482	0.507964	0	P62280	RS11_HUMAN	40S ribosomal protein S11 (Small ribosomal subunit protein uS17)	RPS11	158	______________________________	QTERAYQKQPTIFQNKKRVLLGETGKEKLP	6.11	2151.36	M	A	D	Q	N	K	2	1	1	1	0	4	1	0	0	2	0	1	0	1	1	0	2	0	1	0	0	0
pep415	ADIQTERAYQKQPTIFQNK	7.14874	6.59278	17.4899	9.61945	10.0924	4.73202	0.78267	-0.353523	0.596184	0.22462	0	P62280	RS11_HUMAN	40S ribosomal protein S11 (Small ribosomal subunit protein uS17)	RPS11	158	______________________________	TERAYQKQPTIFQNKKRVLLGETGKEKLPR	8.54	2279.54	M	A	D	N	K	K	2	1	1	1	0	4	1	0	0	2	0	2	0	1	1	0	2	0	1	0	0	0
pep416	ADIQTERAYQKQPTIFQNKK	0.317441	0.531845	0.632502	0.267328	1.19951	0.102512	1.05909	0.0828259	0.938241	0.0276858	0	P62280	RS11_HUMAN	40S ribosomal protein S11 (Small ribosomal subunit protein uS17)	RPS11	158	______________________________	ERAYQKQPTIFQNKKRVLLGETGKEKLPRY	9.53	2407.71	M	A	D	K	K	R	2	1	1	1	0	4	1	0	0	2	0	3	0	1	1	0	2	0	1	0	0	0
pep417	ADIQTERAYQKQPTIFQNKKR	0.286215	0.192542	2.4999	0.0626388	3.56065	0.1201	1.25674	0.329685	0.862497	0.0642423	0	P62280	RS11_HUMAN	40S ribosomal protein S11 (Small ribosomal subunit protein uS17)	RPS11	158	______________________________	RAYQKQPTIFQNKKRVLLGETGKEKLPRYY	9.99	2563.9	M	A	D	K	R	V	2	2	1	1	0	4	1	0	0	2	0	3	0	1	1	0	2	0	1	0	0	0
pep418	ADIQTERAYQKQPTIFQNKKRV	0.177889	0.0209211	0.0468063	0.0389315	1.25755	0.074645	5.58238	2.48088	0.404925	0.392625	0	P62280	RS11_HUMAN	40S ribosomal protein S11 (Small ribosomal subunit protein uS17)	RPS11	158	______________________________	AYQKQPTIFQNKKRVLLGETGKEKLPRYYK	9.99	2663.03	M	A	D	R	V	L	2	2	1	1	0	4	1	0	0	2	0	3	0	1	1	0	2	0	1	1	0	0
pep419	ADIQTERAYQKQPTIFQNKKRVL	0.0239214	0.0703334	0.031471	0.0261763	3.02281	0.0501888	24.6503	4.62353	0.375567	0.425312	0	P62280	RS11_HUMAN	40S ribosomal protein S11 (Small ribosomal subunit protein uS17)	RPS11	158	______________________________	YQKQPTIFQNKKRVLLGETGKEKLPRYYKN	9.99	2776.19	M	A	D	V	L	L	2	2	1	1	0	4	1	0	0	2	1	3	0	1	1	0	2	0	1	1	0	0
pep420	ADISLDELIRK	0.0645788	0.00759495	0.016992	0.0141332	0.0909471	0.0270982	1.48239	0.567927	0.653187	0.184963	0	Q9BY77	PDIP3_HUMAN	Polymerase delta-interacting protein 3 (46 kDa DNA polymerase delta interaction protein) (p46) (S6K1 Aly/REF-like target) (SKAR)	POLDIP3 KIAA1649 PDIP46	421	______________________________	______________________________	4.56	1272.46	M	A	D	R	K	R	1	1	0	2	0	0	1	0	0	2	2	1	0	0	0	1	0	0	0	0	0	0
pep421	ADISLDELIRKR	0.0280396	0.0164883	0.0368889	0.0306826	0.1232	0.0588291	2.61263	1.3855	0.193224	0.713939	0	Q9BY77	PDIP3_HUMAN	Polymerase delta-interacting protein 3 (46 kDa DNA polymerase delta interaction protein) (p46) (S6K1 Aly/REF-like target) (SKAR)	POLDIP3 KIAA1649 PDIP46	421	______________________________	______________________________	6.17	1428.65	M	A	D	K	R	G	1	2	0	2	0	0	1	0	0	2	2	1	0	0	0	1	0	0	0	0	0	0
pep422	ADISLDELIRKRG	0.111517	0.0570231	0.32111	0.0212225	0.214389	0.0406908	0.564285	-0.825504	0.521139	0.283047	0	Q9BY77	PDIP3_HUMAN	Polymerase delta-interacting protein 3 (46 kDa DNA polymerase delta interaction protein) (p46) (S6K1 Aly/REF-like target) (SKAR)	POLDIP3 KIAA1649 PDIP46	421	______________________________	______________________________	6.17	1485.7	M	A	D	R	G	A	1	2	0	2	0	0	1	1	0	2	2	1	0	0	0	1	0	0	0	0	0	0
pep423	ADISLDELIRKRGA	0.0182151	0.0107112	0.119819	0.0199321	0.0160067	0.0382167	0.49854	-1.00422	0.526083	0.278946	0	Q9BY77	PDIP3_HUMAN	Polymerase delta-interacting protein 3 (46 kDa DNA polymerase delta interaction protein) (p46) (S6K1 Aly/REF-like target) (SKAR)	POLDIP3 KIAA1649 PDIP46	421	______________________________	MADISLDELIRKRGAAAKGRLNARPGVGGV	6.17	1556.78	M	A	D	G	A	A	2	2	0	2	0	0	1	1	0	2	2	1	0	0	0	1	0	0	0	0	0	0
pep424	ADISLDELIRKRGAAA	0.0222494	0.0130835	0.0292714	0.0243467	0.0977595	0.0466809	2.61263	1.3855	0.193224	0.713939	0	Q9BY77	PDIP3_HUMAN	Polymerase delta-interacting protein 3 (46 kDa DNA polymerase delta interaction protein) (p46) (S6K1 Aly/REF-like target) (SKAR)	POLDIP3 KIAA1649 PDIP46	421	______________________________	DISLDELIRKRGAAAKGRLNARPGVGGVRS	6.17	1698.94	M	A	D	A	A	K	4	2	0	2	0	0	1	1	0	2	2	1	0	0	0	1	0	0	0	0	0	0
pep425	ADISLDELIRKRGAAAK	0.0440042	0.313097	0.28946	0.0481521	0.250536	0.0923241	0.604756	-0.725575	0.46554	0.332043	0	Q9BY77	PDIP3_HUMAN	Polymerase delta-interacting protein 3 (46 kDa DNA polymerase delta interaction protein) (p46) (S6K1 Aly/REF-like target) (SKAR)	POLDIP3 KIAA1649 PDIP46	421	______________________________	ISLDELIRKRGAAAKGRLNARPGVGGVRSR	8.63	1827.11	M	A	D	A	K	G	4	2	0	2	0	0	1	1	0	2	2	2	0	0	0	1	0	0	0	0	0	0
pep426	ADISLDELIRKRGAAAKGRLN	0.103635	0.0609411	0.136342	0.113403	0.45535	0.217433	2.61263	1.3855	0.193224	0.713939	0	Q9BY77	PDIP3_HUMAN	Polymerase delta-interacting protein 3 (46 kDa DNA polymerase delta interaction protein) (p46) (S6K1 Aly/REF-like target) (SKAR)	POLDIP3 KIAA1649 PDIP46	421	______________________________	ELIRKRGAAAKGRLNARPGVGGVRSRVGIQ	9.98	2267.62	M	A	D	L	N	A	4	3	1	2	0	0	1	2	0	2	3	2	0	0	0	1	0	0	0	0	0	0
pep427	ADKMDMSLDDIIK	0.0849383	0.0793799	0.022349	0.018589	1.08516	0.0356414	6.10387	2.60973	0.419514	0.377253	0	Q86V81	THOC4_HUMAN	THO complex subunit 4 (Tho4) (Ally of AML-1 and LEF-1) (Aly/REF export factor) (Transcriptional coactivator Aly/REF) (bZIP-enhancing factor BEF)	ALYREF ALY BEF THOC4	257	______________________________	______________________________	4.14	1494.74	M	A	D	I	K	L	1	0	0	4	0	0	0	0	0	2	1	2	2	0	0	1	0	0	0	0	0	0
pep428	ADKMDMSLDDIIKL	0.150886	0.10555	0.0397012	0.0330218	0.847574	0.0633141	3.18741	1.67238	0.466455	0.33119	0	Q86V81	THOC4_HUMAN	THO complex subunit 4 (Tho4) (Ally of AML-1 and LEF-1) (Aly/REF export factor) (Transcriptional coactivator Aly/REF) (bZIP-enhancing factor BEF)	ALYREF ALY BEF THOC4	257	______________________________	MADKMDMSLDDIIKLNRSQRGGRGGGRGRG	4.14	1607.9	M	A	D	K	L	N	1	0	0	4	0	0	0	0	0	2	2	2	2	0	0	1	0	0	0	0	0	0
pep429	ADKMDMSLDDIIKLN	0.0877876	0.0872725	0.112271	0.0186765	0.0149984	0.0358093	0.241826	-2.04796	0.00225138	2.64755	-1	Q86V81	THOC4_HUMAN	THO complex subunit 4 (Tho4) (Ally of AML-1 and LEF-1) (Aly/REF export factor) (Transcriptional coactivator Aly/REF) (bZIP-enhancing factor BEF)	ALYREF ALY BEF THOC4	257	______________________________	ADKMDMSLDDIIKLNRSQRGGRGGGRGRGR	4.14	1722	M	A	D	L	N	R	1	0	1	4	0	0	0	0	0	2	2	2	2	0	0	1	0	0	0	0	0	0
pep430	ADKMDMSLDDIIKLNR	2.50915	0.210813	2.15409	0.168871	3.71503	0.0647565	0.810139	-0.303759	0.83598	0.0778041	0	Q86V81	THOC4_HUMAN	THO complex subunit 4 (Tho4) (Ally of AML-1 and LEF-1) (Aly/REF export factor) (Transcriptional coactivator Aly/REF) (bZIP-enhancing factor BEF)	ALYREF ALY BEF THOC4	257	______________________________	DKMDMSLDDIIKLNRSQRGGRGGGRGRGRA	4.58	1878.19	M	A	D	N	R	S	1	1	1	4	0	0	0	0	0	2	2	2	2	0	0	1	0	0	0	0	0	0
pep431	ADKPDMGEIASFDK	0.19082	0.613975	0.154038	0.0256244	1.63473	0.0491308	1.78289	0.834215	0.674144	0.171247	0	P63313	TYB10_HUMAN	Thymosin beta-10	TMSB10 PTMB10 THYB10	44	______________________________	MADKPDMGEIASFDKAKLKKTETQEKNTLP	4.23	1523.68	M	A	D	D	K	A	2	0	0	3	0	0	1	1	0	1	0	2	1	1	1	1	0	0	0	0	0	0
pep432	ADKPDMGEIASFDKAK	0.0657927	0.0386886	0.086557	0.0719945	0.28908	0.138038	2.61263	1.3855	0.193224	0.713939	0	P63313	TYB10_HUMAN	Thymosin beta-10	TMSB10 PTMB10 THYB10	44	______________________________	DKPDMGEIASFDKAKLKKTETQEKNTLPTK	4.68	1722.93	M	A	D	A	K	L	3	0	0	3	0	0	1	1	0	1	0	3	1	1	1	1	0	0	0	0	0	0
pep433	ADKPDMGEIASFDKAKL	0.0168652	0.00991738	0.0221879	0.018455	0.0741024	0.0353844	2.61263	1.3855	0.193224	0.713939	0	P63313	TYB10_HUMAN	Thymosin beta-10	TMSB10 PTMB10 THYB10	44	______________________________	KPDMGEIASFDKAKLKKTETQEKNTLPTKE	4.68	1836.09	M	A	D	K	L	K	3	0	0	3	0	0	1	1	0	1	1	3	1	1	1	1	0	0	0	0	0	0
pep434	ADKPDMGEIASFDKAKLK	0.0454274	0.306435	0.298822	0.0497095	1.46171	0.09531	2.4693	1.3041	0.535865	0.270945	0	P63313	TYB10_HUMAN	Thymosin beta-10	TMSB10 PTMB10 THYB10	44	______________________________	PDMGEIASFDKAKLKKTETQEKNTLPTKET	6.21	1964.26	M	A	D	L	K	K	3	0	0	3	0	0	1	1	0	1	1	4	1	1	1	1	0	0	0	0	0	0
pep435	ADKPDMGEIASFDKAKLKK	0.291079	0.171166	0.382944	0.318517	1.27894	0.610706	2.61263	1.3855	0.193224	0.713939	0	P63313	TYB10_HUMAN	Thymosin beta-10	TMSB10 PTMB10 THYB10	44	______________________________	DMGEIASFDKAKLKKTETQEKNTLPTKETI	8.42	2092.44	M	A	D	K	K	T	3	0	0	3	0	0	1	1	0	1	1	5	1	1	1	1	0	0	0	0	0	0
pep436	ADKVPKTAENF	0.1803	0.530116	0.237203	0.197295	0.15844	0.378282	0.774592	-0.368491	0.607153	0.216702	0	P62937	PPIA_HUMAN	Peptidyl-prolyl cis-trans isomerase A (PPIase A) (EC 5.2.1.8) (Cyclophilin A) (Cyclosporin A-binding protein) (Rotamase A) [Cleaved into: Peptidyl-prolyl cis-trans isomerase A, N-terminally processed]	PPIA CYPA	165	AVDGEPLGRVSFELFADKVPKTAENFRALS	FELFADKVPKTAENFRALSTGEKGFGYKGS	6.11	1219.36	F	A	D	N	F	R	2	0	1	1	0	0	1	0	0	0	0	2	0	1	1	0	1	0	0	1	0	0
pep437	ADKVPKTAENFR	0.531286	0.70427	0.139792	0.116273	0.900193	0.222936	0.901155	-0.150153	0.88607	0.0525318	0	P62937	PPIA_HUMAN	Peptidyl-prolyl cis-trans isomerase A (PPIase A) (EC 5.2.1.8) (Cyclophilin A) (Cyclosporin A-binding protein) (Rotamase A) [Cleaved into: Peptidyl-prolyl cis-trans isomerase A, N-terminally processed]	PPIA CYPA	165	AVDGEPLGRVSFELFADKVPKTAENFRALS	ELFADKVPKTAENFRALSTGEKGFGYKGSC	8.63	1375.55	F	A	D	F	R	A	2	1	1	1	0	0	1	0	0	0	0	2	0	1	1	0	1	0	0	1	0	0
pep438	ADKVPKTAENFRAL	0.930281	0.673311	0.814778	0.13554	3.21075	0.259876	1.49115	0.57643	0.714438	0.146036	0	P62937	PPIA_HUMAN	Peptidyl-prolyl cis-trans isomerase A (PPIase A) (EC 5.2.1.8) (Cyclophilin A) (Cyclosporin A-binding protein) (Rotamase A) [Cleaved into: Peptidyl-prolyl cis-trans isomerase A, N-terminally processed]	PPIA CYPA	165	AVDGEPLGRVSFELFADKVPKTAENFRALS	FADKVPKTAENFRALSTGEKGFGYKGSCFH	8.63	1559.79	F	A	D	A	L	S	3	1	1	1	0	0	1	0	0	0	1	2	0	1	1	0	1	0	0	1	0	0
pep439	ADKVPKTAENFRALST	0.117717	0.0138444	0.0309737	0.0257627	0.619645	0.0493958	4.27479	2.09585	0.418248	0.378566	0	P62937	PPIA_HUMAN	Peptidyl-prolyl cis-trans isomerase A (PPIase A) (EC 5.2.1.8) (Cyclophilin A) (Cyclosporin A-binding protein) (Rotamase A) [Cleaved into: Peptidyl-prolyl cis-trans isomerase A, N-terminally processed]	PPIA CYPA	165	AVDGEPLGRVSFELFADKVPKTAENFRALS	DKVPKTAENFRALSTGEKGFGYKGSCFHRI	8.63	1747.97	F	A	D	S	T	G	3	1	1	1	0	0	1	0	0	0	1	2	0	1	1	1	2	0	0	1	0	0
pep440	ADKVPKTAENFRALSTGEK	0.182421	0.536353	0.239993	0.199617	0.160304	0.382733	0.774592	-0.368491	0.607153	0.216702	0	P62937	PPIA_HUMAN	Peptidyl-prolyl cis-trans isomerase A (PPIase A) (EC 5.2.1.8) (Cyclophilin A) (Cyclosporin A-binding protein) (Rotamase A) [Cleaved into: Peptidyl-prolyl cis-trans isomerase A, N-terminally processed]	PPIA CYPA	165	AVDGEPLGRVSFELFADKVPKTAENFRALS	PKTAENFRALSTGEKGFGYKGSCFHRIIPG	8.54	2062.31	F	A	D	E	K	G	3	1	1	1	0	0	2	1	0	0	1	3	0	1	1	1	2	0	0	1	0	0
pep441	ADKVPKTAENFRALSTGEKGFGY	0.172056	0.101175	0.226357	0.188274	0.755979	0.360986	2.61263	1.3855	0.193224	0.713939	0	P62937	PPIA_HUMAN	Peptidyl-prolyl cis-trans isomerase A (PPIase A) (EC 5.2.1.8) (Cyclophilin A) (Cyclosporin A-binding protein) (Rotamase A) [Cleaved into: Peptidyl-prolyl cis-trans isomerase A, N-terminally processed]	PPIA CYPA	165	AVDGEPLGRVSFELFADKVPKTAENFRALS	ENFRALSTGEKGFGYKGSCFHRIIPGFMCQ	8.47	2486.77	F	A	D	G	Y	K	3	1	1	1	0	0	2	3	0	0	1	3	0	2	1	1	2	0	1	1	0	0
pep442	ADLANEEKPAIAPPV	0.0674425	0.00793175	0.0177455	0.01476	0.082673	0.0282999	1.35023	0.433202	0.715204	0.14557	0	Q9H6Z4	RANB3_HUMAN	Ran-binding protein 3 (RanBP3)	RANBP3	567	______________________________	ADLANEEKPAIAPPVFVFQKDKGQKSPAEQ	4.14	1534.73	M	A	D	P	V	F	4	0	1	1	0	0	2	0	0	1	1	1	0	0	3	0	0	0	0	1	0	0
pep443	ADLANEEKPAIAPPVF	0.0374446	0.0220188	0.246311	0.0409742	0.387594	0.0785615	1.65851	0.729887	0.636627	0.196115	0	Q9H6Z4	RANB3_HUMAN	Ran-binding protein 3 (RanBP3)	RANBP3	567	______________________________	DLANEEKPAIAPPVFVFQKDKGQKSPAEQK	4.14	1681.91	M	A	D	V	F	V	4	0	1	1	0	0	2	0	0	1	1	1	0	1	3	0	0	0	0	1	0	0
pep444	ADLARLAIIR	0.156961	0.476166	0.403977	0.254335	0.095226	0.0454712	0.380899	-1.39252	0.137145	0.86282	0	Q13442	HAP28_HUMAN	28 kDa heat- and acid-stable phosphoprotein (PDGF-associated protein) (PAP) (PDGFA-associated protein 1) (PAP1)	PDAP1 HASPP28	181	RYMKMHLAGKTEQAKADLARLAIIRKQREE	TEQAKADLARLAIIRKQREEAARKKEEERK	9.64	1111.35	K	A	D	I	R	K	3	2	0	1	0	0	0	0	0	2	2	0	0	0	0	0	0	0	0	0	0	0
pep445	ADLDVSGPK	0.144489	0.424824	0.190089	0.158108	0.126971	0.303148	0.774592	-0.368491	0.607153	0.216702	0	Q09666	AHNK_HUMAN	Neuroblast differentiation-associated protein AHNAK (Desmoyokin)	AHNAK PM227	5890	GFKGEGPDVDVNLPKADLDVSGPKVDIDVP	DVNLPKADLDVSGPKVDIDVPDVNIEGPEG	4.21	900.98	K	A	D	P	K	V	1	0	0	2	0	0	0	1	0	0	1	1	0	0	1	1	0	0	0	1	0	0
pep446	ADLIAYLKKATNE	0.0211869	0.0622934	0.0278734	0.023184	0.178662	0.0444516	2.21185	1.14525	0.421801	0.374892	0	P99999	CYC_HUMAN	Cytochrome c	CYCS CYC	105	GTKMIFVGIKKKEERADLIAYLKKATNE__	ERADLIAYLKKATNE_______________	6.11	1449.67	R	A	D	N	E	-	3	0	1	1	0	0	1	0	0	1	2	2	0	0	0	0	1	0	1	0	0	0
pep447	ADLINNLGTIAKSGTKA	0.0694674	0.00816989	0.0182783	0.0152031	0.012209	0.0291495	0.589703	-0.76194	0.541499	0.266402	0	P08238	HS90B_HUMAN	Heat shock protein HSP 90-beta (HSP 90) (Heat shock 84 kDa) (HSP 84) (HSP84)	HSP90AB1 HSP90B HSPC2 HSPCB	724	ERTLTLVDTGIGMTKADLINNLGTIAKSGT	LINNLGTIAKSGTKAFMEALQAGADISMIG	8.64	1686.93	K	A	D	K	A	F	3	0	2	1	0	0	0	2	0	2	2	2	0	0	0	1	2	0	0	0	0	0
pep448	ADLQNDEVAFR	0.0442607	0.026027	0.0582294	0.0484328	0.194473	0.0928622	2.61263	1.3855	0.193224	0.713939	0	P61247	RS3A_HUMAN	40S ribosomal protein S3a (Small ribosomal subunit protein eS1) (v-fos transformation effector protein) (Fte-1)	RPS3A FTE1 MFTL	264	IASDGLKGRVFEVSLADLQNDEVAFRKFKL	EVSLADLQNDEVAFRKFKLITEDVQGKNCL	4.03	1277.36	L	A	D	F	R	K	2	1	1	2	0	1	1	0	0	0	1	0	0	1	0	0	0	0	0	1	0	0
pep449	ADLQNDEVAFRKF	0.105823	0.0622282	0.139221	0.115798	0.464967	0.222025	2.61263	1.3855	0.193224	0.713939	0	P61247	RS3A_HUMAN	40S ribosomal protein S3a (Small ribosomal subunit protein eS1) (v-fos transformation effector protein) (Fte-1)	RPS3A FTE1 MFTL	264	IASDGLKGRVFEVSLADLQNDEVAFRKFKL	SLADLQNDEVAFRKFKLITEDVQGKNCLTN	4.56	1552.71	L	A	D	K	F	K	2	1	1	2	0	1	1	0	0	0	1	1	0	2	0	0	0	0	0	1	0	0
pep450	ADLSDTELTTLLR	0.0183328	0.0539018	0.0241186	0.0200608	0.0161101	0.0384635	0.774592	-0.368491	0.607153	0.216702	0	P50402	EMD_HUMAN	Emerin	EMD EDMD STA	254	______________________________	NYADLSDTELTTLLRRYNIPHGPVVGSTRR	4.03	1447.61	Y	A	D	L	R	R	1	1	0	2	0	0	1	0	0	0	4	0	0	0	0	1	3	0	0	0	0	0
pep451	ADLSEAANR	0.0924747	0.0543786	0.12166	0.101192	0.406315	0.194019	2.61263	1.3855	0.193224	0.713939	0	P08670	VIME_HUMAN	Vimentin	VIM	466	AKNLQEAEEWYKSKFADLSEAANRNNDALR	WYKSKFADLSEAANRNNDALRQAKQESTEY	4.37	945.98	F	A	D	N	R	N	3	1	1	1	0	0	1	0	0	0	1	0	0	0	0	1	0	0	0	0	0	0
pep452	ADLSLADALTEPSPDIEGEIK	0.024444	0.102513	0.0321585	0.0267481	0.107402	0.0512853	1.16541	0.220838	0.811531	0.090695	0	P27816	MAP4_HUMAN	Microtubule-associated protein 4 (MAP-4)	MAP4	1152	______________________________	DALTEPSPDIEGEIKRDFIATLEAEAFDDV	3.71	2184.38	M	A	D	I	K	R	3	0	0	3	0	0	3	1	0	2	3	1	0	0	2	2	1	0	0	0	0	0
pep453	ADLSLADALTEPSPDIEGEIKR	0.153668	0.0903626	0.202166	0.168153	0.675187	0.322407	2.61263	1.3855	0.193224	0.713939	0	P27816	MAP4_HUMAN	Microtubule-associated protein 4 (MAP-4)	MAP4	1152	______________________________	ALTEPSPDIEGEIKRDFIATLEAEAFDDVV	4.02	2340.57	M	A	D	K	R	D	3	1	0	3	0	0	3	1	0	2	3	1	0	0	2	2	1	0	0	0	0	0
pep454	ADLSLADALTEPSPDIEGEIKRD	0.041935	0.0246594	0.0551697	0.0458879	0.184254	0.0879827	2.61263	1.3855	0.193224	0.713939	0	P27816	MAP4_HUMAN	Microtubule-associated protein 4 (MAP-4)	MAP4	1152	______________________________	LTEPSPDIEGEIKRDFIATLEAEAFDDVVG	3.9	2455.66	M	A	D	R	D	F	3	1	0	4	0	0	3	1	0	2	3	1	0	0	2	2	1	0	0	0	0	0
pep455	ADLSLADALTEPSPDIEGEIKRDF	0.0752489	0.221246	0.0989975	0.082342	1.82805	0.157878	5.22961	2.3867	0.384494	0.415111	0	P27816	MAP4_HUMAN	Microtubule-associated protein 4 (MAP-4)	MAP4	1152	______________________________	TEPSPDIEGEIKRDFIATLEAEAFDDVVGE	3.9	2602.83	M	A	D	D	F	I	3	1	0	4	0	0	3	1	0	2	3	1	0	1	2	2	1	0	0	0	0	0
pep456	ADLSLADALTEPSPDIEGEIKRDFI	0.0447804	0.0263326	0.0589131	0.0490015	0.196756	0.0939526	2.61263	1.3855	0.193224	0.713939	0	P27816	MAP4_HUMAN	Microtubule-associated protein 4 (MAP-4)	MAP4	1152	______________________________	EPSPDIEGEIKRDFIATLEAEAFDDVVGET	3.9	2715.99	M	A	D	F	I	A	3	1	0	4	0	0	3	1	0	3	3	1	0	1	2	2	1	0	0	0	0	0
pep457	ADLWPRIASNAGSIA	0.663481	0.158638	0.539982	0.121264	0.197917	0.0465009	0.268469	-1.89717	0.103561	0.984804	0	P62829	RL23_HUMAN	60S ribosomal protein L23 (60S ribosomal protein L17) (Large ribosomal subunit protein uL14)	RPL23	140	EMKGSAITGPVAKECADLWPRIASNAGSIA	ADLWPRIASNAGSIA_______________	5.88	1541.73	C	A	D	I	A	-	4	1	1	1	0	0	0	1	0	2	1	0	0	0	1	2	0	1	0	0	0	0
pep458	ADMLSGNAGGFR	0.0662883	0.0389801	0.087209	0.362684	0.0582515	0.139078	2.9095	1.54077	0.254275	0.594697	0	Q15149	PLEC_HUMAN	Plectin (PCN) (PLTN) (Hemidesmosomal protein 1) (HD1) (Plectin-1)	PLEC PLEC1	4684	ALDQYRAGTLSITEFADMLSGNAGGFRSRS	TEFADMLSGNAGGFRSRSSSVGSSSSYPIS	5.88	1195.32	F	A	D	F	R	S	2	1	1	1	0	0	0	3	0	0	1	0	1	1	0	1	0	0	0	0	0	0
pep459	ADMQNLVERL	0.0445003	0.0244408	0.0109361	0.0829212	0.088994	0.0174406	2.37059	1.24524	0.216563	0.664416	0	Q01518	CAP1_HUMAN	Adenylyl cyclase-associated protein 1 (CAP 1)	CAP1 CAP	475	______________________________	______________________________	4.37	1188.36	M	A	D	R	L	E	1	1	1	1	0	1	1	0	0	0	2	0	1	0	0	0	0	0	0	1	0	0
pep460	ADMQNLVERLE	0.0708125	0.0416404	0.093161	0.0774874	0.311136	0.14857	2.61263	1.3855	0.193224	0.713939	0	Q01518	CAP1_HUMAN	Adenylyl cyclase-associated protein 1 (CAP 1)	CAP1 CAP	475	______________________________	______________________________	4.14	1317.48	M	A	D	L	E	R	1	1	1	1	0	1	2	0	0	0	2	0	1	0	0	0	0	0	0	1	0	0
pep461	ADMQNLVERLERAVG	0.0541305	0.0318308	0.0712141	0.0592329	0.237838	0.11357	2.61263	1.3855	0.193224	0.713939	0	Q01518	CAP1_HUMAN	Adenylyl cyclase-associated protein 1 (CAP 1)	CAP1 CAP	475	______________________________	ADMQNLVERLERAVGRLEAVSHTSDMHRGY	4.68	1700.93	M	A	D	V	G	R	2	2	1	1	0	1	2	1	0	0	2	0	1	0	0	0	0	0	0	2	0	0
pep462	ADMQNLVERLERAVGR	0.111454	0.0655394	0.14663	0.12196	0.489708	0.23384	2.61263	1.3855	0.193224	0.713939	0	Q01518	CAP1_HUMAN	Adenylyl cyclase-associated protein 1 (CAP 1)	CAP1 CAP	475	______________________________	DMQNLVERLERAVGRLEAVSHTSDMHRGYA	6.23	1857.12	M	A	D	G	R	L	2	3	1	1	0	1	2	1	0	0	2	0	1	0	0	0	0	0	0	2	0	0
pep463	ADMQNLVERLERAVGRLEA	0.0968272	0.056938	0.127386	0.105954	0.425439	0.203151	2.61263	1.3855	0.193224	0.713939	0	Q01518	CAP1_HUMAN	Adenylyl cyclase-associated protein 1 (CAP 1)	CAP1 CAP	475	______________________________	NLVERLERAVGRLEAVSHTSDMHRGYADSP	4.87	2170.47	M	A	D	E	A	V	3	3	1	1	0	1	3	1	0	0	3	0	1	0	0	0	0	0	0	2	0	0
pep464	ADMQNLVERLERAVGRLEAVSHT	0.188168	0.11065	0.247554	0.205905	0.826772	0.39479	2.61263	1.3855	0.193224	0.713939	0	Q01518	CAP1_HUMAN	Adenylyl cyclase-associated protein 1 (CAP 1)	CAP1 CAP	475	______________________________	RLERAVGRLEAVSHTSDMHRGYADSPSKAG	5.53	2594.93	M	A	D	H	T	S	3	3	1	1	0	1	3	1	1	0	3	0	1	0	0	1	1	0	0	3	0	0
pep465	ADNEKLDNQRLK	0.191928	0.112861	0.252501	0.21002	0.843295	0.40268	2.61263	1.3855	0.193224	0.713939	0	O00629	IMA3_HUMAN	Importin subunit alpha-3 (Importin alpha Q1) (Qip1) (Karyopherin subunit alpha-4)	KPNA4 QIP1	521	______________________________	______________________________	6.17	1443.58	M	A	D	L	K	N	1	1	2	2	0	1	1	0	0	0	2	2	0	0	0	0	0	0	0	0	0	0
pep466	ADNEKLDNQRLKN	0.0371158	0.0218255	0.0488296	0.0406144	0.163079	0.0778717	2.61263	1.3855	0.193224	0.713939	0	O00629	IMA3_HUMAN	Importin subunit alpha-3 (Importin alpha Q1) (Qip1) (Karyopherin subunit alpha-4)	KPNA4 QIP1	521	______________________________	______________________________	6.17	1557.68	M	A	D	K	N	F	1	1	3	2	0	1	1	0	0	0	2	2	0	0	0	0	0	0	0	0	0	0
pep467	ADNFSLHDAL	0.0602398	0.0354233	0.0792515	0.0659181	0.264682	0.126387	2.61263	1.3855	0.193224	0.713939	0	P17931	LEG3_HUMAN	Galectin-3 (Gal-3) (35 kDa lectin) (Carbohydrate-binding protein 35) (CBP 35) (Galactose-specific lectin 3) (Galactoside-binding protein) (GALBP) (IgE-binding protein) (L-31) (Laminin-binding protein) (Lectin L-29) (Mac-2 antigen)	LGALS3 MAC2	250	______________________________	______________________________	4.2	1102.17	M	A	D	A	L	S	2	0	1	2	0	0	0	0	1	0	2	0	0	1	0	1	0	0	0	0	0	0
pep468	ADNFSLHDALS	0.269558	0.155168	0.160216	0.0266521	0.282696	0.0511012	0.616214	-0.698497	0.451114	0.345714	0	P17931	LEG3_HUMAN	Galectin-3 (Gal-3) (35 kDa lectin) (Carbohydrate-binding protein 35) (CBP 35) (Galactose-specific lectin 3) (Galactoside-binding protein) (GALBP) (IgE-binding protein) (L-31) (Laminin-binding protein) (Lectin L-29) (Mac-2 antigen)	LGALS3 MAC2	250	______________________________	______________________________	4.2	1189.25	M	A	D	L	S	G	2	0	1	2	0	0	0	0	1	0	2	0	0	1	0	2	0	0	0	0	0	0
pep469	ADNFSLHDALSG	0.220378	0.150493	0.126454	0.115234	0.362784	0.0403327	1.04228	0.0597424	0.948221	0.0230905	0	P17931	LEG3_HUMAN	Galectin-3 (Gal-3) (35 kDa lectin) (Carbohydrate-binding protein 35) (CBP 35) (Galactose-specific lectin 3) (Galactoside-binding protein) (GALBP) (IgE-binding protein) (L-31) (Laminin-binding protein) (Lectin L-29) (Mac-2 antigen)	LGALS3 MAC2	250	______________________________	______________________________	4.2	1246.3	M	A	D	S	G	S	2	0	1	2	0	0	0	1	1	0	2	0	0	1	0	2	0	0	0	0	0	0
pep470	ADPRTPTAPAVN	0.070771	0.041616	0.0931064	0.077442	0.310954	0.148483	2.61263	1.3855	0.193224	0.713939	0	Q9UQ35	SRRM2_HUMAN	Serine/arginine repetitive matrix protein 2 (300 kDa nuclear matrix antigen) (Serine/arginine-rich splicing factor-related nuclear matrix protein of 300 kDa) (SR-related nuclear matrix protein of 300 kDa) (Ser/Arg-related nuclear matrix protein of 300 kDa) (Splicing coactivator subunit SRm300) (Tax-responsive enhancer element-binding protein 803) (TaxREB803)	SRRM2 KIAA0324 SRL300 SRM300 HSPC075	2752	LASPRTAVAPSAVNLADPRTPTAPAVNLAG	VNLADPRTPTAPAVNLAGARTPAALAALSL	5.88	1209.32	L	A	D	V	N	L	3	1	1	1	0	0	0	0	0	0	0	0	0	0	3	0	2	0	0	1	0	0
pep471	ADPTGAFGKETDLL	0.0498821	0.146663	0.0656249	0.0545841	0.254264	0.104656	1.57724	0.6574	0.493746	0.306497	0	P30044	PRDX5_HUMAN	Peroxiredoxin-5, mitochondrial (EC 1.11.1.24) (Alu corepressor 1) (Antioxidant enzyme B166) (AOEB166) (Liver tissue 2D-page spot 71B) (PLP) (Peroxiredoxin V) (Prx-V) (Peroxisomal antioxidant enzyme) (TPx type VI) (Thioredoxin peroxidase PMP20) (Thioredoxin-dependent peroxiredoxin 5)	PRDX5 ACR1 SBBI10	214	EWGRAHKAEGKVRLLADPTGAFGKETDLLL	LADPTGAFGKETDLLLDDSLVSIFGNRRLK	4.03	1434.57	L	A	D	L	L	L	2	0	0	2	0	0	1	2	0	0	2	1	0	1	1	0	2	0	0	0	0	0
pep472	ADPTGAFGKETDLLL	0.0541767	0.031858	0.071275	0.0592835	0.238042	0.113667	2.61263	1.3855	0.193224	0.713939	0	P30044	PRDX5_HUMAN	Peroxiredoxin-5, mitochondrial (EC 1.11.1.24) (Alu corepressor 1) (Antioxidant enzyme B166) (AOEB166) (Liver tissue 2D-page spot 71B) (PLP) (Peroxiredoxin V) (Prx-V) (Peroxisomal antioxidant enzyme) (TPx type VI) (Thioredoxin peroxidase PMP20) (Thioredoxin-dependent peroxiredoxin 5)	PRDX5 ACR1 SBBI10	214	EWGRAHKAEGKVRLLADPTGAFGKETDLLL	ADPTGAFGKETDLLLDDSLVSIFGNRRLKR	4.03	1547.73	L	A	D	L	L	D	2	0	0	2	0	0	1	2	0	0	3	1	0	1	1	0	2	0	0	0	0	0
pep473	ADPVDVNPFQDPSVTQLTN	0.0235116	0.0138257	0.0309319	0.0257278	0.103305	0.049329	2.61263	1.3855	0.193224	0.713939	0	O15127	SCAM2_HUMAN	Secretory carrier-associated membrane protein 2 (Secretory carrier membrane protein 2)	SCAMP2	329	______________________________	DVNPFQDPSVTQLTNAPQGGLAEFNPFSET	3.42	2057.2	F	A	D	T	N	A	1	0	2	3	0	2	0	0	0	0	1	0	0	1	3	1	2	0	0	3	0	0
pep474	ADQLRTQVSTQAEQLRRQLTPY	0.165639	0.0194804	0.0435829	0.0362505	0.0291114	0.0695045	0.589703	-0.76194	0.541499	0.266402	0	P06727	APOA4_HUMAN	Apolipoprotein A-IV (Apo-AIV) (ApoA-IV) (Apolipoprotein A4)	APOA4	396	IGDNLRELQQRLEPYADQLRTQVSTQAEQL	VSTQAEQLRRQLTPYAQRMERVLRENADSL	8.79	2602.89	Y	A	D	P	Y	A	2	3	0	1	0	5	1	0	0	0	3	0	0	0	1	1	3	0	1	1	0	0
pep475	ADQLTEEQIAEF	0.226033	0.140661	0.0594738	0.0494678	0.0397257	0.0948467	0.431849	-1.2114	0.188679	0.724277	0	P0DP25	CALM3_HUMAN	Calmodulin-3	CALM3 CALML2 CAM3 CAMC CAMIII	149	______________________________	______________________________	3.5	1393.47	M	A	D	E	F	K	2	0	0	1	0	2	3	0	0	1	1	0	0	1	0	0	1	0	0	0	0	0
pep476	ADQLTEEQIAEFKEA	0.0625057	0.15849	0.0164465	0.0136795	0.0760639	0.0262283	0.48842	-1.03381	0.4282	0.368353	0	P0DP25	CALM3_HUMAN	Calmodulin-3	CALM3 CALML2 CAM3 CAMC CAMIII	149	______________________________	ADQLTEEQIAEFKEAFSLFDKDGDGTITTK	3.91	1721.84	M	A	D	E	A	F	3	0	0	1	0	2	4	0	0	1	1	1	0	1	0	0	1	0	0	0	0	0
pep477	ADQLTEEQIAEFKEAF	0.105341	0.0619447	0.138587	0.115271	0.462848	0.221014	2.61263	1.3855	0.193224	0.713939	0	P0DP25	CALM3_HUMAN	Calmodulin-3	CALM3 CALML2 CAM3 CAMC CAMIII	149	______________________________	DQLTEEQIAEFKEAFSLFDKDGDGTITTKE	3.91	1869.01	M	A	D	A	F	S	3	0	0	1	0	2	4	0	0	1	1	1	0	2	0	0	1	0	0	0	0	0
pep478	ADRDESSPYAAMLAAQDVAQR	0.0261815	0.0769786	0.0344444	0.0286494	0.164939	0.0549308	1.80604	0.85283	0.453846	0.343091	0	P62263	RS14_HUMAN	40S ribosomal protein S14 (Small ribosomal subunit protein uS11)	RPS14 PRO2640	151	GKETICRVTGGMKVKADRDESSPYAAMLAA	SPYAAMLAAQDVAQRCKELGITALHIKLRA	4.23	2265.44	K	A	D	Q	R	C	6	2	0	3	0	2	1	0	0	0	1	0	1	0	1	2	0	0	1	1	0	0
pep479	ADSALEIFKQASA	0.0286586	0.0168523	0.0377033	0.03136	0.12592	0.0601279	2.61263	1.3855	0.193224	0.713939	0	Q15582	BGH3_HUMAN	Transforming growth factor-beta-induced protein ig-h3 (Beta ig-h3) (Kerato-epithelin) (RGD-containing collagen-associated protein) (RGD-CAP)	TGFBI BIGH3	683	LQPPANRPQERGDELADSALEIFKQASAFS	ELADSALEIFKQASAFSRASQRSVRLAPVY	4.37	1350.49	L	A	D	S	A	F	4	0	0	1	0	1	1	0	0	1	1	1	0	1	0	2	0	0	0	0	0	0
pep480	ADSALEIFKQASAFSR	0.0204242	0.0120102	0.02687	0.0223494	0.0897396	0.0428514	2.61263	1.3855	0.193224	0.713939	0	Q15582	BGH3_HUMAN	Transforming growth factor-beta-induced protein ig-h3 (Beta ig-h3) (Kerato-epithelin) (RGD-containing collagen-associated protein) (RGD-CAP)	TGFBI BIGH3	683	LQPPANRPQERGDELADSALEIFKQASAFS	DSALEIFKQASAFSRASQRSVRLAPVYQKL	6.11	1740.93	L	A	D	S	R	A	4	1	0	1	0	1	1	0	0	1	1	1	0	2	0	3	0	0	0	0	0	0
pep481	ADSALEIFKQASAFSRASQR	0.0865196	0.0508768	0.113825	0.0946751	0.38015	0.181525	2.61263	1.3855	0.193224	0.713939	0	Q15582	BGH3_HUMAN	Transforming growth factor-beta-induced protein ig-h3 (Beta ig-h3) (Kerato-epithelin) (RGD-containing collagen-associated protein) (RGD-CAP)	TGFBI BIGH3	683	LQPPANRPQERGDELADSALEIFKQASAFS	EIFKQASAFSRASQRSVRLAPVYQKLLERM	8.79	2183.41	L	A	D	Q	R	S	5	2	0	1	0	2	1	0	0	1	1	1	0	2	0	4	0	0	0	0	0	0
pep482	ADSELQLVEQR	0.131828	0.055685	0.325188	0.0580522	0.0652945	0.0222612	0.284001	-1.81603	0.206795	0.68446	0	P07741	APT_HUMAN	Adenine phosphoribosyltransferase (APRT) (EC 2.4.2.7)	APRT	180	______________________________	______________________________	4.14	1287.39	M	A	D	Q	R	I	1	1	0	1	0	2	2	0	0	0	2	0	0	0	0	1	0	0	0	1	0	0
pep483	ADSGEGDFLAEGGGVR	0.398248	1.96204	0.342523	0.146064	12.5247	0.056011	4.7087	2.23533	0.468382	0.3294	0	P02671	FIBA_HUMAN	Fibrinogen alpha chain [Cleaved into: Fibrinopeptide A; Fibrinogen alpha chain]	FGA	866	RIVCLVLSVVGTAWTADSGEGDFLAEGGGV	DSGEGDFLAEGGGVRGPRVVERHQSACKDS	3.92	1536.57	T	A	D	V	R	G	2	1	0	2	0	0	2	5	0	0	1	0	0	1	0	1	0	0	0	1	0	0
pep484	ADSHPSYHTDGFN	0.0427044	0.125559	0.056182	0.0467298	0.0375269	0.089597	0.774592	-0.368491	0.607153	0.216702	0	Q9H3Z4	DNJC5_HUMAN	DnaJ homolog subfamily C member 5 (Ceroid-lipofuscinosis neuronal protein 4) (Cysteine string protein) (CSP)	DNAJC5 CLN4	198	IVIQPASATETTQLTADSHPSYHTDGFN__	LTADSHPSYHTDGFN_______________	5.05	1447.44	T	A	D	F	N	-	1	0	1	2	0	0	0	1	2	0	0	0	0	1	1	2	1	0	1	0	0	0
pep485	ADSKNDNDNIFLSPLSISTAF	0.0203808	0.0599233	0.026813	0.0223019	0.0179098	0.0427603	0.774592	-0.368491	0.607153	0.216702	0	P01008	ANT3_HUMAN	Antithrombin-III (ATIII) (Serpin C1)	SERPINC1 AT3 PRO0309	464	SKANSRFATTFYQHLADSKNDNDNIFLSPL	NDNIFLSPLSISTAFAMTKLGACNDTLQQL	3.93	2269.45	L	A	D	A	F	A	2	0	3	3	0	0	0	0	0	2	2	1	0	2	1	4	1	0	0	0	0	0
pep486	ADSLRLQQ	0.0421085	0.123807	0.055398	0.0460778	0.0370033	0.0883468	0.774592	-0.368491	0.607153	0.216702	0	Q13813	SPTN1_HUMAN	Spectrin alpha chain, non-erythrocytic 1 (Alpha-II spectrin) (Fodrin alpha chain) (Spectrin, non-erythroid alpha subunit)	SPTAN1 NEAS SPTA2	2472	YEALKEPMVARKQKLADSLRLQQLFRDVED	VARKQKLADSLRLQQLFRDVEDEETWIREK	5.88	930.03	L	A	D	Q	Q	L	1	1	0	1	0	2	0	0	0	0	2	0	0	0	0	1	0	0	0	0	0	0
pep487	ADSLRLQQL	0.0177841	0.0104577	0.0233968	0.0973024	0.015628	0.0373124	2.9095	1.54077	0.254275	0.594697	0	Q13813	SPTN1_HUMAN	Spectrin alpha chain, non-erythrocytic 1 (Alpha-II spectrin) (Fodrin alpha chain) (Spectrin, non-erythroid alpha subunit)	SPTAN1 NEAS SPTA2	2472	YEALKEPMVARKQKLADSLRLQQLFRDVED	ARKQKLADSLRLQQLFRDVEDEETWIREKE	5.88	1043.19	L	A	D	Q	L	F	1	1	0	1	0	2	0	0	0	0	3	0	0	0	0	1	0	0	0	0	0	0
pep488	ADSRESLKPAAKPLPSK	0.108861	0.320071	0.143217	0.119122	0.0956624	0.228398	0.774592	-0.368491	0.607153	0.216702	0	P46821	MAP1B_HUMAN	Microtubule-associated protein 1B (MAP-1B) [Cleaved into: MAP1B heavy chain; MAP1 light chain LC1]	MAP1B	2468	QVPTPVVKQTKLKQRADSRESLKPAAKPLP	SRESLKPAAKPLPSKSVRKESKEETPEVTK	9.7	1795.07	R	A	D	S	K	S	3	1	0	1	0	0	1	0	0	0	2	3	0	0	3	3	0	0	0	0	0	0
pep489	ADTGKLNTLLQR	0.0259713	0.0152721	0.0341679	0.219184	0.114113	0.0544897	5.14228	2.36241	0.0980903	1.00837	0	Q00839	HNRPU_HUMAN	Heterogeneous nuclear ribonucleoprotein U (hnRNP U) (GRIP120) (Nuclear p120 ribonucleoprotein) (Scaffold-attachment factor A) (SAF-A) (p120) (pp120)	HNRNPU C1orf199 HNRPU SAFA U21.1	825	TIMDKMMVAGFKKQMADTGKLNTLLQRAPQ	KQMADTGKLNTLLQRAPQCLGKFIEIAARK	8.79	1329.52	M	A	D	Q	R	A	1	1	1	1	0	1	0	1	0	0	3	1	0	0	0	0	2	0	0	0	0	0
pep490	ADTHIPGSPF	0.316834	0.162981	0.0729266	0.0606573	0.0487116	0.116301	0.408273	-1.29239	0.215635	0.666281	0	P21333	FLNA_HUMAN	Filamin-A (FLN-A) (Actin-binding protein 280) (ABP-280) (Alpha-filamin) (Endothelial actin-binding protein) (Filamin-1) (Non-muscle filamin)	FLNA FLN FLN1	2647	YVPTEPGDYNINILFADTHIPGSPFKAHVV	INILFADTHIPGSPFKAHVVPCFDASKVKC	5.08	1041.13	F	A	D	P	F	K	1	0	0	1	0	0	0	1	1	1	0	0	0	1	2	1	1	0	0	0	0	0
pep491	ADTHIPGSPFK	0.018783	0.0110451	0.024711	0.0205536	0.082529	0.0394082	2.61263	1.3855	0.193224	0.713939	0	P21333	FLNA_HUMAN	Filamin-A (FLN-A) (Actin-binding protein 280) (ABP-280) (Alpha-filamin) (Endothelial actin-binding protein) (Filamin-1) (Non-muscle filamin)	FLNA FLN FLN1	2647	YVPTEPGDYNINILFADTHIPGSPFKAHVV	NILFADTHIPGSPFKAHVVPCFDASKVKCS	6.79	1169.3	F	A	D	F	K	A	1	0	0	1	0	0	0	1	1	1	0	1	0	1	2	1	1	0	0	0	0	0
pep492	ADTVRPEF	1.02188	0.120181	0.268878	0.223641	0.179598	0.428797	0.589703	-0.76194	0.541499	0.266402	0	P12111	CO6A3_HUMAN	Collagen alpha-3(VI) chain	COL6A3	3177	LEIGQDLIQVAVAQYADTVRPEFYFNTHPT	QVAVAQYADTVRPEFYFNTHPTKREVITAV	4.37	934.02	Y	A	D	E	F	Y	1	1	0	1	0	0	1	0	0	0	0	0	0	1	1	0	1	0	0	1	0	0
pep493	ADTVRPEFY	0.35371	0.387771	0.0930684	0.486343	0.393173	0.148422	1.23173	0.300685	0.662884	0.178562	0	P12111	CO6A3_HUMAN	Collagen alpha-3(VI) chain	COL6A3	3177	LEIGQDLIQVAVAQYADTVRPEFYFNTHPT	VAVAQYADTVRPEFYFNTHPTKREVITAVR	4.37	1097.19	Y	A	D	F	Y	F	1	1	0	1	0	0	1	0	0	0	0	0	0	1	1	0	1	0	1	1	0	0
pep494	ADVAQALDIGPAGPL	0.0361323	0.00424943	0.00950714	0.00790764	0.00635032	0.0151616	0.589703	-0.76194	0.541499	0.266402	0	Q6UXI7	VITRN_HUMAN	Vitrin	VIT UNQ647/PRO1277	678	TSIGKRRFRIQKQLLADVAQALDIGPAGPL	ADVAQALDIGPAGPLMGVVQYGDNPATHFN	3.56	1407.59	L	A	D	P	L	M	4	0	0	2	0	1	0	2	0	1	2	0	0	0	2	0	0	0	0	1	0	0
pep495	ADVAQALDIGPAGPLMGVVQ	0.0152521	0.044844	0.0200656	0.0166898	0.0134029	0.032	0.774592	-0.368491	0.607153	0.216702	0	Q6UXI7	VITRN_HUMAN	Vitrin	VIT UNQ647/PRO1277	678	TSIGKRRFRIQKQLLADVAQALDIGPAGPL	ALDIGPAGPLMGVVQYGDNPATHFNLKTHT	3.56	1922.23	L	A	D	V	Q	Y	4	0	0	2	0	2	0	3	0	1	2	0	1	0	2	0	0	0	0	3	0	0
pep496	ADVFPGNDSTASQDVANR	0.019969	0.0117426	0.230283	0.0218514	0.08774	0.0418965	0.57821	-0.790334	0.64531	0.190232	0	P17252	KPCA_HUMAN	Protein kinase C alpha type (PKC-A) (PKC-alpha) (EC 2.7.11.13)	PRKCA PKCA PRKACA	672	______________________________	FPGNDSTASQDVANRFARKGALRQKNVHEV	3.93	1863.92	M	A	D	N	R	F	3	1	2	3	0	1	0	1	0	0	0	0	0	1	1	2	1	0	0	2	0	0
pep497	ADVFPGNDSTASQDVANRF	0.0815828	0.0485011	0.0214661	0.0178546	0.0143383	0.0342334	0.438313	-1.18997	0.198552	0.702126	0	P17252	KPCA_HUMAN	Protein kinase C alpha type (PKC-A) (PKC-alpha) (EC 2.7.11.13)	PRKCA PKCA PRKACA	672	______________________________	PGNDSTASQDVANRFARKGALRQKNVHEVK	3.93	2011.09	M	A	D	R	F	A	3	1	2	3	0	1	0	1	0	0	0	0	0	2	1	2	1	0	0	2	0	0
pep498	ADVLDLHEAGGEDF	0.0285738	0.0840123	0.0375917	0.0312672	0.169409	0.0599498	1.73545	0.79531	0.463435	0.334011	0	Q9Y5S9	RBM8A_HUMAN	RNA-binding protein 8A (Binder of OVCA1-1) (BOV-1) (RNA-binding motif protein 8A) (RNA-binding protein Y14) (Ribonucleoprotein RBM8A)	RBM8A RBM8 HSPC114 MDS014	174	______________________________	MADVLDLHEAGGEDFAMDEDGDESIHKLKE	3.77	1487.54	M	A	D	D	F	A	2	0	0	3	0	0	2	2	1	0	2	0	0	1	0	0	0	0	0	1	0	0
pep499	ADVTARSLQYE	0.0253851	0.0149274	0.0333966	0.0277779	0.111537	0.0532598	2.61263	1.3855	0.193224	0.713939	0	O75643	U520_HUMAN	U5 small nuclear ribonucleoprotein 200 kDa helicase (EC 3.6.4.13) (Activating signal cointegrator 1 complex subunit 3-like 1) (BRR2 homolog) (U5 snRNP-specific 200 kDa protein) (U5-200KD)	SNRNP200 ASCC3L1 BRR2 HELIC2 KIAA0788	2136	______________________________	______________________________	4.37	1252.35	M	A	D	Y	E	Y	2	1	0	1	0	1	1	0	0	0	1	0	0	0	0	1	1	0	1	1	0	0
pep500	ADVTARSLQYEYK	0.110008	0.0710989	0.174157	0.259805	0.625958	0.225252	3.1273	1.64492	0.12827	0.891875	0	O75643	U520_HUMAN	U5 small nuclear ribonucleoprotein 200 kDa helicase (EC 3.6.4.13) (Activating signal cointegrator 1 complex subunit 3-like 1) (BRR2 homolog) (U5 snRNP-specific 200 kDa protein) (U5-200KD)	SNRNP200 ASCC3L1 BRR2 HELIC2 KIAA0788	2136	______________________________	______________________________	6.11	1543.7	M	A	D	Y	K	A	2	1	0	1	0	1	1	0	0	0	1	1	0	0	0	1	1	0	2	1	0	0
pep501	ADVTARSLQYEYKAN	0.0148471	0.00873065	0.0195328	0.0162466	0.0652352	0.0311503	2.61263	1.3855	0.193224	0.713939	0	O75643	U520_HUMAN	U5 small nuclear ribonucleoprotein 200 kDa helicase (EC 3.6.4.13) (Activating signal cointegrator 1 complex subunit 3-like 1) (BRR2 homolog) (U5 snRNP-specific 200 kDa protein) (U5-200KD)	SNRNP200 ASCC3L1 BRR2 HELIC2 KIAA0788	2136	______________________________	ADVTARSLQYEYKANSNLVLQADRSLIDRT	6.11	1728.88	M	A	D	A	N	S	3	1	1	1	0	1	1	0	0	0	1	1	0	0	0	1	1	0	2	1	0	0
pep502	ADVTARSLQYEYKANSNLVLQ	0.230131	0.168192	0.143185	0.105495	0.332742	0.0404541	0.883998	-0.177886	0.831647	0.0800611	0	O75643	U520_HUMAN	U5 small nuclear ribonucleoprotein 200 kDa helicase (EC 3.6.4.13) (Activating signal cointegrator 1 complex subunit 3-like 1) (BRR2 homolog) (U5 snRNP-specific 200 kDa protein) (U5-200KD)	SNRNP200 ASCC3L1 BRR2 HELIC2 KIAA0788	2136	______________________________	SLQYEYKANSNLVLQADRSLIDRTRRDEPT	6.11	2383.64	M	A	D	L	Q	A	3	1	2	1	0	2	1	0	0	0	3	1	0	0	0	2	1	0	2	2	0	0
pep503	ADVVVSGPK	0.486161	0.255598	0.114368	0.0951267	0.0763927	0.18239	0.413385	-1.27444	0.213168	0.671279	0	Q09666	AHNK_HUMAN	Neuroblast differentiation-associated protein AHNAK (Desmoyokin)	AHNAK PM227	5890	SLKGEGPEVDVNLPKADVVVSGPKVDIEAP	DVNLPKADVVVSGPKVDIEAPDVSLEGPEG	5.88	871	K	A	D	P	K	V	1	0	0	1	0	0	0	1	0	0	0	1	0	0	1	1	0	0	0	3	0	0
pep504	ADYGIVADLFKVVPEMTEILKKK	0.011183	0.00657606	0.0147124	0.0122372	0.0491361	0.0234629	2.61263	1.3855	0.193224	0.713939	0	P13804	ETFA_HUMAN	Electron transfer flavoprotein subunit alpha, mitochondrial (Alpha-ETF)	ETFA	333	IVAINKDPEAPIFQVADYGIVADLFKVVPE	LFKVVPEMTEILKKK_______________	6.26	2608.13	V	A	D	K	K	-	2	0	0	2	0	0	2	1	0	2	2	4	1	1	1	0	1	0	1	3	0	0
pep505	ADYSGQQSTYGK	0.0645113	0.092917	0.0169742	0.139238	0.011338	0.0270699	1.0186	0.0265818	0.982361	0.00772903	0	O14979	HNRDL_HUMAN	Heterogeneous nuclear ribonucleoprotein D-like (hnRNP D-like) (hnRNP DL) (AU-rich element RNA-binding factor) (JKT41-binding protein) (Protein laAUF1)	HNRNPDL HNRPDL JKTBP	420	YTGYNYGNYGYGQGYADYSGQQSTYGKASR	QGYADYSGQQSTYGKASRGGGNHQNNYQPY	5.88	1304.34	Y	A	D	G	K	A	1	0	0	1	0	2	0	2	0	0	0	1	0	0	0	2	1	0	2	0	0	0
pep506	AEAFDDVVGETVGKTD	0.0391812	0.405603	0.0515468	0.0428745	0.172154	0.082205	0.598862	-0.739705	0.626458	0.203108	0	P27816	MAP4_HUMAN	Microtubule-associated protein 4 (MAP-4)	MAP4	1152	DIEGEIKRDFIATLEAEAFDDVVGETVGKT	EAFDDVVGETVGKTDYIPLLDVDEKTGNSE	3.77	1652.73	E	A	E	T	D	Y	2	0	0	3	0	0	2	2	0	0	0	1	0	1	0	0	2	0	0	3	0	0
pep507	AEAFDDVVGETVGKTDY	0.0127113	0.00747475	0.0167231	0.0139095	0.0558511	0.0266693	2.61263	1.3855	0.193224	0.713939	0	P27816	MAP4_HUMAN	Microtubule-associated protein 4 (MAP-4)	MAP4	1152	DIEGEIKRDFIATLEAEAFDDVVGETVGKT	AFDDVVGETVGKTDYIPLLDVDEKTGNSES	3.77	1815.91	E	A	E	D	Y	I	2	0	0	3	0	0	2	2	0	0	0	1	0	1	0	0	2	0	1	3	0	0
pep508	AEAFDDVVGETVGKTDYIP	0.863075	1.39156	0.327072	0.0544089	1.19438	0.10432	0.524116	-0.932043	0.443793	0.352819	0	P27816	MAP4_HUMAN	Microtubule-associated protein 4 (MAP-4)	MAP4	1152	DIEGEIKRDFIATLEAEAFDDVVGETVGKT	DDVVGETVGKTDYIPLLDVDEKTGNSESKK	3.77	2026.18	E	A	E	I	P	L	2	0	0	3	0	0	2	2	0	1	0	1	0	1	1	0	2	0	1	3	0	0
pep509	AEAFDDVVGETVGKTDYIPL	0.601578	0.779454	0.159968	0.026611	1.03102	0.0510223	0.719437	-0.47506	0.72282	0.14097	0	P27816	MAP4_HUMAN	Microtubule-associated protein 4 (MAP-4)	MAP4	1152	DIEGEIKRDFIATLEAEAFDDVVGETVGKT	DVVGETVGKTDYIPLLDVDEKTGNSESKKK	3.77	2139.34	E	A	E	P	L	L	2	0	0	3	0	0	2	2	0	1	1	1	0	1	1	0	2	0	1	3	0	0
pep510	AEAFDDVVGETVGKTDYIPLL	2.32966	3.83036	0.883088	0.146903	0.117972	0.281664	0.0775991	-3.68782	0.063936	1.19425	0	P27816	MAP4_HUMAN	Microtubule-associated protein 4 (MAP-4)	MAP4	1152	DIEGEIKRDFIATLEAEAFDDVVGETVGKT	VVGETVGKTDYIPLLDVDEKTGNSESKKKP	3.77	2252.5	E	A	E	L	L	D	2	0	0	3	0	0	2	2	0	1	2	1	0	1	1	0	2	0	1	3	0	0
pep511	AEAGAGSATEFQFR	0.0240101	0.0141188	0.199876	0.131367	0.0210991	0.0503749	0.852254	-0.230645	0.87292	0.0590255	0	P46783	RS10_HUMAN	40S ribosomal protein S10 (Small ribosomal subunit protein eS10)	RPS10	165	DTYRRSAVPPGADKKAEAGAGSATEFQFRG	KAEAGAGSATEFQFRGGFGRGRGQPPQ___	4.53	1441.52	K	A	E	F	R	G	4	1	0	0	0	1	2	2	0	0	0	0	0	2	0	1	1	0	0	0	0	0
pep512	AEALERMFL	0.0079989	0.00470365	0.0526168	0.00875289	0.00702911	0.0167823	0.49854	-1.00422	0.526083	0.278946	0	P69905	HBA_HUMAN	Hemoglobin subunit alpha (Alpha-globin) (Hemoglobin alpha chain) [Cleaved into: Hemopressin]	HBA1; HBA2	142	KAAWGKVGAHAGEYGAEALERMFLSFPTTK	HAGEYGAEALERMFLSFPTTKTYFPHFDLS	4.53	1079.28	G	A	E	F	L	S	2	1	0	0	0	0	2	0	0	0	2	0	1	1	0	0	0	0	0	0	0	0
pep513	AEALERMFLSF	0.00715308	0.00420628	0.047053	0.00782734	0.00628584	0.0150077	0.49854	-1.00422	0.526083	0.278946	0	P69905	HBA_HUMAN	Hemoglobin subunit alpha (Alpha-globin) (Hemoglobin alpha chain) [Cleaved into: Hemopressin]	HBA1; HBA2	142	KAAWGKVGAHAGEYGAEALERMFLSFPTTK	GEYGAEALERMFLSFPTTKTYFPHFDLSHG	4.53	1313.53	G	A	E	S	F	P	2	1	0	0	0	0	2	0	0	0	2	0	1	2	0	1	0	0	0	0	0	0
pep514	AEALERMFLSFPTTK	0.0852228	0.00651709	0.186201	0.0121275	0.0964335	0.116262	0.808888	-0.305989	0.78611	0.104517	0	P69905	HBA_HUMAN	Hemoglobin subunit alpha (Alpha-globin) (Hemoglobin alpha chain) [Cleaved into: Hemopressin]	HBA1; HBA2	142	KAAWGKVGAHAGEYGAEALERMFLSFPTTK	AEALERMFLSFPTTKTYFPHFDLSHGSAQV	6.19	1741.04	G	A	E	T	K	T	2	1	0	0	0	0	2	0	0	0	2	1	1	2	1	1	2	0	0	0	0	0
pep515	AEALERMFLSFPTTKTYFPH	0.0542413	0.031896	0.07136	0.0593542	0.238326	0.113802	2.61263	1.3855	0.193224	0.713939	0	P69905	HBA_HUMAN	Hemoglobin subunit alpha (Alpha-globin) (Hemoglobin alpha chain) [Cleaved into: Hemopressin]	HBA1; HBA2	142	KAAWGKVGAHAGEYGAEALERMFLSFPTTK	RMFLSFPTTKTYFPHFDLSHGSAQVKGHGK	6.8	2386.75	G	A	E	P	H	F	2	1	0	0	0	0	2	0	1	0	2	1	1	3	2	1	3	0	1	0	0	0
pep516	AEALIKHKPSVKGR	0.0209646	0.0024656	0.00551621	0.00458815	0.00368457	0.00879705	0.589703	-0.76194	0.541499	0.266402	0	P40227	TCPZ_HUMAN	T-complex protein 1 subunit zeta (TCP-1-zeta) (Acute morphine dependence-related protein 2) (CCT-zeta-1) (HTR3) (Tcp20)	CCT6A CCT6 CCTZ	531	DGCVVPGAGAVEVAMAEALIKHKPSVKGRA	MAEALIKHKPSVKGRAQLGVQAFADALLII	10.29	1533.84	M	A	E	G	R	A	2	1	0	0	0	0	1	1	1	1	1	3	0	0	1	1	0	0	0	1	0	0
pep517	AEAPLPSPKLE	0.109526	0.00410643	0.0459361	0.00764154	0.00613663	0.0146514	0.178166	-2.48871	0.228327	0.641443	0	Q09666	AHNK_HUMAN	Neuroblast differentiation-associated protein AHNAK (Desmoyokin)	AHNAK PM227	5890	YFPDVEFDIKSPKFKAEAPLPSPKLEGELQ	PKFKAEAPLPSPKLEGELQAPDLELSLPAI	4.53	1151.33	K	A	E	L	E	G	2	0	0	0	0	0	2	0	0	0	2	1	0	0	3	1	0	0	0	0	0	0
pep518	AEAPLPSPKLEGELQ	0.50424	0.406538	0.279223	0.0385105	0.154632	0.0738378	0.224353	-2.15616	0.0139486	1.85547	-1	Q09666	AHNK_HUMAN	Neuroblast differentiation-associated protein AHNAK (Desmoyokin)	AHNAK PM227	5890	YFPDVEFDIKSPKFKAEAPLPSPKLEGELQ	AEAPLPSPKLEGELQAPDLELSLPAIHVEG	4.25	1578.78	K	A	E	L	Q	A	2	0	0	0	0	1	3	1	0	0	3	1	0	0	3	1	0	0	0	0	0	0
pep519	AEDDLPTVELQGVVPRG	0.0646202	0.0379991	0.0850144	0.0707115	0.283928	0.135578	2.61263	1.3855	0.193224	0.713939	0	P00488	F13A_HUMAN	Coagulation factor XIII A chain (Coagulation factor XIIIa) (EC 2.3.2.13) (Protein-glutamine gamma-glutamyltransferase A chain) (Transglutaminase A chain)	F13A1 F13A	732	AFGGRRAVPPNNSNAAEDDLPTVELQGVVP	DDLPTVELQGVVPRGVNLQEFLNVTSVHLF	3.92	1794.98	A	A	E	R	G	V	1	1	0	2	0	1	2	2	0	0	2	0	0	0	2	0	1	0	0	3	0	0
pep520	AEDDPYLGRPEQMFHLDPSLTH	0.264206	0.411783	0.0695181	0.0578222	0.0464348	0.110865	0.288558	-1.79307	0.155197	0.809115	0	P19838	NFKB1_HUMAN	Nuclear factor NF-kappa-B p105 subunit (DNA-binding factor KBF1) (EBP-1) (Nuclear factor of kappa light polypeptide gene enhancer in B-cells 1) [Cleaved into: Nuclear factor NF-kappa-B p50 subunit]	NFKB1	968	______________________________	GRPEQMFHLDPSLTHTIFNPEVFQPQMALP	4.42	2568.8	M	A	E	T	H	T	1	1	0	3	0	1	2	1	2	0	3	0	1	1	3	1	1	0	1	0	0	0
pep521	AEDIMRLREKL	0.0906079	0.0106562	0.0238408	0.0198298	0.0159245	0.0380204	0.589703	-0.76194	0.541499	0.266402	0	P08670	VIME_HUMAN	Vimentin	VIM	466	LTNDKARVEVERDNLAEDIMRLREKLQEEM	RDNLAEDIMRLREKLQEEMLQREEAENTLQ	6.23	1373.63	L	A	E	K	L	Q	1	2	0	1	0	0	2	0	0	1	2	1	1	0	0	0	0	0	0	0	0	0
pep522	AEDKEWMPVTK	0.0371929	0.12398	0.0489311	0.0406988	0.163418	0.0780335	1.34291	0.425362	0.62457	0.204419	0	P15880	RS2_HUMAN	40S ribosomal protein S2 (40S ribosomal protein S4) (Protein LLRep3) (Small ribosomal subunit protein uS5)	RPS2 RPS4	293	RGRGRGRGRGARGGKAEDKEWMPVTKLGRL	RGGKAEDKEWMPVTKLGRLVKDMKIKSLEE	4.68	1333.52	K	A	E	T	K	L	1	0	0	1	0	0	2	0	0	0	0	2	1	0	1	0	1	1	0	1	0	0
pep523	AEDMETKIKN	0.12074	0.0709996	0.158846	0.132121	0.530507	0.253321	2.61263	1.3855	0.193224	0.713939	0	P14854	CX6B1_HUMAN	Cytochrome c oxidase subunit 6B1 (Cytochrome c oxidase subunit VIb isoform 1) (COX VIb-1)	COX6B1 COX6B	86	______________________________	______________________________	4.68	1178.32	M	A	E	K	N	Y	1	0	1	1	0	0	2	0	0	1	0	2	1	0	0	0	1	0	0	0	0	0
pep524	AEDMETKIKNY	0.130064	0.0152965	0.0342224	0.0284648	0.323558	0.0545767	2.26413	1.17896	0.494503	0.305831	0	P14854	CX6B1_HUMAN	Cytochrome c oxidase subunit 6B1 (Cytochrome c oxidase subunit VIb isoform 1) (COX VIb-1)	COX6B1 COX6B	86	______________________________	______________________________	4.68	1341.5	M	A	E	N	Y	K	1	0	1	1	0	0	2	0	0	1	0	2	1	0	0	0	1	0	1	0	0	0
pep525	AEDMETKIKNYK	0.431051	0.326138	0.48716	0.0810399	0.947049	0.155381	0.951076	-0.0723674	0.945916	0.0241475	0	P14854	CX6B1_HUMAN	Cytochrome c oxidase subunit 6B1 (Cytochrome c oxidase subunit VIb isoform 1) (COX VIb-1)	COX6B1 COX6B	86	______________________________	______________________________	6.22	1469.67	M	A	E	Y	K	T	1	0	1	1	0	0	2	0	0	1	0	3	1	0	0	0	1	0	1	0	0	0
pep526	AEDMETKIKNYKTAPF	2.16101	1.67608	0.115963	0.096453	0.387289	0.184933	0.169154	-2.56359	0.153666	0.813423	0	P14854	CX6B1_HUMAN	Cytochrome c oxidase subunit 6B1 (Cytochrome c oxidase subunit VIb isoform 1) (COX VIb-1)	COX6B1 COX6B	86	______________________________	EDMETKIKNYKTAPFDSRFPNQNQTRNCWQ	6.22	1886.15	M	A	E	P	F	D	2	0	1	1	0	0	2	0	0	1	0	3	1	1	1	0	2	0	1	0	0	0
pep527	AEDVDLRVN	0.0196412	0.0115498	0.02584	0.0214926	0.0862995	0.0412087	2.61263	1.3855	0.193224	0.713939	0	P14618	KPYM_HUMAN	Pyruvate kinase PKM (EC 2.7.1.40) (Cytosolic thyroid hormone-binding protein) (CTHBP) (Opa-interacting protein 3) (OIP-3) (Pyruvate kinase 2/3) (Pyruvate kinase muscle isozyme) (Threonine-protein kinase PKM2) (EC 2.7.11.1) (Thyroid hormone-binding protein 1) (THBP1) (Tumor M2-PK) (Tyrosine-protein kinase PKM2) (EC 2.7.10.2) (p58)	PKM OIP3 PK2 PK3 PKM2	531	GIFPVLCKDPVQEAWAEDVDLRVNFAMNVG	PVQEAWAEDVDLRVNFAMNVGKARGFFKKG	4.03	1030.1	W	A	E	V	N	F	1	1	1	2	0	0	1	0	0	0	1	0	0	0	0	0	0	0	0	2	0	0
pep528	AEDVDLRVNF	0.216289	0.320298	0.0256928	0.106851	0.166727	0.040974	0.559423	-0.837989	0.427455	0.369109	0	P14618	KPYM_HUMAN	Pyruvate kinase PKM (EC 2.7.1.40) (Cytosolic thyroid hormone-binding protein) (CTHBP) (Opa-interacting protein 3) (OIP-3) (Pyruvate kinase 2/3) (Pyruvate kinase muscle isozyme) (Threonine-protein kinase PKM2) (EC 2.7.11.1) (Thyroid hormone-binding protein 1) (THBP1) (Tumor M2-PK) (Tyrosine-protein kinase PKM2) (EC 2.7.10.2) (p58)	PKM OIP3 PK2 PK3 PKM2	531	GIFPVLCKDPVQEAWAEDVDLRVNFAMNVG	VQEAWAEDVDLRVNFAMNVGKARGFFKKGD	4.03	1177.28	W	A	E	N	F	A	1	1	1	2	0	0	1	0	0	0	1	0	0	1	0	0	0	0	0	2	0	0
pep529	AEDVTAALAKQGL	0.0660203	0.00776449	0.0173713	0.0144487	0.0116032	0.0277031	0.589703	-0.76194	0.541499	0.266402	0	P11137	MTAP2_HUMAN	Microtubule-associated protein 2 (MAP-2)	MAP2	1827	SGSINLLESPQLATLAEDVTAALAKQGL__	TLAEDVTAALAKQGL_______________	4.37	1286.45	L	A	E	G	L	-	4	0	0	1	0	1	1	1	0	0	2	1	0	0	0	0	1	0	0	1	0	0
pep530	AEDYGVIKTDM	0.0216439	0.0636371	0.0284747	0.0236841	0.0190198	0.0454105	0.774592	-0.368491	0.607153	0.216702	0	Q01995	TAGL_HUMAN	Transgelin (22 kDa actin-binding protein) (Protein WS3-10) (Smooth muscle protein 22-alpha) (SM22-alpha)	TAGLN SM22 WS3-10	201	MVFKQMEQVAQFLKAAEDYGVIKTDMFQTV	FLKAAEDYGVIKTDMFQTVDLFEGKDMAAV	4.03	1241.38	A	A	E	D	M	F	1	0	0	2	0	0	1	1	0	1	0	1	1	0	0	0	1	0	1	1	0	0
pep531	AEEGKKLVAASQA	0.0400046	0.0235242	0.0526301	0.218878	0.0351545	0.0839326	2.9095	1.54077	0.254275	0.594697	0	P02768	ALBU_HUMAN	Albumin	ALB GIG20 GIG42 PRO0903 PRO1708 PRO2044 PRO2619 PRO2675 UNQ696/PRO1341	609	FVEKCCKADDKETCFAEEGKKLVAASQAAL	CFAEEGKKLVAASQAALGL___________	6.19	1301.46	F	A	E	Q	A	A	4	0	0	0	0	1	2	1	0	0	1	2	0	0	0	1	0	0	0	1	0	0
pep532	AEEGKKLVAASQAA	0.554283	2.17192	0.126739	1.05596	0.0169311	0.0404238	0.390233	-1.35759	0.46039	0.336874	0	P02768	ALBU_HUMAN	Albumin	ALB GIG20 GIG42 PRO0903 PRO1708 PRO2044 PRO2619 PRO2675 UNQ696/PRO1341	609	FVEKCCKADDKETCFAEEGKKLVAASQAAL	FAEEGKKLVAASQAALGL____________	6.19	1372.54	F	A	E	A	A	L	5	0	0	0	0	1	2	1	0	0	1	2	0	0	0	1	0	0	0	1	0	0
pep533	AEEGKKLVAASQAALG	13.2826	13.4725	2.4078	15.4099	1.53361	3.87376	0.713827	-0.486354	0.647489	0.188767	0	P02768	ALBU_HUMAN	Albumin	ALB GIG20 GIG42 PRO0903 PRO1708 PRO2044 PRO2619 PRO2675 UNQ696/PRO1341	609	FVEKCCKADDKETCFAEEGKKLVAASQAAL	EEGKKLVAASQAALGL______________	6.19	1542.75	F	A	E	L	G	L	5	0	0	0	0	1	2	2	0	0	2	2	0	0	0	1	0	0	0	1	0	0
pep534	AEEGKKLVAASQAALGL	1.03181	5.01993	0.813826	3.64773	0.10872	0.259572	0.584951	-0.773611	0.623752	0.204988	0	P02768	ALBU_HUMAN	Albumin	ALB GIG20 GIG42 PRO0903 PRO1708 PRO2044 PRO2619 PRO2675 UNQ696/PRO1341	609	FVEKCCKADDKETCFAEEGKKLVAASQAAL	EGKKLVAASQAALGL_______________	6.19	1655.91	F	A	E	G	L	-	5	0	0	0	0	1	2	2	0	0	3	2	0	0	0	1	0	0	0	1	0	0
pep535	AEEISTAISKPVG	0.131693	0.0142022	0.0317742	0.0264284	0.106118	0.0506723	1.03123	0.0443712	0.968142	0.0140607	0	Q9H444	CHM4B_HUMAN	Charged multivesicular body protein 4b (Chromatin-modifying protein 4b) (CHMP4b) (SNF7 homolog associated with Alix 1) (SNF7-2) (hSnf7-2) (Vacuolar protein sorting-associated protein 32-2) (Vps32-2) (hVps32-2)	CHMP4B C20orf178 SHAX1	224	KVDELMQDIADQQELAEEISTAISKPVGFG	ELAEEISTAISKPVGFGEEFDEDELMAELE	4.53	1301.46	L	A	E	V	G	F	2	0	0	0	0	0	2	1	0	2	0	1	0	0	1	2	1	0	0	1	0	0
pep536	AEEISTAISKPVGF	0.0738353	0.082144	0.0194276	0.111288	0.0129767	0.0309824	0.885068	-0.17614	0.861221	0.0648853	0	Q9H444	CHM4B_HUMAN	Charged multivesicular body protein 4b (Chromatin-modifying protein 4b) (CHMP4b) (SNF7 homolog associated with Alix 1) (SNF7-2) (hSnf7-2) (Vacuolar protein sorting-associated protein 32-2) (Vps32-2) (hVps32-2)	CHMP4B C20orf178 SHAX1	224	KVDELMQDIADQQELAEEISTAISKPVGFG	LAEEISTAISKPVGFGEEFDEDELMAELEE	4.53	1448.64	L	A	E	G	F	G	2	0	0	0	0	0	2	1	0	2	0	1	0	1	1	2	1	0	0	1	0	0
pep537	AEEWYKSKF	0.0386894	0.113754	0.0508998	0.0423363	0.0339987	0.0811732	0.774592	-0.368491	0.607153	0.216702	0	P08670	VIME_HUMAN	Vimentin	VIM	466	VRQQYESVAAKNLQEAEEWYKSKFADLSEA	AKNLQEAEEWYKSKFADLSEAANRNNDALR	6.19	1187.32	E	A	E	K	F	A	1	0	0	0	0	0	2	0	0	0	0	2	0	1	0	1	0	1	1	0	0	0
pep538	AEFAEVSKLVTDLTK	0.00536406	0.0157714	0.00705697	0.00586969	0.00471372	0.0112542	0.774592	-0.368491	0.607153	0.216702	0	P02768	ALBU_HUMAN	Albumin	ALB GIG20 GIG42 PRO0903 PRO1708 PRO2044 PRO2619 PRO2675 UNQ696/PRO1341	609	FKAWAVARLSQRFPKAEFAEVSKLVTDLTK	AEFAEVSKLVTDLTKVHTECCHGDLLECAD	4.68	1650.89	K	A	E	T	K	V	2	0	0	1	0	0	2	0	0	0	2	2	0	1	0	1	2	0	0	2	0	0
pep539	AEFLNKSVQK	1.23681	3.63645	1.62715	1.35339	1.08686	2.59491	0.774592	-0.368491	0.607153	0.216702	0	Q05682	CALD1_HUMAN	Caldesmon (CDM)	CALD1 CAD CDM	793	KCFTPKGSSLKIEERAEFLNKSVQKSSGVK	KIEERAEFLNKSVQKSSGVKSTHQAAIVSK	8.64	1163.34	R	A	E	Q	K	S	1	0	1	0	0	1	1	0	0	0	1	2	0	1	0	1	0	0	0	1	0	0
pep540	AEFLNKSVQKSSGVK	0.0288727	0.0848911	0.0379849	0.232879	0.0253721	0.060577	2.10103	1.07109	0.44893	0.347821	0	Q05682	CALD1_HUMAN	Caldesmon (CDM)	CALD1 CAD CDM	793	KCFTPKGSSLKIEERAEFLNKSVQKSSGVK	AEFLNKSVQKSSGVKSTHQAAIVSKIDSRL	9.7	1621.85	R	A	E	V	K	S	1	0	1	0	0	1	1	1	0	0	1	3	0	1	0	3	0	0	0	2	0	0
pep541	AEFTPAVHASLDKFLASVSTVLTSK	0.0401705	0.0236217	0.0528483	0.043957	0.176501	0.0842806	2.61263	1.3855	0.193224	0.713939	0	P69905	HBA_HUMAN	Hemoglobin subunit alpha (Alpha-globin) (Hemoglobin alpha chain) [Cleaved into: Hemopressin]	HBA1; HBA2	142	LLSHCLLVTLAAHLPAEFTPAVHASLDKFL	LDKFLASVSTVLTSKYR_____________	6.8	2620	P	A	E	S	K	Y	4	0	0	1	0	0	1	0	1	0	3	2	0	2	1	4	3	0	0	3	0	0
pep542	AEGGGATTSTQVMVIK	0.0115601	0.00679775	0.0152084	0.12233	0.0101585	0.121269	7.5599	2.91837	0.12044	0.919231	0	P51608	MECP2_HUMAN	Methyl-CpG-binding protein 2 (MeCp-2 protein) (MeCp2)	MECP2	486	KLLVKMPFQTSPGGKAEGGGATTSTQVMVI	EGGGATTSTQVMVIKRPGRKRKAEADPQAI	6.05	1549.76	K	A	E	I	K	R	2	0	0	0	0	1	1	3	0	1	0	1	1	0	0	1	3	0	0	2	0	0
pep543	AEGGGATTSTQVMVIKRPGR	0.0998934	0.0117482	0.026284	0.0218619	0.0175565	0.0419167	0.589703	-0.76194	0.541499	0.266402	0	P51608	MECP2_HUMAN	Methyl-CpG-binding protein 2 (MeCp-2 protein) (MeCp2)	MECP2	486	KLLVKMPFQTSPGGKAEGGGATTSTQVMVI	ATTSTQVMVIKRPGRKRKAEADPQAIPKKR	10.84	2016.3	K	A	E	G	R	K	2	2	0	0	0	1	1	4	0	1	0	1	1	0	1	1	3	0	0	2	0	0
pep544	AEGKAGGAAGLFAKQVQK	0.3199	0.188113	0.420861	0.350054	1.40558	0.671174	2.61263	1.3855	0.193224	0.713939	0	Q9UBW5	BIN2_HUMAN	Bridging integrator 2 (Breast cancer-associated protein 1)	BIN2 BRAP1	565	______________________________	KAGGAAGLFAKQVQKKFSRAQEKVLQKLGK	9.7	1730.98	M	A	E	Q	K	K	5	0	0	0	0	2	1	4	0	0	1	3	0	1	0	0	0	0	0	1	0	0
pep545	AEGKAGGAAGLFAKQVQKK	0.00953442	0.0056066	0.0125435	0.0104332	0.0418923	0.0200039	2.61263	1.3855	0.193224	0.713939	0	Q9UBW5	BIN2_HUMAN	Bridging integrator 2 (Breast cancer-associated protein 1)	BIN2 BRAP1	565	______________________________	AGGAAGLFAKQVQKKFSRAQEKVLQKLGKA	10	1859.16	M	A	E	K	K	F	5	0	0	0	0	2	1	4	0	0	1	4	0	1	0	0	0	0	0	1	0	0
pep546	AEGLLEFLRPAVQQL	0.0114733	0.00674672	0.0150943	0.0627739	0.0100823	0.0240718	2.9095	1.54077	0.254275	0.594697	0	O95295	SNAPN_HUMAN	SNARE-associated protein Snapin (Biogenesis of lysosome-related organelles complex 1 subunit 7) (BLOC-1 subunit 7) (Synaptosomal-associated protein 25-binding protein) (SNAP-associated protein)	SNAPIN BLOC1S7 SNAP25BP SNAPAP	136	GAGTPVAGPTGRDLFAEGLLEFLRPAVQQL	AEGLLEFLRPAVQQLDSHVHAVRESQVELR	4.53	1683.97	F	A	E	Q	L	D	2	1	0	0	0	2	2	1	0	0	4	0	0	1	1	0	0	0	0	1	0	0
pep547	AEGPEVDVNLPK	0.559586	1.11044	0.214636	0.133962	1.09008	0.0513703	0.676731	-0.563345	0.656425	0.182815	0	Q09666	AHNK_HUMAN	Neuroblast differentiation-associated protein AHNAK (Desmoyokin)	AHNAK PM227	5890	MPKMKMPKFSVPGFKAEGPEVDVNLPKADV	GFKAEGPEVDVNLPKADVDISGPKIDVTAP	4.14	1267.4	K	A	E	P	K	A	1	0	1	1	0	0	2	1	0	0	1	1	0	0	2	0	0	0	0	2	0	0
pep548	AEGPQVTGPIEVPAARAEER	0.0511414	0.150365	0.0672816	0.0559621	0.044941	0.107298	0.774592	-0.368491	0.607153	0.216702	0	P52943	CRIP2_HUMAN	Cysteine-rich protein 2 (CRP-2) (Protein ESP1)	CRIP2 CRP2	208	VNIGGAGSYIYEKPLAEGPQVTGPIEVPAA	VTGPIEVPAARAEERKASGPPKGPSRASSV	4.49	2077.28	L	A	E	E	R	K	4	2	0	0	0	1	4	2	0	1	0	0	0	0	3	0	1	0	0	2	0	0
pep549	AEGTVFPKSIETPNVRADPFKELR	1.06455	1.59222	0.190825	0.0317441	0.0254925	0.0608642	0.0414739	-4.59165	0.0900396	1.04557	0	Q92629	SGCD_HUMAN	Delta-sarcoglycan (Delta-SG) (35 kDa dystrophin-associated glycoprotein) (35DAG)	SGCD	289	NNEVVVGAERLRVLGAEGTVFPKSIETPNV	IETPNVRADPFKELRLESPTRSLVMEAPKG	6.3	2702.06	G	A	E	L	R	L	2	2	1	1	0	0	3	1	0	1	1	2	0	2	3	1	2	0	0	2	0	0
pep550	AEIIPQNQKAIASSLK	0.0182768	0.0107475	0.024045	0.421591	0.0160609	0.191731	11.8596	3.56799	0.177337	0.7512	0	O75947	ATP5H_HUMAN	ATP synthase subunit d, mitochondrial (ATPase subunit d) (ATP synthase peripheral stalk subunit d)	ATP5PD ATP5H My032	161	AGRKLALKTIDWVAFAEIIPQNQKAIASSL	EIIPQNQKAIASSLKSWNETLTSRLAALPE	8.64	1710.99	F	A	E	L	K	S	3	0	1	0	0	2	1	0	0	3	1	2	0	0	1	2	0	0	0	0	0	0
pep551	AEIIPQNQKAIASSLKSW	0.0171882	0.0101073	0.0226128	0.0940421	0.0151043	0.0360622	2.9095	1.54077	0.254275	0.594697	0	O75947	ATP5H_HUMAN	ATP synthase subunit d, mitochondrial (ATPase subunit d) (ATP synthase peripheral stalk subunit d)	ATP5PD ATP5H My032	161	AGRKLALKTIDWVAFAEIIPQNQKAIASSL	IPQNQKAIASSLKSWNETLTSRLAALPENP	8.64	1984.28	F	A	E	S	W	N	3	0	1	0	0	2	1	0	0	3	1	2	0	0	1	3	0	1	0	0	0	0
pep552	AEIIPQNQKAIASSLKSWNETLTSR	0.0561457	0.0330158	0.0738653	0.0614381	0.246693	0.117798	2.61263	1.3855	0.193224	0.713939	0	O75947	ATP5H_HUMAN	ATP synthase subunit d, mitochondrial (ATPase subunit d) (ATP synthase peripheral stalk subunit d)	ATP5PD ATP5H My032	161	AGRKLALKTIDWVAFAEIIPQNQKAIASSL	IASSLKSWNETLTSRLAALPENPPAIDWAY	8.63	2786.14	F	A	E	S	R	L	3	1	2	0	0	2	2	0	0	3	2	2	0	0	1	4	2	1	0	0	0	0
pep553	AEIYKNGPVEGAFSVY	0.0384011	0.0225813	0.0505205	0.0420209	0.168727	0.0805684	2.61263	1.3855	0.193224	0.713939	0	P07858	CATB_HUMAN	Cathepsin B (EC 3.4.22.1) (APP secretase) (APPS) (Cathepsin B1) [Cleaved into: Cathepsin B light chain; Cathepsin B heavy chain]	CTSB CPSB	339	GYNSYSVSNSEKDIMAEIYKNGPVEGAFSV	EIYKNGPVEGAFSVYSDFLLYKSGVYQHVT	4.53	1743.93	M	A	E	V	Y	S	2	0	1	0	0	0	2	2	0	1	0	1	0	1	1	1	0	0	2	2	0	0
pep554	AEKAYHEQLSVAEITN	0.0651814	0.00766583	0.0171505	0.0142651	0.0114558	0.0273511	0.589703	-0.76194	0.541499	0.266402	0	P68363	TBA1B_HUMAN	Tubulin alpha-1B chain (EC 3.6.5.-) (Alpha-tubulin ubiquitous) (Tubulin K-alpha-1) (Tubulin alpha-ubiquitous chain) [Cleaved into: Detyrosinated tubulin alpha-1B chain]	TUBA1B	451	PRIHFPLATYAPVISAEKAYHEQLSVAEIT	EKAYHEQLSVAEITNACFEPANQMVKCDPR	4.75	1802.96	S	A	E	T	N	A	3	0	1	0	0	1	3	0	1	1	1	1	0	0	0	1	1	0	1	1	0	0
pep555	AEKLGGSAVIS	0.224779	0.132179	0.29572	2.32378	0.987636	0.471604	5.79614	2.53509	0.132694	0.877149	0	P23528	COF1_HUMAN	Cofilin-1 (18 kDa phosphoprotein) (p18) (Cofilin, non-muscle isoform)	CFL1 CFL	166	LQANCYEEVKDRCTLAEKLGGSAVISLEGK	RCTLAEKLGGSAVISLEGKPL_________	6.05	1031.17	L	A	E	I	S	L	2	0	0	0	0	0	1	2	0	1	1	1	0	0	0	2	0	0	0	1	0	0
pep556	AEKLGGSAVISL	0.111859	0.418417	0.147162	2.00007	1.95833	1.17345	7.57536	2.92131	0.00653441	2.18479	1	P23528	COF1_HUMAN	Cofilin-1 (18 kDa phosphoprotein) (p18) (Cofilin, non-muscle isoform)	CFL1 CFL	166	LQANCYEEVKDRCTLAEKLGGSAVISLEGK	CTLAEKLGGSAVISLEGKPL__________	6.05	1144.33	L	A	E	S	L	E	2	0	0	0	0	0	1	2	0	1	2	1	0	0	0	2	0	0	0	1	0	0
pep557	AEKLGGSAVISLEGKPL	5.53994	7.13824	1.19838	3.20242	35.9221	0.382227	2.84702	1.50945	0.500302	0.300768	0	P23528	COF1_HUMAN	Cofilin-1 (18 kDa phosphoprotein) (p18) (Cofilin, non-muscle isoform)	CFL1 CFL	166	LQANCYEEVKDRCTLAEKLGGSAVISLEGK	KLGGSAVISLEGKPL_______________	6.19	1668.95	L	A	E	P	L	-	2	0	0	0	0	0	2	3	0	1	3	2	0	0	1	2	0	0	0	1	0	0
pep558	AELDPFGAPAGAPGGPA	0.0593074	0.034875	0.0780248	0.0648978	0.260585	0.124431	2.61263	1.3855	0.193224	0.713939	0	P09496	CLCA_HUMAN	Clathrin light chain A (Lca)	CLTA	248	______________________________	LDPFGAPAGAPGGPALGNGVAGAGEEDPAA	3.67	1494.62	M	A	E	P	A	L	5	0	0	1	0	0	1	4	0	0	1	0	0	1	4	0	0	0	0	0	0	0
pep559	AELDPFGAPAGAPGGPALGN	0.0171776	0.0101011	0.0225989	0.0939841	1.4898	0.0360399	32.476	5.0213	0.332632	0.478036	0	P09496	CLCA_HUMAN	Clathrin light chain A (Lca)	CLTA	248	______________________________	FGAPAGAPGGPALGNGVAGAGEEDPAAAFL	3.67	1778.94	M	A	E	G	N	G	5	0	1	1	0	0	1	5	0	0	2	0	0	1	4	0	0	0	0	0	0	0
pep560	AELEQLKGQGK	0.0689853	0.040566	0.480811	0.37744	1.71625	0.144736	3.7916	1.92281	0.341974	0.466007	0	P08670	VIME_HUMAN	Vimentin	VIM	466	IDKVRFLEQQNKILLAELEQLKGQGKSRLG	KILLAELEQLKGQGKSRLGDLYEEEMRELR	6.19	1200.36	L	A	E	G	K	S	1	0	0	0	0	2	2	2	0	0	2	2	0	0	0	0	0	0	0	0	0	0
pep561	AELEQLKGQGKSR	0.398257	0.331836	0.0128642	0.0534994	0.102852	0.0205153	0.238057	-2.07062	0.194872	0.710251	0	P08670	VIME_HUMAN	Vimentin	VIM	466	IDKVRFLEQQNKILLAELEQLKGQGKSRLG	LLAELEQLKGQGKSRLGDLYEEEMRELRRQ	8.63	1443.62	L	A	E	S	R	L	1	1	0	0	0	2	2	2	0	0	2	2	0	0	0	1	0	0	0	0	0	0
pep562	AELEQLKGQGKSRLGD	0.0316342	0.0930105	0.041618	0.0346161	0.0277989	0.0663709	0.774592	-0.368491	0.607153	0.216702	0	P08670	VIME_HUMAN	Vimentin	VIM	466	IDKVRFLEQQNKILLAELEQLKGQGKSRLG	ELEQLKGQGKSRLGDLYEEEMRELRRQVDQ	6.23	1728.92	L	A	E	G	D	L	1	1	0	1	0	2	2	3	0	0	3	2	0	0	0	1	0	0	0	0	0	0
pep563	AELEQLKGQGKSRLGDL	2.41808	7.1096	3.18122	2.64601	2.12491	5.0733	0.774592	-0.368491	0.607153	0.216702	0	P08670	VIME_HUMAN	Vimentin	VIM	466	IDKVRFLEQQNKILLAELEQLKGQGKSRLG	LEQLKGQGKSRLGDLYEEEMRELRRQVDQL	6.23	1842.08	L	A	E	D	L	Y	1	1	0	1	0	2	2	3	0	0	4	2	0	0	0	1	0	0	0	0	0	0
pep564	AELEQLKGQGKSRLGDLY	0.391354	0.619106	0.102973	0.0856487	1.4898	0.164218	1.56243	0.643796	0.685702	0.163865	0	P08670	VIME_HUMAN	Vimentin	VIM	466	IDKVRFLEQQNKILLAELEQLKGQGKSRLG	EQLKGQGKSRLGDLYEEEMRELRRQVDQLT	6.22	2005.26	L	A	E	L	Y	E	1	1	0	1	0	2	2	3	0	0	4	2	0	0	0	1	0	0	1	0	0	0
pep565	AELEQLKGQGKSRLGDLYE	0.138785	0.173403	0.0365172	0.0303735	0.0243918	0.0582364	0.324061	-1.62566	0.137475	0.861777	0	P08670	VIME_HUMAN	Vimentin	VIM	466	IDKVRFLEQQNKILLAELEQLKGQGKSRLG	QLKGQGKSRLGDLYEEEMRELRRQVDQLTN	4.87	2134.37	L	A	E	Y	E	E	1	1	0	1	0	2	3	3	0	0	4	2	0	0	0	1	0	0	1	0	0	0
pep566	AELIQKKLQGEVEK	0.0210393	0.0123719	0.0276794	0.0230225	0.0924426	0.0441421	2.61263	1.3855	0.193224	0.713939	0	O15212	PFD6_HUMAN	Prefoldin subunit 6 (Protein Ke2)	PFDN6 HKE2 PFD6	129	______________________________	MAELIQKKLQGEVEKYQQLQKDLSKSMSGR	6.27	1612.89	M	A	E	E	K	Y	1	0	0	0	0	2	3	1	0	1	2	3	0	0	0	0	0	0	0	1	0	0
pep567	AELIQKKLQGEVEKY	0.158065	0.0185896	0.0415901	0.0345929	0.0277802	0.0663264	0.589703	-0.76194	0.541499	0.266402	0	O15212	PFD6_HUMAN	Prefoldin subunit 6 (Protein Ke2)	PFDN6 HKE2 PFD6	129	______________________________	AELIQKKLQGEVEKYQQLQKDLSKSMSGRQ	6.27	1776.06	M	A	E	K	Y	Q	1	0	0	0	0	2	3	1	0	1	2	3	0	0	0	0	0	0	1	1	0	0
pep568	AELNTHVNVKEKIYAVR	0.0553926	0.162865	0.0728746	0.060614	0.0486768	0.116218	0.774592	-0.368491	0.607153	0.216702	0	Q9NUQ6	SPS2L_HUMAN	SPATS2-like protein (DNA polymerase-transactivated protein 6) (Stress granule and nucleolar protein) (SGNP)	SPATS2L DNAPTP6 SP1224	558	______________________________	LNTHVNVKEKIYAVRSVVPNKSNNEIVLVL	8.55	1984.29	M	A	E	V	R	S	2	1	2	0	0	0	2	0	1	1	1	2	0	0	0	0	1	0	1	3	0	0
pep569	AELQMLLEEEIPSGKRALIESY	0.0130951	0.0385021	0.0172279	0.0143295	0.164664	0.0274745	2.99989	1.58491	0.399573	0.398404	0	Q8IZP0	ABI1_HUMAN	Abl interactor 1 (Abelson interactor 1) (Abi-1) (Abl-binding protein 4) (AblBP4) (Eps8 SH3 domain-binding protein) (Eps8-binding protein) (Nap1-binding protein) (Nap1BP) (Spectrin SH3 domain-binding protein 1) (e3B1)	ABI1 SSH3BP1	508	______________________________	EEEIPSGKRALIESYQNLTRVADYCENNYI	4.33	2519.89	M	A	E	S	Y	Q	2	1	0	0	0	1	5	1	0	2	4	1	1	0	1	2	0	0	1	0	0	0
pep570	AELSGNLVPVKKAAQQR	0.298586	0.0273866	0.306357	0.0509629	0.0409264	0.0977134	0.299848	-1.7377	0.18916	0.72317	0	P16157	ANK1_HUMAN	Ankyrin-1 (ANK-1) (Ankyrin-R) (Erythrocyte ankyrin)	ANK1 ANK	1881	ARSRDIEVLEGMSLFAELSGNLVPVKKAAQ	LSGNLVPVKKAAQQRSFHFQSFRENRLAMP	9.99	1809.1	F	A	E	Q	R	S	3	1	1	0	0	2	1	1	0	0	2	2	0	0	1	1	0	0	0	2	0	0
pep571	AELVKLQQTYAALNSK	0.00973671	0.00572556	0.0128096	0.0532726	0.00855624	0.133964	6.92534	2.79188	0.203297	0.691869	0	P46940	IQGA1_HUMAN	Ras GTPase-activating-like protein IQGAP1 (p195)	IQGAP1 KIAA0051	1657	ARDIRNQRRYRQRRKAELVKLQQTYAALNS	ELVKLQQTYAALNSKATFYGEQVDYYKSYI	8.54	1777.05	K	A	E	S	K	A	3	0	1	0	0	2	1	0	0	0	3	2	0	0	0	1	1	0	1	1	0	0
pep572	AELVQGQSAPVGMKAEGFVDALHR	0.133227	0.0156685	0.614337	0.218461	0.428108	0.0559038	0.920392	-0.119679	0.928645	0.0321505	0	Q96I24	FUBP3_HUMAN	Far upstream element-binding protein 3 (FUSE-binding protein 3)	FUBP3 FBP3	572	______________________________	PVGMKAEGFVDALHRVRQIAAKIDSIPHLN	5.45	2510.85	M	A	E	H	R	V	4	1	0	1	0	2	2	3	1	0	2	1	1	1	1	1	0	0	0	3	0	0
pep573	AEMGSKGVTAGK	0.698531	1.00705	1.48114	2.54915	0.863843	1.82496	1.64368	0.716932	0.273072	0.563723	0	O00499	BIN1_HUMAN	Myc box-dependent-interacting protein 1 (Amphiphysin II) (Amphiphysin-like protein) (Box-dependent myc-interacting protein 1) (Bridging integrator 1)	BIN1 AMPHL	593	______________________________	______________________________	8.64	1135.3	M	A	E	G	K	I	2	0	0	0	0	0	1	3	0	0	0	2	1	0	0	1	1	0	0	1	0	0
pep574	AEMGSKGVTAGKIA	0.091765	0.0539613	0.120726	0.100415	0.403197	0.19253	2.61263	1.3855	0.193224	0.713939	0	O00499	BIN1_HUMAN	Myc box-dependent-interacting protein 1 (Amphiphysin II) (Amphiphysin-like protein) (Box-dependent myc-interacting protein 1) (Bridging integrator 1)	BIN1 AMPHL	593	______________________________	MAEMGSKGVTAGKIASNVQKKLTRAQEKVL	8.64	1319.54	M	A	E	I	A	S	3	0	0	0	0	0	1	3	0	1	0	2	1	0	0	1	1	0	0	1	0	0
pep575	AEMGSKGVTAGKIASN	0.117047	0.068828	0.153987	0.12808	0.514281	0.245573	2.61263	1.3855	0.193224	0.713939	0	O00499	BIN1_HUMAN	Myc box-dependent-interacting protein 1 (Amphiphysin II) (Amphiphysin-like protein) (Box-dependent myc-interacting protein 1) (Bridging integrator 1)	BIN1 AMPHL	593	______________________________	EMGSKGVTAGKIASNVQKKLTRAQEKVLQK	8.64	1520.72	M	A	E	S	N	V	3	0	1	0	0	0	1	3	0	1	0	2	1	0	0	2	1	0	0	1	0	0
pep576	AEMGSKGVTAGKIASNVQK	0.0295004	0.917858	0.0876175	1.31214	0.00518475	0.433662	1.69181	0.758568	0.645044	0.19041	0	O00499	BIN1_HUMAN	Myc box-dependent-interacting protein 1 (Amphiphysin II) (Amphiphysin-like protein) (Box-dependent myc-interacting protein 1) (Bridging integrator 1)	BIN1 AMPHL	593	______________________________	SKGVTAGKIASNVQKKLTRAQEKVLQKLGK	9.7	1876.16	M	A	E	Q	K	K	3	0	1	0	0	1	1	3	0	1	0	3	1	0	0	2	1	0	0	2	0	0
pep577	AEMGSKGVTAGKIASNVQKK	0.203152	0.119461	0.267267	0.222301	0.892609	0.426228	2.61263	1.3855	0.193224	0.713939	0	O00499	BIN1_HUMAN	Myc box-dependent-interacting protein 1 (Amphiphysin II) (Amphiphysin-like protein) (Box-dependent myc-interacting protein 1) (Bridging integrator 1)	BIN1 AMPHL	593	______________________________	KGVTAGKIASNVQKKLTRAQEKVLQKLGKA	10	2004.33	M	A	E	K	K	L	3	0	1	0	0	1	1	3	0	1	0	4	1	0	0	2	1	0	0	2	0	0
pep578	AEMGSKGVTAGKIASNVQKKLTR	0.281717	0.237524	0.826068	0.042426	0.170354	0.0813452	0.21863	-2.19344	0.143618	0.842792	0	O00499	BIN1_HUMAN	Myc box-dependent-interacting protein 1 (Amphiphysin II) (Amphiphysin-like protein) (Box-dependent myc-interacting protein 1) (Bridging integrator 1)	BIN1 AMPHL	593	______________________________	TAGKIASNVQKKLTRAQEKVLQKLGKADET	10.46	2374.78	M	A	E	T	R	A	3	1	1	0	0	1	1	3	0	1	1	4	1	0	0	2	2	0	0	2	0	0
pep579	AEMKLRPSNFR	0.0502967	0.147882	0.0661704	0.0550378	0.0441987	0.105526	0.774592	-0.368491	0.607153	0.216702	0	P24821	TENA_HUMAN	Tenascin (TN) (Cytotactin) (GMEM) (GP 150-225) (Glioma-associated-extracellular matrix antigen) (Hexabrachion) (JI) (Myotendinous antigen) (Neuronectin) (Tenascin-C) (TN-C)	TNC HXB	2201	VNWFHWKGHEHSIQFAEMKLRPSNFRNLEG	SIQFAEMKLRPSNFRNLEGRRKRA______	10.84	1348.59	F	A	E	F	R	N	1	2	1	0	0	0	1	0	0	0	1	1	1	1	1	1	0	0	0	0	0	0
pep580	AEMKLRPSNFRNLEGR	0.0545605	0.00641673	0.014356	0.0119407	0.00958912	0.0228944	0.589703	-0.76194	0.541499	0.266402	0	P24821	TENA_HUMAN	Tenascin (TN) (Cytotactin) (GMEM) (GP 150-225) (Glioma-associated-extracellular matrix antigen) (Hexabrachion) (JI) (Myotendinous antigen) (Neuronectin) (Tenascin-C) (TN-C)	TNC HXB	2201	VNWFHWKGHEHSIQFAEMKLRPSNFRNLEG	EMKLRPSNFRNLEGRRKRA___________	10.74	1918.2	F	A	E	G	R	R	1	3	2	0	0	0	2	1	0	0	2	1	1	1	1	1	0	0	0	0	0	0
pep581	AENGKLVINGNPIT	0.153702	0.0180765	0.0404421	0.281235	0.0270134	0.0644955	1.7564	0.812621	0.582826	0.234461	0	P04406	G3P_HUMAN	Glyceraldehyde-3-phosphate dehydrogenase (GAPDH) (EC 1.2.1.12) (Peptidyl-cysteine S-nitrosylase GAPDH) (EC 2.6.99.-)	GAPDH GAPD CDABP0047 OK/SW-cl.12	335	FQYDSTHGKFHGTVKAENGKLVINGNPITI	KAENGKLVINGNPITIFQERDPSKIKWGDA	6.05	1439.63	K	A	E	I	T	I	1	0	3	0	0	0	1	2	0	2	1	1	0	0	1	0	1	0	0	1	0	0
pep582	AENPGKYNILGTNTIMDK	0.152135	0.0894611	0.200149	0.166475	0.668451	0.31919	2.61263	1.3855	0.193224	0.713939	0	Q00839	HNRPU_HUMAN	Heterogeneous nuclear ribonucleoprotein U (hnRNP U) (GRIP120) (Nuclear p120 ribonucleoprotein) (Scaffold-attachment factor A) (SAF-A) (p120) (pp120)	HNRNPU C1orf199 HNRPU SAFA U21.1	825	GLPGAGKTTWVTKHAAENPGKYNILGTNTI	PGKYNILGTNTIMDKMMVAGFKKQMADTGK	6.11	1979.24	A	A	E	D	K	M	1	0	3	1	0	0	1	2	0	2	1	2	1	0	1	0	2	0	1	0	0	0
pep583	AENQLLKL	0.595648	0.0700527	0.156727	0.130359	0.104686	0.249943	0.589703	-0.76194	0.541499	0.266402	0	P20774	MIME_HUMAN	Mimecan (Osteoglycin) (Osteoinductive factor) (OIF)	OGN OIF SLRR3A	298	DGTFSKLSLLEELSLAENQLLKLPVLPPKL	LLEELSLAENQLLKLPVLPPKLTLFNAKYN	6.05	928.1	L	A	E	K	L	P	1	0	1	0	0	1	1	0	0	0	3	1	0	0	0	0	0	0	0	0	0	0
pep584	AENQLLKLPVLPPK	0.0233814	0.0137492	0.0307606	0.127927	0.0205467	0.0490559	2.9095	1.54077	0.254275	0.594697	0	P20774	MIME_HUMAN	Mimecan (Osteoglycin) (Osteoinductive factor) (OIF)	OGN OIF SLRR3A	298	DGTFSKLSLLEELSLAENQLLKLPVLPPKL	LAENQLLKLPVLPPKLTLFNAKYNKIKSRG	8.64	1559.91	L	A	E	P	K	L	1	0	1	0	0	1	1	0	0	0	4	2	0	0	3	0	0	0	0	1	0	0
pep585	AENQLLKLPVLPPKL	0.0576749	0.00678301	0.0151754	0.0126223	0.0101365	0.0242013	0.589703	-0.76194	0.541499	0.266402	0	P20774	MIME_HUMAN	Mimecan (Osteoglycin) (Osteoinductive factor) (OIF)	OGN OIF SLRR3A	298	DGTFSKLSLLEELSLAENQLLKLPVLPPKL	AENQLLKLPVLPPKLTLFNAKYNKIKSRGI	8.64	1673.07	L	A	E	K	L	T	1	0	1	0	0	1	1	0	0	0	5	2	0	0	3	0	0	0	0	1	0	0
pep586	AENQLLKLPVLPPKLT	8.7426	5.59033	2.21403	10.3063	1.73828	3.68309	0.950488	-0.073259	0.936212	0.0286256	0	P20774	MIME_HUMAN	Mimecan (Osteoglycin) (Osteoinductive factor) (OIF)	OGN OIF SLRR3A	298	DGTFSKLSLLEELSLAENQLLKLPVLPPKL	ENQLLKLPVLPPKLTLFNAKYNKIKSRGIK	8.64	1774.18	L	A	E	L	T	L	1	0	1	0	0	1	1	0	0	0	5	2	0	0	3	0	1	0	0	1	0	0
pep589	AENRLTEMETLQSQLM	0.155264	0.262041	0.0488733	0.00813016	0.00652902	0.0155883	0.0648839	-3.946	0.0777521	1.10929	0	P35579	MYH9_HUMAN	Myosin-9 (Cellular myosin heavy chain, type A) (Myosin heavy chain 9) (Myosin heavy chain, non-muscle IIa) (Non-muscle myosin heavy chain A) (NMMHC-A) (Non-muscle myosin heavy chain IIa) (NMMHC II-a) (NMMHC-IIA)	MYH9	1960	AKEEELVKVREKQLAAENRLTEMETLQSQL	ENRLTEMETLQSQLMAEKLQLQEQLQAETE	4.25	1894.15	A	A	E	L	M	A	1	1	1	0	0	2	3	0	0	0	3	0	2	0	0	1	2	0	0	0	0	0
pep590	AEPAVQRTLLEK	21.2736	10.7483	7.15325	0.601361	9.18368	0.230603	0.255663	-1.96769	0.132045	0.879278	0	P14209	CD99_HUMAN	CD99 antigen (12E7) (E2 antigen) (Protein MIC2) (T-cell surface glycoprotein E2) (CD antigen CD99)	CD99 MIC2 MIC2X MIC2Y	185	AEQGEVDMESHRNANAEPAVQRTLLEK___	NANAEPAVQRTLLEK_______________	6.19	1354.57	N	A	E	E	K	-	2	1	0	0	0	1	2	0	0	0	2	1	0	0	1	0	1	0	0	1	0	0
pep591	AEPDYIEDDNPELIRPQKLINPVK	0.459592	1.8379	0.156017	0.0259536	2.70058	0.049762	1.13156	0.178314	0.921638	0.0354396	0	Q9H098	F107B_HUMAN	Protein FAM107B	FAM107B C10orf45	131	______________________________	NPELIRPQKLINPVKTSRNHQDLHRELLMN	4.3	2807.15	M	A	E	V	K	T	1	1	2	3	0	1	3	0	0	3	2	2	0	0	4	0	0	0	1	1	0	0
pep592	AEPDYIEDDNPELIRPQKLINPVKT	0.0259318	0.0152489	0.0341159	0.0283762	0.113939	0.0544068	2.61263	1.3855	0.193224	0.713939	0	Q9H098	F107B_HUMAN	Protein FAM107B	FAM107B C10orf45	131	______________________________	PELIRPQKLINPVKTSRNHQDLHRELLMNQ	4.3	2908.26	M	A	E	K	T	S	1	1	2	3	0	1	3	0	0	3	2	2	0	0	4	0	1	0	1	1	0	0
pep593	AEPFLSEYQHQPQT	0.0274167	0.0161221	0.0360694	0.030001	0.120463	0.0575222	2.61263	1.3855	0.193224	0.713939	0	O94992	HEXI1_HUMAN	Protein HEXIM1 (Cardiac lineage protein 1) (Estrogen down-regulated gene 1 protein) (Hexamethylene bis-acetamide-inducible protein 1) (Menage a quatre protein 1)	HEXIM1 CLP1 EDG1 HIS1 MAQ1	359	______________________________	MAEPFLSEYQHQPQTSNCTGAAAVQEELNP	4.51	1674.79	M	A	E	Q	T	S	1	0	0	0	0	3	2	0	1	0	1	0	0	1	2	1	1	0	1	0	0	0
pep594	AEPPPPPEPARI	2.17548	0.258605	2.01031	0.0962462	0.409531	0.184537	0.155323	-2.68666	0.113857	0.94364	0	Q8TCZ2	C99L2_HUMAN	CD99 antigen-like protein 2 (MIC2-like protein 1) (CD antigen CD99)	CD99L2 MIC2L1 UNQ1964/PRO4486	262	CEEPQVKYSTLHTQSAEPPPPPEPARI___	TQSAEPPPPPEPARI_______________	4.53	1270.45	S	A	E	R	I	-	2	1	0	0	0	0	2	0	0	1	0	0	0	0	6	0	0	0	0	0	0	0
pep595	AEPQNIEDEAKEQIQSLLH	0.0186664	0.131875	0.0245575	0.0204259	0.0820163	0.0391634	0.808716	-0.306295	0.799158	0.0973676	0	Q12797	ASPH_HUMAN	Aspartyl/asparaginyl beta-hydroxylase (EC 1.14.11.16) (Aspartate beta-hydroxylase) (ASP beta-hydroxylase) (Peptide-aspartate beta-dioxygenase)	ASPH BAH	758	EAEPHTEPEEQVPVEAEPQNIEDEAKEQIQ	NIEDEAKEQIQSLLHEMVHAEHVEGEDLQQ	4.25	2192.37	E	A	E	L	H	E	2	0	1	1	0	3	4	0	1	2	2	1	0	0	1	1	0	0	0	0	0	0
pep596	AEPRSEIPLQEQNYLAVD	0.0266617	0.153745	0.0350762	0.0291749	0.117146	0.0559382	0.938634	-0.0913647	0.932087	0.0305434	0	Q8IWE2	NXP20_HUMAN	Protein NOXP20 (Nervous system overexpressed protein 20) (Protein FAM114A1)	FAM114A1 NOXP20	563	TEDTLAECIDSVSLEAEPRSEIPLQEQNYL	RSEIPLQEQNYLAVDSPPSGGGWAGWGSWG	4	2072.26	E	A	E	V	D	S	2	1	1	1	0	2	3	0	0	1	2	0	0	0	2	1	0	0	1	1	0	0
pep597	AEPSAATQSH	0.0385795	0.0226862	0.353223	0.21108	0.0339021	0.0809426	0.786331	-0.346791	0.817731	0.0873895	0	O95197	RTN3_HUMAN	Reticulon-3 (Homolog of ASY protein) (HAP) (Neuroendocrine-specific protein-like 2) (NSP-like protein 2) (Neuroendocrine-specific protein-like II) (NSP-like protein II) (NSPLII)	RTN3 ASYIP NSPL2	1032	______________________________	______________________________	5.24	998.02	M	A	E	S	H	S	3	0	0	0	0	1	1	0	1	0	0	0	0	0	1	2	1	0	0	0	0	0
pep598	AEPSAATQSHS	0.0360349	0.105949	0.0474076	0.0394316	0.031666	0.0756039	0.774592	-0.368491	0.607153	0.216702	0	O95197	RTN3_HUMAN	Reticulon-3 (Homolog of ASY protein) (HAP) (Neuroendocrine-specific protein-like 2) (NSP-like protein 2) (Neuroendocrine-specific protein-like II) (NSP-like protein II) (NSPLII)	RTN3 ASYIP NSPL2	1032	______________________________	______________________________	5.24	1085.1	M	A	E	H	S	I	3	0	0	0	0	1	1	0	1	0	0	0	0	0	1	3	1	0	0	0	0	0
pep600	AEPSAATQSHSIS	0.361829	0.319702	0.214001	0.321186	0.240253	0.0682563	0.703152	-0.508091	0.363906	0.439011	0	O95197	RTN3_HUMAN	Reticulon-3 (Homolog of ASY protein) (HAP) (Neuroendocrine-specific protein-like 2) (NSP-like protein 2) (Neuroendocrine-specific protein-like II) (NSP-like protein II) (NSPLII)	RTN3 ASYIP NSPL2	1032	______________________________	______________________________	5.24	1285.33	M	A	E	I	S	S	3	0	0	0	0	1	1	0	1	1	0	0	0	0	1	4	1	0	0	0	0	0
pep601	AEPSAATQSHSISS	0.155182	0.0912528	0.204157	0.16981	0.681838	0.325583	2.61263	1.3855	0.193224	0.713939	0	O95197	RTN3_HUMAN	Reticulon-3 (Homolog of ASY protein) (HAP) (Neuroendocrine-specific protein-like 2) (NSP-like protein 2) (Neuroendocrine-specific protein-like II) (NSP-like protein II) (NSPLII)	RTN3 ASYIP NSPL2	1032	______________________________	MAEPSAATQSHSISSSSFGAEPSAPGGGGS	5.24	1372.41	M	A	E	S	S	S	3	0	0	0	0	1	1	0	1	1	0	0	0	0	1	5	1	0	0	0	0	0
pep602	AEPSAATQSHSISSS	0.0409225	0.024064	0.0538377	0.04478	0.179806	0.0858585	2.61263	1.3855	0.193224	0.713939	0	O95197	RTN3_HUMAN	Reticulon-3 (Homolog of ASY protein) (HAP) (Neuroendocrine-specific protein-like 2) (NSP-like protein 2) (Neuroendocrine-specific protein-like II) (NSP-like protein II) (NSPLII)	RTN3 ASYIP NSPL2	1032	______________________________	AEPSAATQSHSISSSSFGAEPSAPGGGGSP	5.24	1459.49	M	A	E	S	S	S	3	0	0	0	0	1	1	0	1	1	0	0	0	0	1	6	1	0	0	0	0	0
pep603	AEPSAATQSHSISSSSF	0.0166675	0.00980115	0.0219278	0.0911933	0.0146468	0.0349697	2.9095	1.54077	0.254275	0.594697	0	O95197	RTN3_HUMAN	Reticulon-3 (Homolog of ASY protein) (HAP) (Neuroendocrine-specific protein-like 2) (NSP-like protein 2) (Neuroendocrine-specific protein-like II) (NSP-like protein II) (NSPLII)	RTN3 ASYIP NSPL2	1032	______________________________	PSAATQSHSISSSSFGAEPSAPGGGGSPGA	5.24	1693.74	M	A	E	S	F	G	3	0	0	0	0	1	1	0	1	1	0	0	0	1	1	7	1	0	0	0	0	0
pep604	AEPSAPESKHKSSLNS	0.0399352	0.117417	0.0525388	0.0436996	0.0350934	0.083787	0.774592	-0.368491	0.607153	0.216702	0	Q8TCJ2	STT3B_HUMAN	Dolichyl-diphosphooligosaccharide--protein glycosyltransferase subunit STT3B (Oligosaccharyl transferase subunit STT3B) (STT3-B) (EC 2.4.99.18) (Source of immunodominant MHC-associated peptides homolog)	STT3B SIMP	826	______________________________	EPSAPESKHKSSLNSSPWSGLMALGNSRHG	6.8	1668.78	M	A	E	N	S	S	2	0	1	0	0	0	2	0	1	0	1	2	0	0	2	5	0	0	0	0	0	0
pep605	AEPSAPESKHKSSLNSSPWSG	0.0253986	0.0149353	0.0334144	0.0277927	0.111596	0.0532881	2.61263	1.3855	0.193224	0.713939	0	Q8TCJ2	STT3B_HUMAN	Dolichyl-diphosphooligosaccharide--protein glycosyltransferase subunit STT3B (Oligosaccharyl transferase subunit STT3B) (STT3-B) (EC 2.4.99.18) (Source of immunodominant MHC-associated peptides homolog)	STT3B SIMP	826	______________________________	ESKHKSSLNSSPWSGLMALGNSRHGHHGPG	6.8	2183.32	M	A	E	S	G	L	2	0	1	0	0	0	2	1	1	0	1	2	0	0	3	7	0	1	0	0	0	0
pep606	AEPSGSPVHVQLPQQAAPVT	0.0693806	0.0540634	0.0728137	0.0441153	0.00708546	0.0169168	0.347082	-1.52665	0.0267489	1.57269	-1	Q9UEW8	STK39_HUMAN	STE20/SPS1-related proline-alanine-rich protein kinase (Ste-20-related kinase) (EC 2.7.11.1) (DCHT) (Serine/threonine-protein kinase 39)	STK39 SPAK	545	______________________________	SPVHVQLPQQAAPVTAAAAAAPAAATAAPA	5.24	2013.24	M	A	E	V	T	A	3	0	0	0	0	3	1	1	1	0	1	0	0	0	4	2	1	0	0	3	0	0
pep607	AEQVALSR	0.0625472	0.0367801	0.0822871	0.068443	0.27482	0.131229	2.61263	1.3855	0.193224	0.713939	0	P11413	G6PD_HUMAN	Glucose-6-phosphate 1-dehydrogenase (G6PD) (EC 1.1.1.49)	G6PD	515	______________________________	______________________________	6.05	872.98	M	A	E	S	R	T	2	1	0	0	0	1	1	0	0	0	1	0	0	0	0	1	0	0	0	1	0	0
pep609	AEQVALSRTQ	0.650802	0.581344	0.433349	0.410354	0.315877	0.228357	0.573156	-0.803001	0.0460087	1.33716	0	P11413	G6PD_HUMAN	Glucose-6-phosphate 1-dehydrogenase (G6PD) (EC 1.1.1.49)	G6PD	515	______________________________	______________________________	6.05	1102.21	M	A	E	T	Q	V	2	1	0	0	0	2	1	0	0	0	1	0	0	0	0	1	1	0	0	1	0	0
pep610	AERAALEELVKL	0.0195409	0.0114908	0.0257081	0.0213829	0.0858589	0.0409983	2.61263	1.3855	0.193224	0.713939	0	P12081	HARS1_HUMAN	Histidine--tRNA ligase, cytoplasmic (EC 6.1.1.21) (Histidyl-tRNA synthetase) (HisRS)	HARS1 HARS HRS	509	______________________________	______________________________	4.79	1341.57	M	A	E	K	L	Q	3	1	0	0	0	0	3	0	0	0	3	1	0	0	0	0	0	0	0	1	0	0
pep611	AERFLTAGRTDPAHDVRVAVVQ	0.304974	3.26308	0.401224	0.333721	1.33999	0.639857	0.58287	-0.778754	0.615525	0.210754	0	P12109	CO6A1_HUMAN	Collagen alpha-1(VI) chain	COL6A1	1028	GSHNFDTTKRFAKRLAERFLTAGRTDPAHD	GRTDPAHDVRVAVVQYSGTGQQRPERASLQ	6.8	2408.7	L	A	E	V	Q	Y	4	3	0	2	0	1	1	1	1	0	1	0	0	1	1	0	2	0	0	4	0	0
pep612	AERGELDLTGAKQNTGVWLVK	0.0290559	0.0854298	0.0382259	0.0317947	0.0255331	0.0609613	0.774592	-0.368491	0.607153	0.216702	0	P13984	T2FB_HUMAN	General transcription factor IIF subunit 2 (General transcription factor IIF 30 kDa subunit) (Transcription initiation factor IIF subunit beta) (TFIIF-beta) (Transcription initiation factor RAP30)	GTF2F2 RAP30	249	______________________________	DLTGAKQNTGVWLVKVPKYLSQQWAKASGR	6.23	2285.59	M	A	E	V	K	V	2	1	1	1	0	1	2	3	0	0	3	2	0	0	0	0	2	1	0	2	0	0
pep613	AERHGYIKGIVKDIIHDPGRGAPL	0.203152	0.119461	0.267267	0.222301	0.892609	0.426228	2.61263	1.3855	0.193224	0.713939	0	P62917	RL8_HUMAN	60S ribosomal protein L8 (Large ribosomal subunit protein uL2)	RPL8	257	VKHRKGAARLRAVDFAERHGYIKGIVKDII	IVKDIIHDPGRGAPLAKVVFRDPYRFKKRT	8.55	2613.02	F	A	E	P	L	A	2	2	0	2	0	0	1	4	2	4	1	2	0	0	2	0	0	0	1	1	0	0
pep614	AERVGAGAPV	22.8472	12.0689	5.40027	4.49171	3.60713	8.61215	0.414496	-1.27057	0.212635	0.672365	0	Q6FI13	H2A2A_HUMAN	Histone H2A type 2-A (H2A-clustered histone 18) (H2A-clustered histone 19) (Histone H2A.2) (Histone H2A/o)	H2AC18 H2AFO HIST2H2AA HIST2H2AA3; H2AC19 HIST2H2AA4	130	FPVGRVHRLLRKGNYAERVGAGAPVYMAAV	RKGNYAERVGAGAPVYMAAVLEYLTAEILE	6.05	926.04	Y	A	E	P	V	Y	3	1	0	0	0	0	1	2	0	0	0	0	0	0	1	0	0	0	0	2	0	0
pep615	AERVGAGAPVYL	1.21858	1.02264	0.320634	0.26669	0.214169	0.511336	0.387295	-1.3685	0.142957	0.844794	0	Q9BTM1	H2AJ_HUMAN	Histone H2A.J (H2a/j)	H2AJ H2AFJ	129	FPVGRVHRLLRKGNYAERVGAGAPVYLAAV	GNYAERVGAGAPVYLAAVLEYLTAEILELA	6.05	1202.38	Y	A	E	Y	L	A	3	1	0	0	0	0	1	2	0	0	1	0	0	0	1	0	0	0	1	2	0	0
pep616	AERVGAGAPVYLAAV	0.0753501	0.0443087	0.0991307	0.412264	0.0662147	0.15809	2.9095	1.54077	0.254275	0.594697	0	Q9BTM1	H2AJ_HUMAN	Histone H2A.J (H2a/j)	H2AJ H2AFJ	129	FPVGRVHRLLRKGNYAERVGAGAPVYLAAV	AERVGAGAPVYLAAVLEYLTAEILELAGNA	6.05	1443.67	Y	A	E	A	V	L	5	1	0	0	0	0	1	2	0	0	1	0	0	0	1	0	0	0	1	3	0	0
pep617	AERVGAGAPVYLAAVL	0.109299	0.00965486	0.0216006	0.151097	0.103869	0.172239	3.03942	1.6038	0.0627703	1.20225	0	Q9BTM1	H2AJ_HUMAN	Histone H2A.J (H2a/j)	H2AJ H2AFJ	129	FPVGRVHRLLRKGNYAERVGAGAPVYLAAV	ERVGAGAPVYLAAVLEYLTAEILELAGNAA	6.05	1556.83	Y	A	E	V	L	E	5	1	0	0	0	0	1	2	0	0	2	0	0	0	1	0	0	0	1	3	0	0
pep618	AERVGAGAPVYLAAVLE	1.13185	0.52918	0.112606	0.468306	0.454799	0.17958	0.621708	-0.685691	0.511134	0.291466	0	Q9BTM1	H2AJ_HUMAN	Histone H2A.J (H2a/j)	H2AJ H2AFJ	129	FPVGRVHRLLRKGNYAERVGAGAPVYLAAV	RVGAGAPVYLAAVLEYLTAEILELAGNAAR	4.53	1685.94	Y	A	E	L	E	Y	5	1	0	0	0	0	2	2	0	0	2	0	0	0	1	0	0	0	1	3	0	0
pep619	AERVGAGAPVYLAAVLEY	0.964463	0.614825	0.340969	0.662082	0.0184995	0.220842	0.469429	-1.09102	0.264665	0.577303	0	Q9BTM1	H2AJ_HUMAN	Histone H2A.J (H2a/j)	H2AJ H2AFJ	129	FPVGRVHRLLRKGNYAERVGAGAPVYLAAV	VGAGAPVYLAAVLEYLTAEILELAGNAARD	4.53	1849.12	Y	A	E	E	Y	L	5	1	0	0	0	0	2	2	0	0	2	0	0	0	1	0	0	0	2	3	0	0
pep620	AERVGAGAPVYM	0.417489	0.245499	0.549249	0.456842	1.83436	0.875922	2.61263	1.3855	0.193224	0.713939	0	Q6FI13	H2A2A_HUMAN	Histone H2A type 2-A (H2A-clustered histone 18) (H2A-clustered histone 19) (Histone H2A.2) (Histone H2A/o)	H2AC18 H2AFO HIST2H2AA HIST2H2AA3; H2AC19 HIST2H2AA4	130	FPVGRVHRLLRKGNYAERVGAGAPVYMAAV	GNYAERVGAGAPVYMAAVLEYLTAEILELA	6.05	1220.41	Y	A	E	Y	M	A	3	1	0	0	0	0	1	2	0	0	0	0	1	0	1	0	0	0	1	2	0	0
pep621	AERVGAGAPVYMAAVL	0.0102285	0.00601473	0.0672829	0.0111926	0.076496	0.0214601	1.30676	0.385996	0.777918	0.109066	0	Q6FI13	H2A2A_HUMAN	Histone H2A type 2-A (H2A-clustered histone 18) (H2A-clustered histone 19) (Histone H2A.2) (Histone H2A/o)	H2AC18 H2AFO HIST2H2AA HIST2H2AA3; H2AC19 HIST2H2AA4	130	FPVGRVHRLLRKGNYAERVGAGAPVYMAAV	ERVGAGAPVYMAAVLEYLTAEILELAGNAA	6.05	1574.86	Y	A	E	V	L	E	5	1	0	0	0	0	1	2	0	0	1	0	1	0	1	0	0	0	1	3	0	0
pep622	AERVGAGAPVYMAAVLE	1.89412	1.02321	0.761246	0.758414	0.898244	0.125619	0.484503	-1.04542	0.203999	0.690373	0	Q6FI13	H2A2A_HUMAN	Histone H2A type 2-A (H2A-clustered histone 18) (H2A-clustered histone 19) (Histone H2A.2) (Histone H2A/o)	H2AC18 H2AFO HIST2H2AA HIST2H2AA3; H2AC19 HIST2H2AA4	130	FPVGRVHRLLRKGNYAERVGAGAPVYMAAV	RVGAGAPVYMAAVLEYLTAEILELAGNAAR	4.53	1703.97	Y	A	E	L	E	Y	5	1	0	0	0	0	2	2	0	0	1	0	1	0	1	0	0	0	1	3	0	0
pep623	AERVGAGAPVYMAAVLEY	0.683248	0.424002	0.14082	0.117128	0.470305	0.224574	0.65061	-0.620134	0.483252	0.315827	0	Q6FI13	H2A2A_HUMAN	Histone H2A type 2-A (H2A-clustered histone 18) (H2A-clustered histone 19) (Histone H2A.2) (Histone H2A/o)	H2AC18 H2AFO HIST2H2AA HIST2H2AA3; H2AC19 HIST2H2AA4	130	FPVGRVHRLLRKGNYAERVGAGAPVYMAAV	VGAGAPVYMAAVLEYLTAEILELAGNAARD	4.53	1867.15	Y	A	E	E	Y	L	5	1	0	0	0	0	2	2	0	0	1	0	1	0	1	0	0	0	2	3	0	0
pep624	AERYGINTTDIFQTVDLW	0.066	0.0388105	0.0868297	0.0722213	0.289991	0.138473	2.61263	1.3855	0.193224	0.713939	0	P37802	TAGL2_HUMAN	Transgelin-2 (Epididymis tissue protein Li 7e) (SM22-alpha homolog)	TAGLN2 KIAA0120 CDABP0035	199	MAFKQMEQISQFLQAAERYGINTTDIFQTV	YGINTTDIFQTVDLWEGKNMACVQRTLMNL	4.03	2142.35	A	A	E	L	W	E	1	1	1	2	0	1	1	1	0	2	1	0	0	1	0	0	3	1	1	1	0	0
pep625	AESDWDTVTVLR	1.36018	0.828641	1.70985	0.704287	0.841855	0.326483	0.480323	-1.05792	0.0867647	1.06166	0	O60869	EDF1_HUMAN	Endothelial differentiation-related factor 1 (EDF-1) (Multiprotein-bridging factor 1) (MBF1)	EDF1	148	______________________________	______________________________	4.03	1391.5	M	A	E	L	R	K	1	1	0	2	0	0	1	0	0	0	1	0	0	0	0	1	2	1	0	2	0	0
pep626	AESDWDTVTVLRK	0.142155	0.149878	0.321389	0.031111	0.290449	0.0596504	0.621448	-0.686293	0.485423	0.313879	0	O60869	EDF1_HUMAN	Endothelial differentiation-related factor 1 (EDF-1) (Multiprotein-bridging factor 1) (MBF1)	EDF1	148	______________________________	______________________________	4.56	1519.67	M	A	E	R	K	K	1	1	0	2	0	0	1	0	0	0	1	1	0	0	0	1	2	1	0	2	0	0
pep627	AESDWDTVTVLRKK	0.0361564	0.0212613	0.0475674	0.0395646	0.158864	0.0758588	2.61263	1.3855	0.193224	0.713939	0	O60869	EDF1_HUMAN	Endothelial differentiation-related factor 1 (EDF-1) (Multiprotein-bridging factor 1) (MBF1)	EDF1	148	______________________________	MAESDWDTVTVLRKKGPTAAQAKSKQAILA	6.17	1647.85	M	A	E	K	K	G	1	1	0	2	0	0	1	0	0	0	1	2	0	0	0	1	2	1	0	2	0	0
pep628	AESDWDTVTVLRKKGPT	0.161382	0.0159372	0.178279	0.0296571	0.804361	0.0568627	2.5053	1.32498	0.528758	0.276743	0	O60869	EDF1_HUMAN	Endothelial differentiation-related factor 1 (EDF-1) (Multiprotein-bridging factor 1) (MBF1)	EDF1	148	______________________________	SDWDTVTVLRKKGPTAAQAKSKQAILAAQR	6.17	1903.12	M	A	E	P	T	A	1	1	0	2	0	0	1	1	0	0	1	2	0	0	1	1	3	1	0	2	0	0
pep629	AESDWDTVTVLRKKGPTA	0.386306	0.195345	0.525521	0.0727025	0.515891	0.139395	0.657521	-0.604892	0.493471	0.306739	0	O60869	EDF1_HUMAN	Endothelial differentiation-related factor 1 (EDF-1) (Multiprotein-bridging factor 1) (MBF1)	EDF1	148	______________________________	DWDTVTVLRKKGPTAAQAKSKQAILAAQRR	6.17	1974.2	M	A	E	T	A	A	2	1	0	2	0	0	1	1	0	0	1	2	0	0	1	1	3	1	0	2	0	0
pep630	AESDWDTVTVLRKKGPTAA	0.203258	0.597617	0.267406	0.222417	0.178615	0.42645	0.774592	-0.368491	0.607153	0.216702	0	O60869	EDF1_HUMAN	Endothelial differentiation-related factor 1 (EDF-1) (Multiprotein-bridging factor 1) (MBF1)	EDF1	148	______________________________	WDTVTVLRKKGPTAAQAKSKQAILAAQRRG	6.17	2045.28	M	A	E	A	A	Q	3	1	0	2	0	0	1	1	0	0	1	2	0	0	1	1	3	1	0	2	0	0
pep631	AESDWDTVTVLRKKGPTAAQ	0.0690672	0.0406141	0.0908649	0.0755776	0.303468	0.144908	2.61263	1.3855	0.193224	0.713939	0	O60869	EDF1_HUMAN	Endothelial differentiation-related factor 1 (EDF-1) (Multiprotein-bridging factor 1) (MBF1)	EDF1	148	______________________________	DTVTVLRKKGPTAAQAKSKQAILAAQRRGE	6.17	2173.41	M	A	E	A	Q	A	3	1	0	2	0	1	1	1	0	0	1	2	0	0	1	1	3	1	0	2	0	0
pep632	AESDWDTVTVLRKKGPTAAQAK	1.20282	1.6788	1.46731	0.244089	1.00852	0.468003	0.395641	-1.33774	0.0299044	1.52427	-1	O60869	EDF1_HUMAN	Endothelial differentiation-related factor 1 (EDF-1) (Multiprotein-bridging factor 1) (MBF1)	EDF1	148	______________________________	VTVLRKKGPTAAQAKSKQAILAAQRRGEDV	8.54	2372.66	M	A	E	A	K	S	4	1	0	2	0	1	1	1	0	0	1	3	0	0	1	1	3	1	0	2	0	0
pep633	AESDWDTVTVLRKKGPTAAQAKSK	0.0173242	0.0101873	0.113959	0.0189572	0.173184	0.0363474	1.6151	0.691624	0.649529	0.187402	0	O60869	EDF1_HUMAN	Endothelial differentiation-related factor 1 (EDF-1) (Multiprotein-bridging factor 1) (MBF1)	EDF1	148	______________________________	VLRKKGPTAAQAKSKQAILAAQRRGEDVET	9.53	2587.92	M	A	E	S	K	Q	4	1	0	2	0	1	1	1	0	0	1	4	0	0	1	2	3	1	0	2	0	0
pep634	AESIIIRVQSPDGVK	0.0362904	0.0213401	0.0477437	0.198556	0.0318906	0.07614	2.9095	1.54077	0.254275	0.594697	0	Q8TAT6	NPL4_HUMAN	Nuclear protein localization protein 4 homolog (Protein NPL4)	NPLOC4 KIAA1499 NPL4	608	______________________________	AESIIIRVQSPDGVKRITATKRETAATFLK	6.11	1611.86	M	A	E	V	K	R	1	1	0	1	0	1	1	1	0	3	0	1	0	0	1	2	0	0	0	2	0	0
pep635	AESLPKIGDLHPQIVNLLK	0.0104464	0.110463	0.0137433	0.0571554	0.119836	0.0219173	1.4772	0.562869	0.64856	0.18805	0	P12111	CO6A3_HUMAN	Collagen alpha-3(VI) chain	COL6A3	3177	AELEQIVLSPAFILAAESLPKIGDLHPQIV	PKIGDLHPQIVNLLKSVHNGAPAPVSGEKD	6.8	2085.47	A	A	E	L	K	S	1	0	1	1	0	1	1	1	1	2	4	2	0	0	2	1	0	0	0	1	0	0
pep636	AESNGLYSSEYVHSSFSGFLVAPM	0.0230169	0.116887	0.151406	0.182118	0.0202264	0.0482912	0.860374	-0.216964	0.840079	0.0756801	0	Q03692	COAA1_HUMAN	Collagen alpha-1(X) chain	COL10A1	680	IDLTENDQVWLQLPNAESNGLYSSEYVHSS	EYVHSSFSGFLVAPM_______________	4.51	2579.82	N	A	E	P	M	-	2	0	1	0	0	0	2	2	1	0	2	0	1	2	1	6	0	0	2	2	0	0
pep637	AESSDKLYR	0.0156291	0.00919049	0.0205616	0.0171023	0.068671	0.032791	2.61263	1.3855	0.193224	0.713939	0	P09874	PARP1_HUMAN	Poly [ADP-ribose] polymerase 1 (PARP-1) (EC 2.4.2.30) (ADP-ribosyltransferase diphtheria toxin-like 1) (ARTD1) (DNA ADP-ribosyltransferase PARP1) (EC 2.4.2.-) (NAD(+) ADP-ribosyltransferase 1) (ADPRT 1) (Poly[ADP-ribose] synthase 1) (Protein poly-ADP-ribosyltransferase PARP1) (EC 2.4.2.-) [Cleaved into: Poly [ADP-ribose] polymerase 1, processed C-terminus (Poly [ADP-ribose] polymerase 1, 89-kDa f…	PARP1 ADPRT PPOL	1014	______________________________	______________________________	6.11	1068.15	M	A	E	Y	R	V	1	1	0	1	0	0	1	0	0	0	1	1	0	0	0	2	0	0	1	0	0	0
pep638	AESSDKLYRVEY	0.110331	0.0724568	0.0290303	0.0241462	0.153225	0.0462966	1.05594	0.078531	0.936056	0.0286983	0	P09874	PARP1_HUMAN	Poly [ADP-ribose] polymerase 1 (PARP-1) (EC 2.4.2.30) (ADP-ribosyltransferase diphtheria toxin-like 1) (ARTD1) (DNA ADP-ribosyltransferase PARP1) (EC 2.4.2.-) (NAD(+) ADP-ribosyltransferase 1) (ADPRT 1) (Poly[ADP-ribose] synthase 1) (Protein poly-ADP-ribosyltransferase PARP1) (EC 2.4.2.-) [Cleaved into: Poly [ADP-ribose] polymerase 1, processed C-terminus (Poly [ADP-ribose] polymerase 1, 89-kDa f…	PARP1 ADPRT PPOL	1014	______________________________	______________________________	4.68	1459.58	M	A	E	E	Y	A	1	1	0	1	0	0	2	0	0	0	1	1	0	0	0	2	0	0	2	1	0	0
pep639	AETEERSLDN	0.0198244	0.0582875	0.026081	0.0216931	1.04919	0.0415931	10.6771	3.41645	0.378154	0.422332	0	Q9UKY7	CDV3_HUMAN	Protein CDV3 homolog	CDV3 H41	258	______________________________	______________________________	4	1163.16	M	A	E	D	N	F	1	1	1	1	0	0	3	0	0	0	1	0	0	0	0	1	1	0	0	0	0	0
pep640	AETEERSLDNF	0.386378	0.565043	0.145298	0.0241705	0.752589	0.0463431	0.750514	-0.414049	0.751038	0.124338	0	Q9UKY7	CDV3_HUMAN	Protein CDV3 homolog	CDV3 H41	258	______________________________	______________________________	4	1310.34	M	A	E	N	F	F	1	1	1	1	0	0	3	0	0	0	1	0	0	1	0	1	1	0	0	0	0	0
pep641	AETEERSLDNFFAK	0.0192083	0.0112952	0.0252704	0.0210189	0.0843973	0.0403004	2.61263	1.3855	0.193224	0.713939	0	Q9UKY7	CDV3_HUMAN	Protein CDV3 homolog	CDV3 H41	258	______________________________	MAETEERSLDNFFAKRDKKKKKERSNRAAS	4.41	1656.77	M	A	E	A	K	R	2	1	1	1	0	0	3	0	0	0	1	1	0	2	0	1	1	0	0	0	0	0
pep642	AETTPSMIPSQSRAFQTV	0.158528	0.211601	0.209523	0.0346942	0.0278616	0.0665206	0.222679	-2.16696	0.00204047	2.69027	-1	Q9H6B4	CLMP_HUMAN	CXADR-like membrane protein (Adipocyte adhesion molecule) (Coxsackie- and adenovirus receptor-like membrane protein) (CAR-like membrane protein)	CLMP ACAM ASAM UNQ318/PRO363	373	RGSEPKKVHHANLTKAETTPSMIPSQSRAF	TPSMIPSQSRAFQTV_______________	6.05	1951.18	K	A	E	T	V	-	2	1	0	0	0	2	1	0	0	1	0	0	1	1	2	3	3	0	0	1	0	0
pep643	AETVADTRR	0.534324	0.522064	1.12392	1.48771	3.63763	0.984315	2.8022	1.48656	0.192886	0.7147	0	O60493	SNX3_HUMAN	Sorting nexin-3 (Protein SDP3)	SNX3	162	______________________________	______________________________	6.12	1018.09	M	A	E	R	R	L	2	2	0	1	0	0	1	0	0	0	0	0	0	0	0	0	2	0	0	1	0	0
pep644	AETVADTRRL	0.120971	0.355679	0.15915	0.132374	1.2048	0.253807	2.50234	1.32328	0.410475	0.386713	0	O60493	SNX3_HUMAN	Sorting nexin-3 (Protein SDP3)	SNX3	162	______________________________	______________________________	6.12	1131.25	M	A	E	R	L	I	2	2	0	1	0	0	1	0	0	0	1	0	0	0	0	0	2	0	0	1	0	0
pep645	AETVADTRRLIT	0.0381543	0.0224362	0.250979	0.0417508	0.0335284	0.0800505	0.49854	-1.00422	0.526083	0.278946	0	O60493	SNX3_HUMAN	Sorting nexin-3 (Protein SDP3)	SNX3	162	______________________________	______________________________	6.12	1345.52	M	A	E	I	T	K	2	2	0	1	0	0	1	0	0	1	1	0	0	0	0	0	3	0	0	1	0	0
pep646	AETVADTRRLITKPQ	0.176443	0.518776	0.232129	0.193075	1.64736	0.37019	2.38381	1.25327	0.414439	0.382539	0	O60493	SNX3_HUMAN	Sorting nexin-3 (Protein SDP3)	SNX3	162	______________________________	AETVADTRRLITKPQNLNDAYGPPSNFLEI	8.79	1698.94	M	A	E	P	Q	N	2	2	0	1	0	1	1	0	0	1	1	1	0	0	1	0	3	0	0	1	0	0
pep647	AETVADTRRLITKPQN	0.171082	0.100603	0.225076	0.187208	0.7517	0.358942	2.61263	1.3855	0.193224	0.713939	0	O60493	SNX3_HUMAN	Sorting nexin-3 (Protein SDP3)	SNX3	162	______________________________	ETVADTRRLITKPQNLNDAYGPPSNFLEID	8.79	1813.04	M	A	E	Q	N	L	2	2	1	1	0	1	1	0	0	1	1	1	0	0	1	0	3	0	0	1	0	0
pep648	AETVADTRRLITKPQNL	1.15157	1.25539	0.902497	3.02886	2.05238	0.287854	1.62235	0.698081	0.443831	0.352782	0	O60493	SNX3_HUMAN	Sorting nexin-3 (Protein SDP3)	SNX3	162	______________________________	TVADTRRLITKPQNLNDAYGPPSNFLEIDV	8.79	1926.2	M	A	E	N	L	N	2	2	1	1	0	1	1	0	0	1	2	1	0	0	1	0	3	0	0	1	0	0
pep649	AETVADTRRLITKPQNLN	0.0476364	0.028012	0.313353	0.0521267	3.18982	0.0999447	8.59096	3.10282	0.398376	0.399707	0	O60493	SNX3_HUMAN	Sorting nexin-3 (Protein SDP3)	SNX3	162	______________________________	VADTRRLITKPQNLNDAYGPPSNFLEIDVS	8.79	2040.31	M	A	E	L	N	D	2	2	2	1	0	1	1	0	0	1	2	1	0	0	1	0	3	0	0	1	0	0
pep650	AETVADTRRLITKPQNLND	0.221212	0.162216	0.0582053	0.0484127	0.0388784	0.0928237	0.407839	-1.29393	0.159176	0.798122	0	O60493	SNX3_HUMAN	Sorting nexin-3 (Protein SDP3)	SNX3	162	______________________________	ADTRRLITKPQNLNDAYGPPSNFLEIDVSN	6.17	2155.4	M	A	E	N	D	A	2	2	2	2	0	1	1	0	0	1	2	1	0	0	1	0	3	0	0	1	0	0
pep651	AETVADTRRLITKPQNLNDAY	0.508743	0.29916	0.669303	0.556698	2.23531	1.06738	2.61263	1.3855	0.193224	0.713939	0	O60493	SNX3_HUMAN	Sorting nexin-3 (Protein SDP3)	SNX3	162	______________________________	TRRLITKPQNLNDAYGPPSNFLEIDVSNPQ	6.17	2389.65	M	A	E	A	Y	G	3	2	2	2	0	1	1	0	0	1	2	1	0	0	1	0	3	0	1	1	0	0
pep652	AEVEQKKKRTF	0.108856	0.0128023	0.0286422	0.0238234	0.806818	0.0456775	5.83045	2.54361	0.40324	0.394436	0	P62841	RS15_HUMAN	40S ribosomal protein S15 (RIG protein) (Small ribosomal subunit protein uS19)	RPS15 RIG	145	______________________________	______________________________	9.7	1363.58	M	A	E	T	F	R	1	1	0	0	0	1	2	0	0	0	0	3	0	1	0	0	1	0	0	1	0	0
pep653	AEVEQKKKRTFR	2.27788	1.74483	2.94204	0.0681022	3.24532	0.026115	0.479492	-1.06042	0.341706	0.466347	0	P62841	RS15_HUMAN	40S ribosomal protein S15 (RIG protein) (Small ribosomal subunit protein uS19)	RPS15 RIG	145	______________________________	______________________________	10.28	1519.77	M	A	E	F	R	K	1	2	0	0	0	1	2	0	0	0	0	3	0	1	0	0	1	0	0	1	0	0
pep654	AEVEQKKKRTFRKF	0.0765467	0.0450124	0.100705	0.0837621	0.336331	0.160601	2.61263	1.3855	0.193224	0.713939	0	P62841	RS15_HUMAN	40S ribosomal protein S15 (RIG protein) (Small ribosomal subunit protein uS19)	RPS15 RIG	145	______________________________	MAEVEQKKKRTFRKFTYRGVDLDQLLDMSY	10.45	1795.12	M	A	E	K	F	T	1	2	0	0	0	1	2	0	0	0	0	4	0	2	0	0	1	0	0	1	0	0
pep655	AEVEQKKKRTFRKFT	0.0617488	0.181553	0.0812368	0.0675693	5.74144	0.129553	18.2985	4.19365	0.376205	0.424576	0	P62841	RS15_HUMAN	40S ribosomal protein S15 (RIG protein) (Small ribosomal subunit protein uS19)	RPS15 RIG	145	______________________________	AEVEQKKKRTFRKFTYRGVDLDQLLDMSYE	10.45	1896.22	M	A	E	F	T	Y	1	2	0	0	0	1	2	0	0	0	0	4	0	2	0	0	2	0	0	1	0	0
pep656	AEVEQKKKRTFRKFTYRGVDLDQ	0.0706939	0.0415707	0.0930049	0.0773576	0.310615	0.148321	2.61263	1.3855	0.193224	0.713939	0	P62841	RS15_HUMAN	40S ribosomal protein S15 (RIG protein) (Small ribosomal subunit protein uS19)	RPS15 RIG	145	______________________________	RTFRKFTYRGVDLDQLLDMSYEQLMQLYSA	9.82	2843.24	M	A	E	D	Q	L	1	3	0	2	0	2	2	1	0	0	1	4	0	2	0	0	2	0	1	2	0	0
pep657	AEVHVQQANQQ	0.162804	0.176325	0.042837	0.0356301	0.0286131	0.068315	0.347041	-1.52682	0.132822	0.876731	0	O15400	STX7_HUMAN	Syntaxin-7	STX7	261	EQGDVIDSIEANVENAEVHVQQANQQLSRA	NVENAEVHVQQANQQLSRAADYQRKSRKTL	5.24	1251.32	N	A	E	Q	Q	L	2	0	1	0	0	4	1	0	1	0	0	0	0	0	0	0	0	0	0	2	0	0
pep658	AEVHVQQANQQL	0.0790759	0.0908276	0.0208065	0.0173059	0.0138977	0.0331814	0.337607	-1.56658	0.133951	0.873054	0	O15400	STX7_HUMAN	Syntaxin-7	STX7	261	EQGDVIDSIEANVENAEVHVQQANQQLSRA	VENAEVHVQQANQQLSRAADYQRKSRKTLC	5.24	1364.48	N	A	E	Q	L	S	2	0	1	0	0	4	1	0	1	0	1	0	0	0	0	0	0	0	0	2	0	0
pep659	AEVHVQQANQQLS	0.0239474	0.33813	0.0315052	0.131024	0.021044	0.0502434	0.514025	-0.96009	0.58866	0.230135	0	O15400	STX7_HUMAN	Syntaxin-7	STX7	261	EQGDVIDSIEANVENAEVHVQQANQQLSRA	ENAEVHVQQANQQLSRAADYQRKSRKTLCI	5.24	1451.56	N	A	E	L	S	R	2	0	1	0	0	4	1	0	1	0	1	0	0	0	0	1	0	0	0	2	0	0
pep660	AEVKQQASSWVPL	0.0296701	0.0174471	0.039034	0.0324668	0.0260729	0.31125	4.29233	2.10176	0.372413	0.428975	0	Q8N474	SFRP1_HUMAN	Secreted frizzled-related protein 1 (FRP-1) (sFRP-1) (Secreted apoptosis-related protein 2) (SARP-2)	SFRP1 FRP FRP1 SARP2	314	YKKMVLPNLLEHETMAEVKQQASSWVPLLN	TMAEVKQQASSWVPLLNKNCHAGTQVFLCS	6.05	1442.63	M	A	E	P	L	L	2	0	0	0	0	2	1	0	0	0	1	1	0	0	1	2	0	1	0	2	0	0
pep661	AEVPDVNIEGPDAKLKGPKFKMPEM	0.0295997	0.0870287	0.0389414	0.0323898	0.026011	0.0621023	0.774592	-0.368491	0.607153	0.216702	0	Q09666	AHNK_HUMAN	Neuroblast differentiation-associated protein AHNAK (Desmoyokin)	AHNAK PM227	5890	KLPKADVDVSGPKMDAEVPDVNIEGPDAKL	PDAKLKGPKFKMPEMSIKPQKISIPDVGLH	4.94	2741.21	D	A	E	E	M	S	2	0	1	2	0	0	3	2	0	1	1	4	2	1	4	0	0	0	0	2	0	0
pep662	AEVQVLVLDGRGHLLGR	0.0172856	0.125361	0.022741	0.0945749	0.102543	0.356302	3.34621	1.74253	0.236058	0.626982	0	P40429	RL13A_HUMAN	60S ribosomal protein L13a (23 kDa highly basic protein) (Large ribosomal subunit protein uL13)	RPL13A	203	______________________________	VQVLVLDGRGHLLGRLAAIVAKQVLLGRKV	6.8	1832.14	M	A	E	G	R	L	1	2	0	1	0	1	1	3	1	0	4	0	0	0	0	0	0	0	0	3	0	0
pep663	AEVSIDQSKLPGVK	0.0205591	0.0999279	0.0270476	0.112485	0.17484	0.0431346	2.23988	1.16342	0.253567	0.595908	0	Q8IVM0	CCD50_HUMAN	Coiled-coil domain-containing protein 50 (Protein Ymer)	CCDC50 C3orf6	306	______________________________	MAEVSIDQSKLPGVKEVCRDFAVLEDHTLA	6.11	1470.69	M	A	E	V	K	E	1	0	0	1	0	1	1	1	0	1	1	2	0	0	1	2	0	0	0	2	0	0
pep664	AEVSKLVTDL	0.496526	0.64173	0.0307555	0.0255812	0.102716	0.0490479	0.151705	-2.72066	0.149669	0.824867	0	P02768	ALBU_HUMAN	Albumin	ALB GIG20 GIG42 PRO0903 PRO1708 PRO2044 PRO2619 PRO2675 UNQ696/PRO1341	609	WAVARLSQRFPKAEFAEVSKLVTDLTKVHT	PKAEFAEVSKLVTDLTKVHTECCHGDLLEC	4.37	1074.24	F	A	E	D	L	T	1	0	0	1	0	0	1	0	0	0	2	1	0	0	0	1	1	0	0	2	0	0
pep665	AEVSKLVTDLTK	0.0410479	0.120689	0.0540027	0.262881	0.0360713	0.0861215	1.7849	0.835847	0.483031	0.316025	0	P02768	ALBU_HUMAN	Albumin	ALB GIG20 GIG42 PRO0903 PRO1708 PRO2044 PRO2619 PRO2675 UNQ696/PRO1341	609	WAVARLSQRFPKAEFAEVSKLVTDLTKVHT	AEFAEVSKLVTDLTKVHTECCHGDLLECAD	6.11	1303.52	F	A	E	T	K	V	1	0	0	1	0	0	1	0	0	0	2	2	0	0	0	1	2	0	0	2	0	0
pep666	AEWDDYVPKLYEQLSGK	0.0151306	0.0444867	0.0199058	0.0165568	0.0132961	0.0317451	0.774592	-0.368491	0.607153	0.216702	0	P30086	PEBP1_HUMAN	Phosphatidylethanolamine-binding protein 1 (PEBP-1) (HCNPpp) (Neuropolypeptide h3) (Prostatic-binding protein) (Raf kinase inhibitor protein) (RKIP) [Cleaved into: Hippocampal cholinergic neurostimulating peptide (HCNP)]	PEBP1 PBP PEBP	187	KKYELRAPVAGTCYQAEWDDYVPKLYEQLS	WDDYVPKLYEQLSGK_______________	4.32	2041.24	Q	A	E	G	K	-	1	0	0	2	0	1	2	1	0	0	2	2	0	0	1	1	0	1	2	1	0	0
pep667	AEYLASIFGTEKDK	0.0120248	0.14478	0.0158199	0.0657915	0.331984	0.0252289	2.45042	1.29303	0.473699	0.324498	0	Q8WU68	U2AF4_HUMAN	Splicing factor U2AF 26 kDa subunit (U2 auxiliary factor 26) (U2 small nuclear RNA auxiliary factor 1-like protein 4) (U2AF1-like 4) (U2(RNU2) small nuclear RNA auxiliary factor 1-like protein 3) (U2 small nuclear RNA auxiliary factor 1-like protein 3) (U2AF1-like protein 3)	U2AF1L4 U2AF1-RS3 U2AF1L3	220	______________________________	MAEYLASIFGTEKDKVNCSFYFKIGVCRHG	4.68	1571.75	M	A	E	D	K	V	2	0	0	1	0	0	2	1	0	1	1	2	0	1	0	1	1	0	1	0	0	0
pep668	AEYSYVKSTKLVLK	0.0403537	0.0237295	0.265447	0.0441575	0.0354612	0.0846649	0.49854	-1.00422	0.526083	0.278946	0	Q14331	FRG1_HUMAN	Protein FRG1 (FSHD region gene 1 protein)	FRG1	258	______________________________	MAEYSYVKSTKLVLKGTKTKSKKKKSKDKK	9.41	1628.93	M	A	E	L	K	G	1	0	0	0	0	0	1	0	0	0	2	3	0	0	0	2	1	0	2	2	0	0
pep669	AFAITAIKGVGR	0.0105264	0.00618993	0.0138486	0.125706	0.00925019	0.110426	8.02823	3.00508	0.122099	0.913286	0	P62269	RS18_HUMAN	40S ribosomal protein S18 (Ke-3) (Ke3) (Small ribosomal subunit protein uS13)	RPS18 D6S218E	152	ILRVLNTNIDGRRKIAFAITAIKGVGRRYA	RKIAFAITAIKGVGRRYAHVVLRKADIDLT	11	1203.45	I	A	F	G	R	R	3	1	0	0	0	0	0	2	0	2	0	1	0	1	0	0	1	0	0	1	0	0
pep670	AFDDVVGETVGKTDYIPLL	0.0555884	0.0326881	0.0731321	0.0608282	0.244244	0.116628	2.61263	1.3855	0.193224	0.713939	0	P27816	MAP4_HUMAN	Microtubule-associated protein 4 (MAP-4)	MAP4	1152	EGEIKRDFIATLEAEAFDDVVGETVGKTDY	VVGETVGKTDYIPLLDVDEKTGNSESKKKP	3.84	2052.31	E	A	F	L	L	D	1	0	0	3	0	0	1	2	0	1	2	1	0	1	1	0	2	0	1	3	0	0
pep671	AFFDTASTGKTFPG	0.0207828	0.0611055	0.0273419	0.0227419	0.0182631	0.0436039	0.774592	-0.368491	0.607153	0.216702	0	P02671	FIBA_HUMAN	Fibrinogen alpha chain [Cleaved into: Fibrinopeptide A; Fibrinogen alpha chain]	FGA	866	IGTLDGFRHRHPDEAAFFDTASTGKTFPGF	AAFFDTASTGKTFPGFFSPMLGEFVSETES	5.88	1446.58	A	A	F	P	G	F	2	0	0	1	0	0	0	2	0	0	0	1	0	3	1	1	3	0	0	0	0	0
pep672	AFGLPRLPEEW	0.125609	0.0958767	0.0330503	0.0274899	0.171239	0.0527075	0.987822	-0.0176773	0.98511	0.00651529	0	P04792	HSPB1_HUMAN	Heat shock protein beta-1 (HspB1) (28 kDa heat shock protein) (Estrogen-regulated 24 kDa protein) (Heat shock 27 kDa protein) (HSP 27) (Stress-responsive protein 27) (SRP27)	HSPB1 HSP27 HSP28	205	DPFRDWYPHSRLFDQAFGLPRLPEEWSQWL	LFDQAFGLPRLPEEWSQWLGGSSWPGYVRP	4.53	1314.51	Q	A	F	E	W	S	1	1	0	0	0	0	2	1	0	0	2	0	0	1	2	0	0	1	0	0	0	0
pep673	AFGLPRLPEEWSQW	0.035413	0.104121	0.0465894	0.0387511	0.239253	0.074299	1.89285	0.920561	0.444266	0.352357	0	P04792	HSPB1_HUMAN	Heat shock protein beta-1 (HspB1) (28 kDa heat shock protein) (Estrogen-regulated 24 kDa protein) (Heat shock 27 kDa protein) (HSP 27) (Stress-responsive protein 27) (SRP27)	HSPB1 HSP27 HSP28	205	DPFRDWYPHSRLFDQAFGLPRLPEEWSQWL	QAFGLPRLPEEWSQWLGGSSWPGYVRPLPP	4.53	1715.93	Q	A	F	Q	W	L	1	1	0	0	0	1	2	1	0	0	2	0	0	1	2	1	0	2	0	0	0	0
pep674	AFGPGLQGGSAGSPAR	0.306232	0.231404	0.0184711	0.535838	0.0616891	0.234871	1.49683	0.581913	0.602574	0.21999	0	P21333	FLNA_HUMAN	Filamin-A (FLN-A) (Actin-binding protein 280) (ABP-280) (Alpha-filamin) (Endothelial actin-binding protein) (Filamin-1) (Non-muscle filamin)	FLNA FLN FLN1	2647	FPLEAVAPTKPSKVKAFGPGLQGGSAGSPA	FGPGLQGGSAGSPARFTIDTKGAGTGGLGL	9.79	1429.56	K	A	F	A	R	F	3	1	0	0	0	1	0	5	0	0	1	0	0	1	2	2	0	0	0	0	0	0
pep675	AFGPGLQGGSAGSPARFTIDTK	0.0300365	0.0176626	0.19758	0.37343	0.0263949	0.405755	3.28434	1.7156	0.237493	0.624349	0	P21333	FLNA_HUMAN	Filamin-A (FLN-A) (Actin-binding protein 280) (ABP-280) (Alpha-filamin) (Endothelial actin-binding protein) (Filamin-1) (Non-muscle filamin)	FLNA FLN FLN1	2647	FPLEAVAPTKPSKVKAFGPGLQGGSAGSPA	GGSAGSPARFTIDTKGAGTGGLGLTVEGPC	8.79	2135.36	K	A	F	T	K	G	3	1	0	1	0	1	0	5	0	1	1	1	0	2	2	2	2	0	0	0	0	0
pep676	AFITNIPFDVK	0.0119988	0.0399706	0.078928	0.096031	0.010544	0.0251743	1.00651	0.00935914	0.9935	0.00283231	0	P52272	HNRPM_HUMAN	Heterogeneous nuclear ribonucleoprotein M (hnRNP M)	HNRNPM HNRPM NAGR1	730	GNRFEPYANPTKRYRAFITNIPFDVKWQSL	KRYRAFITNIPFDVKWQSLKDLVKEKVGEV	5.88	1264.49	R	A	F	V	K	W	1	0	1	1	0	0	0	0	0	2	0	1	0	2	1	0	1	0	0	1	0	0
pep677	AFKAWAVAR	0.431634	1.26909	0.567858	0.472321	0.379303	0.9056	0.774592	-0.368491	0.607153	0.216702	0	P02768	ALBU_HUMAN	Albumin	ALB GIG20 GIG42 PRO0903 PRO1708 PRO2044 PRO2619 PRO2675 UNQ696/PRO1341	609	KQRLKCASLQKFGERAFKAWAVARLSQRFP	QKFGERAFKAWAVARLSQRFPKAEFAEVSK	11	1019.21	R	A	F	A	R	L	4	1	0	0	0	0	0	0	0	0	0	1	0	1	0	0	0	1	0	1	0	0
pep678	AFKDTGKTPVEPEVAIH	0.189937	0.0223381	0.0499763	0.0415682	0.0333819	0.0797005	0.589703	-0.76194	0.541499	0.266402	0	P60866	RS20_HUMAN	40S ribosomal protein S20 (Small ribosomal subunit protein uS10)	RPS20	119	______________________________	KDTGKTPVEPEVAIHRIRITLTSRNVKSLE	5.45	1839.08	M	A	F	I	H	R	2	0	0	1	0	0	2	1	1	1	0	2	0	1	2	0	2	0	0	2	0	0
pep679	AFKDTGKTPVEPEVAIHR	1.97757	2.72466	0.038746	0.27665	6.28288	0.308954	1.44875	0.534807	0.758192	0.120221	0	P60866	RS20_HUMAN	40S ribosomal protein S20 (Small ribosomal subunit protein uS10)	RPS20	119	______________________________	DTGKTPVEPEVAIHRIRITLTSRNVKSLEK	6.8	1995.27	M	A	F	H	R	I	2	1	0	1	0	0	2	1	1	1	0	2	0	1	2	0	2	0	0	2	0	0
pep680	AFKDTGKTPVEPEVAIHRIR	2.63478	4.05546	1.67262	0.429473	4.04544	0.170428	0.555473	-0.848212	0.434911	0.3616	0	P60866	RS20_HUMAN	40S ribosomal protein S20 (Small ribosomal subunit protein uS10)	RPS20	119	______________________________	GKTPVEPEVAIHRIRITLTSRNVKSLEKVC	8.64	2264.61	M	A	F	I	R	I	2	2	0	1	0	0	2	1	1	2	0	2	0	1	2	0	2	0	0	2	0	0
pep681	AFKDTGKTPVEPEVAIHRIRIT	0.112751	0.71079	0.0296671	0.0246759	1.15926	0.0473121	1.44308	0.529152	0.784818	0.105231	0	P60866	RS20_HUMAN	40S ribosomal protein S20 (Small ribosomal subunit protein uS10)	RPS20	119	______________________________	TPVEPEVAIHRIRITLTSRNVKSLEKVCAD	8.64	2478.88	M	A	F	I	T	L	2	2	0	1	0	0	2	1	1	3	0	2	0	1	2	0	3	0	0	2	0	0
pep682	AFKDTGKTPVEPEVAIHRIRITL	0.0377011	0.110848	0.0495996	0.0412549	1.50247	0.0790996	8.18991	3.03385	0.379764	0.420486	0	P60866	RS20_HUMAN	40S ribosomal protein S20 (Small ribosomal subunit protein uS10)	RPS20	119	______________________________	PVEPEVAIHRIRITLTSRNVKSLEKVCADL	8.64	2592.04	M	A	F	T	L	T	2	2	0	1	0	0	2	1	1	3	1	2	0	1	2	0	3	0	0	2	0	0
pep683	AFKKLNNLT	0.315339	0.927157	0.414861	0.345064	0.277107	0.661605	0.774592	-0.368491	0.607153	0.216702	0	P20774	MIME_HUMAN	Mimecan (Osteoglycin) (Osteoinductive factor) (OIF)	OGN OIF SLRR3A	298	NAKYNKIKSRGIKANAFKKLNNLTFLYLDH	RGIKANAFKKLNNLTFLYLDHNALESVPLN	10	1048.25	N	A	F	L	T	F	1	0	2	0	0	0	0	0	0	0	2	2	0	1	0	0	1	0	0	0	0	0
pep684	AFLASPEYVNLPINGNGKQ	0.0652296	0.0055423	0.0619982	0.43106	0.231471	0.142602	6.06411	2.6003	0.0624786	1.20427	0	P09211	GSTP1_HUMAN	Glutathione S-transferase P (EC 2.5.1.18) (GST class-pi) (GSTP1-1)	GSTP1 FAEES3 GST3	210	LSAYVGRLSARPKLKAFLASPEYVNLPING	SPEYVNLPINGNGKQ_______________	6.05	2032.28	K	A	F	K	Q	-	2	0	3	0	0	1	1	2	0	1	2	1	0	1	2	1	0	0	1	1	0	0
pep685	AFLGLTAPPGSKEAEVQAKQQA	0.0188149	1.16178	0.405087	1.47726	0.0826688	0.039475	1.00865	0.0124316	0.994079	0.00257922	0	O75368	SH3L1_HUMAN	Adapter SH3BGRL (SH3 domain-binding glutamic acid-rich-like protein 1)	SH3BGRL	114	DYDAFFEARENNAVYAFLGLTAPPGSKEAE	PPGSKEAEVQAKQQA_______________	6.19	2241.53	Y	A	F	Q	A	-	5	0	0	0	0	3	2	2	0	0	2	2	0	1	2	1	1	0	0	1	0	0
pep686	AFLIEEQKIVVK	0.0148008	0.0435172	0.019472	0.016196	0.125293	0.0310532	2.21805	1.14929	0.421494	0.375209	0	P49207	RL34_HUMAN	60S ribosomal protein L34 (Large ribosomal subunit protein eL34)	RPL34	117	GGSMCAKCVRDRIKRAFLIEEQKIVVKVLK	IKRAFLIEEQKIVVKVLKAQAQSQKAK___	6.19	1416.72	R	A	F	V	K	V	1	0	0	0	0	1	2	0	0	2	1	2	0	1	0	0	0	0	0	2	0	0
pep687	AFLTTKKLR	0.0445046	0.0261704	0.292752	0.0486997	0.0391089	0.093374	0.49854	-1.00422	0.526083	0.278946	0	Q9BXN1	ASPN_HUMAN	Asporin (Periodontal ligament-associated protein 1) (PLAP-1)	ASPN PLAP1 SLRR1C UNQ215/PRO241	380	GLILNNNKLTKIHPKAFLTTKKLRRLYLSH	TKIHPKAFLTTKKLRRLYLSHNQLSEIPLN	11.17	1077.34	K	A	F	L	R	R	1	1	0	0	0	0	0	0	0	0	2	2	0	1	0	0	2	0	0	0	0	0
pep688	AFMGPLKKDRIAKEEGA	0.0938834	0.055207	0.123513	0.102733	0.412505	0.196974	2.61263	1.3855	0.193224	0.713939	0	P39023	RL3_HUMAN	60S ribosomal protein L3 (HIV-1 TAR RNA-binding protein B) (TARBP-B) (Large ribosomal subunit protein uL3)	RPL3 OK/SW-cl.32	403	SKFGHGRFQTMEEKKAFMGPLKKDRIAKEE	MGPLKKDRIAKEEGA_______________	8.54	1861.19	K	A	F	G	A	-	3	1	0	1	0	0	2	2	0	1	1	3	1	1	1	0	0	0	0	0	0	0
pep689	AFRNIPGITLLNVSK	0.0256068	0.075289	0.0336884	0.0280206	0.0225023	0.053725	0.774592	-0.368491	0.607153	0.216702	0	P36578	RL4_HUMAN	60S ribosomal protein L4 (60S ribosomal protein L1) (Large ribosomal subunit protein uL4)	RPL4 RPL1	427	RGPCIIYNEDNGIIKAFRNIPGITLLNVSK	AFRNIPGITLLNVSKLNILKLAPGGHVGRF	11	1642.96	K	A	F	S	K	L	1	1	2	0	0	0	0	1	0	2	2	1	0	1	1	1	1	0	0	1	0	0
pep690	AFRVGNVQELSELSEQVLETLH	0.024255	0.0713143	0.0319099	0.0265413	0.0213143	0.0508888	0.774592	-0.368491	0.607153	0.216702	0	P12111	CO6A3_HUMAN	Collagen alpha-3(VI) chain	COL6A3	3177	IDSEEVGKIASNSATAFRVGNVQELSELSE	QELSELSEQVLETLHDAMHETLCPGVTDAA	4.48	2498.78	T	A	F	L	H	D	1	1	1	0	0	2	4	1	1	0	4	0	0	1	0	2	1	0	0	3	0	0
pep691	AFRVPTANVSVVDL	0.602591	0.4572	0.175406	1.14279	0.860538	0.279904	1.84848	0.886337	0.285005	0.545147	0	P04406	G3P_HUMAN	Glyceraldehyde-3-phosphate dehydrogenase (GAPDH) (EC 1.2.1.12) (Peptidyl-cysteine S-nitrosylase GAPDH) (EC 2.6.99.-)	GAPDH GAPD CDABP0047 OK/SW-cl.12	335	VGKVIPELNGKLTGMAFRVPTANVSVVDLT	MAFRVPTANVSVVDLTCRLEKPAKYDDIKK	5.88	1487.72	M	A	F	D	L	T	2	1	1	1	0	0	0	0	0	0	1	0	0	1	1	1	1	0	0	4	0	0
pep692	AFSDGLAHLDN	0.0101214	0.00595179	0.0665789	0.0110755	0.00889432	0.0212355	0.49854	-1.00422	0.526083	0.278946	0	P68871	HBB_HUMAN	Hemoglobin subunit beta (Beta-globin) (Hemoglobin beta chain) [Cleaved into: LVV-hemorphin-7; Spinorphin]	HBB	147	MGNPKVKAHGKKVLGAFSDGLAHLDNLKGT	KVLGAFSDGLAHLDNLKGTFATLSELHCDK	4.2	1159.22	G	A	F	D	N	L	2	0	1	2	0	0	0	1	1	0	2	0	0	1	0	1	0	0	0	0	0	0
pep693	AFSDGLAHLDNLK	0.692311	0.0181202	0.416643	0.168596	0.313572	0.0646513	0.485167	-1.04345	0.406261	0.391195	0	P68871	HBB_HUMAN	Hemoglobin subunit beta (Beta-globin) (Hemoglobin beta chain) [Cleaved into: LVV-hemorphin-7; Spinorphin]	HBB	147	MGNPKVKAHGKKVLGAFSDGLAHLDNLKGT	LGAFSDGLAHLDNLKGTFATLSELHCDKLH	5.21	1400.55	G	A	F	L	K	G	2	0	1	2	0	0	0	1	1	0	3	1	0	1	0	1	0	0	0	0	0	0
pep694	AFSDGLAHLDNLKGTFATL	0.0176327	0.0103687	0.115988	0.0192948	0.0154949	0.0369948	0.49854	-1.00422	0.526083	0.278946	0	P68871	HBB_HUMAN	Hemoglobin subunit beta (Beta-globin) (Hemoglobin beta chain) [Cleaved into: LVV-hemorphin-7; Spinorphin]	HBB	147	MGNPKVKAHGKKVLGAFSDGLAHLDNLKGT	GLAHLDNLKGTFATLSELHCDKLHVDPENF	5.21	1991.23	G	A	F	T	L	S	3	0	1	2	0	0	0	2	1	0	4	1	0	2	0	1	2	0	0	0	0	0
pep695	AFSLKTISTSDPAEVLVKNSQPIK	0.0466153	0.321007	0.314558	0.255047	0.0409637	0.0978024	0.577286	-0.792641	0.434534	0.361976	0	Q86UE4	LYRIC_HUMAN	Protein LYRIC (3D3/LYRIC) (Astrocyte elevated gene-1 protein) (AEG-1) (Lysine-rich CEACAM1 co-isolated protein) (Metadherin) (Metastasis adhesion protein)	MTDH AEG1 LYRIC	582	DLPVNTSKTRPKQEKAFSLKTISTSDPAEV	SDPAEVLVKNSQPIKTLPPATSTEPSVILS	8.54	2573.97	K	A	F	I	K	T	2	0	1	1	0	1	1	0	0	2	2	3	0	1	2	4	2	0	0	2	0	0
pep696	AFSPLRKLQ	0.0230112	0.0676572	0.0302735	0.0251802	0.0202213	0.0482791	0.774592	-0.368491	0.607153	0.216702	0	P21810	PGS1_HUMAN	Biglycan (Bone/cartilage proteoglycan I) (PG-S1)	BGN SLRR1A	368	ALVLVNNKISKIHEKAFSPLRKLQKLYISK	SKIHEKAFSPLRKLQKLYISKNHLVEIPPN	11	1059.28	K	A	F	L	Q	K	1	1	0	0	0	1	0	0	0	0	2	1	0	1	1	1	0	0	0	0	0	0
pep697	AFSPLRKLQK	0.0720033	0.869607	0.985903	0.574508	0.0632736	0.755341	0.722757	-0.468418	0.641435	0.192847	0	P21810	PGS1_HUMAN	Biglycan (Bone/cartilage proteoglycan I) (PG-S1)	BGN SLRR1A	368	ALVLVNNKISKIHEKAFSPLRKLQKLYISK	KIHEKAFSPLRKLQKLYISKNHLVEIPPNL	11.17	1187.45	K	A	F	Q	K	L	1	1	0	0	0	1	0	0	0	0	2	2	0	1	1	1	0	0	0	0	0	0
pep698	AFSPLRKLQKLYISK	0.120682	0.354828	0.158769	0.132058	0.106051	0.2532	0.774592	-0.368491	0.607153	0.216702	0	P21810	PGS1_HUMAN	Biglycan (Bone/cartilage proteoglycan I) (PG-S1)	BGN SLRR1A	368	ALVLVNNKISKIHEKAFSPLRKLQKLYISK	AFSPLRKLQKLYISKNHLVEIPPNLPSSLV	10.46	1792.2	K	A	F	S	K	N	1	1	0	0	0	1	0	0	0	1	3	3	0	1	1	2	0	0	1	0	0	0
pep699	AFTAVLTSPFPASGMPVKFDRTL	3.44468	1.13159	2.37666	2.79019	0.385543	6.3039	1.3634	0.44721	0.671536	0.172931	0	P25067	CO8A2_HUMAN	Collagen alpha-2(VIII) chain (Endothelial collagen)	COL8A2	703	KPQFGLGELSAHATPAFTAVLTSPFPASGM	PFPASGMPVKFDRTLYNGHSGYNPATGIFT	8.79	2453.88	P	A	F	T	L	Y	3	1	0	1	0	0	0	1	0	0	2	1	1	3	3	2	3	0	0	2	0	0
pep700	AGAAVDELGKVLTPTQVK	0.0388379	0.0228382	0.0510952	0.212494	0.0341292	0.0814848	2.9095	1.54077	0.254275	0.594697	0	P30086	PEBP1_HUMAN	Phosphatidylethanolamine-binding protein 1 (PEBP-1) (HCNPpp) (Neuropolypeptide h3) (Prostatic-binding protein) (Raf kinase inhibitor protein) (RKIP) [Cleaved into: Hippocampal cholinergic neurostimulating peptide (HCNP)]	PEBP1 PBP PEBP	187	QEVDEQPQHPLHVTYAGAAVDELGKVLTPT	AVDELGKVLTPTQVKNRPTSISWDGLDSGK	6.11	1797.08	Y	A	G	V	K	N	3	0	0	1	0	1	1	2	0	0	2	2	0	0	1	0	2	0	0	3	0	0
pep701	AGAGAAKRKATGPPVSELITK	0.0822742	0.0483803	0.10824	0.0900295	0.361496	0.172617	2.61263	1.3855	0.193224	0.713939	0	P16401	H15_HUMAN	Histone H1.5 (Histone H1a) (Histone H1b) (Histone H1s-3)	H1-5 H1F5 HIST1H1B	226	PVEKSPAKKKATKKAAGAGAAKRKATGPPV	KRKATGPPVSELITKAVAASKERNGLSLAA	10.29	2023.36	A	A	G	T	K	A	5	1	0	0	0	0	1	3	0	1	1	3	0	0	2	1	2	0	0	1	0	0
pep702	AGAGALLRLPSERLDFSMAEALN	0.0275777	0.225056	0.181406	0.0301772	0.0242342	0.0578601	0.258666	-1.95084	0.152392	0.817037	0	P41219	PERI_HUMAN	Peripherin (Neurofilament 4)	PRPH NEF4 PRPH1	470	SPSSSVRLGSFRSPRAGAGALLRLPSERLD	LPSERLDFSMAEALNQEFLATRSNEKQELQ	4.68	2402.75	R	A	G	L	N	Q	5	2	1	1	0	0	2	2	0	0	5	0	1	1	1	2	0	0	0	0	0	0
pep703	AGAGATHSPPTDLVWK	0.0196634	0.0115628	0.0258692	0.107584	0.0172794	0.0412552	2.9095	1.54077	0.254275	0.594697	0	P02545	LMNA_HUMAN	Prelamin-A/C [Cleaved into: Lamin-A/C (70 kDa lamin) (Renal carcinoma antigen NY-REN-32)]	LMNA LMN1	664	PKFTLKAGQVVTIWAAGAGATHSPPTDLVW	GAGATHSPPTDLVWKAQNTWGCGNSLRTAL	6.79	1607.79	A	A	G	W	K	A	3	0	0	1	0	0	0	2	1	0	1	1	0	0	2	1	2	1	0	1	0	0
pep704	AGAGMITQHSSNASPINR	0.179755	0.31613	0.385621	0.596032	0.0315923	0.499562	1.27871	0.354683	0.680087	0.167435	0	Q9NWH9	SLTM_HUMAN	SAFB-like transcription modulator (Modulator of estrogen-induced transcription)	SLTM MET	1034	QGPSYHDTRRMGDGRAGAGMITQHSSNASP	GMITQHSSNASPINRIVQISGNSMPRGSGS	9.8	1811.99	R	A	G	N	R	I	3	1	2	0	0	1	0	2	1	2	0	0	1	0	1	3	1	0	0	0	0	0
pep705	AGAGSAAVSGAGTPVAGPTGRDL	0.0324952	0.0191084	0.0427508	0.177792	0.0285555	0.0681774	2.9095	1.54077	0.254275	0.594697	0	O95295	SNAPN_HUMAN	SNARE-associated protein Snapin (Biogenesis of lysosome-related organelles complex 1 subunit 7) (BLOC-1 subunit 7) (Synaptosomal-associated protein 25-binding protein) (SNAP-associated protein)	SNAPIN BLOC1S7 SNAP25BP SNAPAP	136	______________________________	SGAGTPVAGPTGRDLFAEGLLEFLRPAVQQ	5.88	1940.1	M	A	G	D	L	F	6	1	0	1	0	0	0	6	0	0	1	0	0	0	2	2	2	0	0	2	0	0
pep706	AGAGSAAVSGAGTPVAGPTGRDLF	0.0312389	0.198464	0.0056168	0.0669996	0.376142	0.0447874	2.07348	1.05205	0.530749	0.275111	0	O95295	SNAPN_HUMAN	SNARE-associated protein Snapin (Biogenesis of lysosome-related organelles complex 1 subunit 7) (BLOC-1 subunit 7) (Synaptosomal-associated protein 25-binding protein) (SNAP-associated protein)	SNAPIN BLOC1S7 SNAP25BP SNAPAP	136	______________________________	GAGTPVAGPTGRDLFAEGLLEFLRPAVQQL	5.88	2087.28	M	A	G	L	F	A	6	1	0	1	0	0	0	6	0	0	1	0	0	1	2	2	2	0	0	2	0	0
pep707	AGAISASGPELQGAGHSK	0.175223	0.0118435	0.413586	0.4346	0.0176988	0.211283	1.10477	0.143745	0.906477	0.0426434	0	Q09666	AHNK_HUMAN	Neuroblast differentiation-associated protein AHNAK (Desmoyokin)	AHNAK PM227	5890	GSGAASPTGSAVDIRAGAISASGPELQGAG	ISASGPELQGAGHSKLQVTMPGIKVGGSGV	6.79	1637.77	R	A	G	S	K	L	4	0	0	0	0	1	1	4	1	1	1	1	0	0	1	3	0	0	0	0	0	0
pep708	AGALNSNDAFVLKTPSAA	0.0726156	0.00854014	0.0191066	0.186765	0.0127623	0.0304706	2.29396	1.19784	0.502417	0.298936	0	P06396	GELS_HUMAN	Gelsolin (AGEL) (Actin-depolymerizing factor) (ADF) (Brevin)	GSN	782	ANSAGATRAVEVLPKAGALNSNDAFVLKTP	LNSNDAFVLKTPSAAYLWVGTGASEAEKTG	5.88	1746.94	K	A	G	A	A	Y	5	0	2	1	0	0	0	1	0	0	2	1	0	1	1	2	1	0	0	1	0	0
pep709	AGAPTVSLPELR	0.00496208	0.00291789	0.00652812	0.0474135	0.00436048	0.052054	7.20623	2.84925	0.121772	0.914452	0	Q8NFU3	TSTD1_HUMAN	Thiosulfate:glutathione sulfurtransferase (TST) (EC 2.8.1.-)	TSTD1 KAT	115	______________________________	______________________________	6.05	1210.4	M	A	G	L	R	S	2	1	0	0	0	0	1	1	0	0	2	0	0	0	2	1	1	0	0	1	0	0
pep710	AGASAGIALGI	0.0345404	0.020311	0.227207	0.0377962	0.0303527	0.78165	3.01285	1.59113	0.503884	0.29767	0	Q66K66	TM198_HUMAN	Transmembrane protein 198	TMEM198	360	FLLCYRERVLETQLSAGASAGIALGIGLLC	TQLSAGASAGIALGIGLLCGLVAMLVRSVG	5.57	900.04	S	A	G	G	I	G	4	0	0	0	0	0	0	3	0	2	1	0	0	0	0	1	0	0	0	0	0	0
pep711	AGASVITVETVIQENVGAQKIPGEK	0.0869246	0.282371	0.0228716	0.0190237	0.0152772	0.0364749	0.180473	-2.47014	0.243162	0.614105	0	O43491	E41L2_HUMAN	Band 4.1-like protein 2 (Erythrocyte membrane protein band 4.1-like 2) (Generally expressed protein 4.1) (4.1G)	EPB41L2	1005	VEREEAVPEASPVTQAGASVITVETVIQEN	VIQENVGAQKIPGEKSVHEGALKQDMGEEA	4.79	2538.88	Q	A	G	E	K	S	3	0	1	0	0	2	3	3	0	3	0	2	0	0	1	1	2	0	0	4	0	0
pep712	AGATAGKRKASGPPVSELITK	0.272084	0.134725	0.592772	0.240112	2.0739	0.0920752	2.4071	1.26729	0.511656	0.291022	0	P16402	H13_HUMAN	Histone H1.3 (Histone H1c) (Histone H1s-2)	H1-3 H1F3 HIST1H1D	221	PAPAEKTPVKKKAKKAGATAGKRKASGPPV	KRKASGPPVSELITKAVAASKERSGVSLAA	10.29	2039.36	K	A	G	T	K	A	4	1	0	0	0	0	1	3	0	1	1	3	0	0	2	2	2	0	0	1	0	0
pep713	AGATSEGVLANFFNSLLSKK	0.0161748	0.047557	0.0212796	0.0176995	0.0142138	0.033936	0.774592	-0.368491	0.607153	0.216702	0	Q9Y6G9	DC1L1_HUMAN	Cytoplasmic dynein 1 light intermediate chain 1 (LIC1) (Dynein light chain A) (DLC-A) (Dynein light intermediate chain 1, cytosolic)	DYNC1LI1 DNCLI1	523	SPIPAGSKKIDPNMKAGATSEGVLANFFNS	EGVLANFFNSLLSKKTGSPGGPGVSGGSPA	8.64	2054.33	K	A	G	K	K	T	3	0	2	0	0	0	1	2	0	0	3	2	0	2	0	3	1	0	0	1	0	0
pep714	AGAVGPRGPSGPQGIR	0.0867588	0.255087	0.11414	0.694052	0.0762401	1.00201	3.88674	1.95856	0.188543	0.72459	0	P08123	CO1A2_HUMAN	Collagen alpha-2(I) chain (Alpha-2 type I collagen)	COL1A2	1366	HGNRGETGPSGPVGPAGAVGPRGPSGPQGI	GAVGPRGPSGPQGIRGDKGEPGEKGPRGLP	12	1476.66	P	A	G	I	R	G	2	2	0	0	0	1	0	5	0	1	0	0	0	0	3	1	0	0	0	1	0	0
pep715	AGDAFGDTSFLNSK	0.0853047	0.0100325	0.0224454	0.0186691	0.0149925	0.0357951	0.589703	-0.76194	0.541499	0.266402	0	Q9H3Q1	BORG4_HUMAN	Cdc42 effector protein 4 (Binder of Rho GTPases 4)	CDC42EP4 BORG4 CEP4	356	SAPLGDFRHTMHVGRAGDAFGDTSFLNSKA	RAGDAFGDTSFLNSKAGEPDGESLDEQPSS	4.21	1429.51	R	A	G	S	K	A	2	0	1	2	0	0	0	2	0	0	1	1	0	2	0	2	1	0	0	0	0	0
pep716	AGDDAPRAVFPS	0.0712232	0.041882	0.0937013	0.0779369	0.312941	0.149432	2.61263	1.3855	0.193224	0.713939	0	P60709	ACTB_HUMAN	Actin, cytoplasmic 1 (EC 3.6.4.-) (Beta-actin) [Cleaved into: Actin, cytoplasmic 1, N-terminally processed]	ACTB	375	ALVVDNGSGMCKAGFAGDDAPRAVFPSIVG	AGFAGDDAPRAVFPSIVGRPRHQGVMVGMG	4.21	1202.29	F	A	G	P	S	I	3	1	0	2	0	0	0	1	0	0	0	0	0	1	2	1	0	0	0	1	0	0
pep717	AGDDAPRAVFPSIVG	0.226785	0.133358	0.298359	0.248162	0.996448	0.475812	2.61263	1.3855	0.193224	0.713939	0	P60709	ACTB_HUMAN	Actin, cytoplasmic 1 (EC 3.6.4.-) (Beta-actin) [Cleaved into: Actin, cytoplasmic 1, N-terminally processed]	ACTB	375	ALVVDNGSGMCKAGFAGDDAPRAVFPSIVG	AGDDAPRAVFPSIVGRPRHQGVMVGMGQKD	4.21	1471.63	F	A	G	V	G	R	3	1	0	2	0	0	0	2	0	1	0	0	0	1	2	1	0	0	0	2	0	0
pep718	AGDDAPRAVFPSIVGR	0.0433505	0.0254917	0.0570319	0.0474368	0.190473	0.0909525	2.61263	1.3855	0.193224	0.713939	0	P60709	ACTB_HUMAN	Actin, cytoplasmic 1 (EC 3.6.4.-) (Beta-actin) [Cleaved into: Actin, cytoplasmic 1, N-terminally processed]	ACTB	375	ALVVDNGSGMCKAGFAGDDAPRAVFPSIVG	GDDAPRAVFPSIVGRPRHQGVMVGMGQKDS	6.01	1627.82	F	A	G	G	R	P	3	2	0	2	0	0	0	2	0	1	0	0	0	1	2	1	0	0	0	2	0	0
pep719	AGDDAPRAVFPSIVGRPR	3.7299	4.02513	1.04045	2.51233	3.49075	0.21544	0.707013	-0.500192	0.561356	0.250761	0	P60709	ACTB_HUMAN	Actin, cytoplasmic 1 (EC 3.6.4.-) (Beta-actin) [Cleaved into: Actin, cytoplasmic 1, N-terminally processed]	ACTB	375	ALVVDNGSGMCKAGFAGDDAPRAVFPSIVG	DAPRAVFPSIVGRPRHQGVMVGMGQKDSYV	9.55	1881.12	F	A	G	P	R	H	3	3	0	2	0	0	0	2	0	1	0	0	0	1	3	1	0	0	0	2	0	0
pep720	AGDDAPRAVFPSIVGRPRH	0.198427	0.116683	0.261051	0.217131	0.87185	0.416315	2.61263	1.3855	0.193224	0.713939	0	P60709	ACTB_HUMAN	Actin, cytoplasmic 1 (EC 3.6.4.-) (Beta-actin) [Cleaved into: Actin, cytoplasmic 1, N-terminally processed]	ACTB	375	ALVVDNGSGMCKAGFAGDDAPRAVFPSIVG	APRAVFPSIVGRPRHQGVMVGMGQKDSYVG	9.56	2018.27	F	A	G	R	H	Q	3	3	0	2	0	0	0	2	1	1	0	0	0	1	3	1	0	0	0	2	0	0
pep721	AGDDAPRAVFPSIVGRPRHQG	0.230155	0.027068	0.0605584	0.05037	0.919893	0.0965764	3.35715	1.74724	0.436871	0.359646	0	P60709	ACTB_HUMAN	Actin, cytoplasmic 1 (EC 3.6.4.-) (Beta-actin) [Cleaved into: Actin, cytoplasmic 1, N-terminally processed]	ACTB	375	ALVVDNGSGMCKAGFAGDDAPRAVFPSIVG	RAVFPSIVGRPRHQGVMVGMGQKDSYVGDE	9.56	2203.45	F	A	G	Q	G	V	3	3	0	2	0	1	0	3	1	1	0	0	0	1	3	1	0	0	0	2	0	0
pep722	AGDDAPRAVFPSIVGRPRHQGVM	0.069371	0.0407928	0.0912645	0.07591	0.304802	0.145545	2.61263	1.3855	0.193224	0.713939	0	P60709	ACTB_HUMAN	Actin, cytoplasmic 1 (EC 3.6.4.-) (Beta-actin) [Cleaved into: Actin, cytoplasmic 1, N-terminally processed]	ACTB	375	ALVVDNGSGMCKAGFAGDDAPRAVFPSIVG	VFPSIVGRPRHQGVMVGMGQKDSYVGDEAQ	9.56	2433.77	F	A	G	V	M	V	3	3	0	2	0	1	0	3	1	1	0	0	1	1	3	1	0	0	0	3	0	0
pep723	AGDDAPRAVFPSIVGRPRHQGVMV	0.476388	0.0560269	0.125347	0.104259	1.28776	0.1999	2.4202	1.27512	0.481054	0.317806	0	P60709	ACTB_HUMAN	Actin, cytoplasmic 1 (EC 3.6.4.-) (Beta-actin) [Cleaved into: Actin, cytoplasmic 1, N-terminally processed]	ACTB	375	ALVVDNGSGMCKAGFAGDDAPRAVFPSIVG	FPSIVGRPRHQGVMVGMGQKDSYVGDEAQS	9.56	2532.91	F	A	G	M	V	G	3	3	0	2	0	1	0	3	1	1	0	0	1	1	3	1	0	0	0	4	0	0
pep724	AGDKGYLTKEDLR	0.191625	1.04739	0.0504203	0.0419375	0.568594	0.0804085	0.535847	-0.900106	0.603747	0.219145	0	P60903	S10AA_HUMAN	Protein S100-A10 (Calpactin I light chain) (Calpactin-1 light chain) (Cellular ligand of annexin II) (S100 calcium-binding protein A10) (p10 protein) (p11)	S100A10 ANX2LG CAL1L CLP11	97	MEHAMETMMFTFHKFAGDKGYLTKEDLRVL	KFAGDKGYLTKEDLRVLMEKEFPGFLENQK	6.16	1465.63	F	A	G	L	R	V	1	1	0	2	0	0	1	2	0	0	2	2	0	0	0	0	1	0	1	0	0	0
pep725	AGDKGYLTKEDLRVL	0.0338201	0.0198875	0.0444937	0.18504	0.342194	0.070957	6.09148	2.60679	0.102375	0.989807	0	P60903	S10AA_HUMAN	Protein S100-A10 (Calpactin I light chain) (Calpactin-1 light chain) (Cellular ligand of annexin II) (S100 calcium-binding protein A10) (p10 protein) (p11)	S100A10 ANX2LG CAL1L CLP11	97	MEHAMETMMFTFHKFAGDKGYLTKEDLRVL	AGDKGYLTKEDLRVLMEKEFPGFLENQKDP	6.16	1677.92	F	A	G	V	L	M	1	1	0	2	0	0	1	2	0	0	3	2	0	0	0	0	1	0	1	1	0	0
pep726	AGDLSAGFFMEELNTYRQK	0.00958919	0.00563881	0.0126155	0.0524654	0.0084266	0.0201188	2.9095	1.54077	0.254275	0.594697	0	P19525	E2AK2_HUMAN	Interferon-induced, double-stranded RNA-activated protein kinase (EC 2.7.11.1) (Eukaryotic translation initiation factor 2-alpha kinase 2) (eIF-2A protein kinase 2) (Interferon-inducible RNA-dependent protein kinase) (P1/eIF-2A protein kinase) (Protein kinase RNA-activated) (PKR) (Protein kinase R) (Tyrosine-protein kinase EIF2AK2) (EC 2.7.10.2) (p68 kinase)	EIF2AK2 PKR PRKR	551	______________________________	SAGFFMEELNTYRQKQGVVLKYQELPNSGP	4.68	2177.42	M	A	G	Q	K	Q	2	1	1	1	0	1	2	2	0	0	2	1	1	2	0	1	1	0	1	0	0	0
pep727	AGDLSAGFFMEELNTYRQKQGVVLK	0.0438789	0.129012	0.0577271	0.048015	0.038559	0.0920611	0.774592	-0.368491	0.607153	0.216702	0	P19525	E2AK2_HUMAN	Interferon-induced, double-stranded RNA-activated protein kinase (EC 2.7.11.1) (Eukaryotic translation initiation factor 2-alpha kinase 2) (eIF-2A protein kinase 2) (Interferon-inducible RNA-dependent protein kinase) (P1/eIF-2A protein kinase) (Protein kinase RNA-activated) (PKR) (Protein kinase R) (Tyrosine-protein kinase EIF2AK2) (EC 2.7.10.2) (p68 kinase)	EIF2AK2 PKR PRKR	551	______________________________	EELNTYRQKQGVVLKYQELPNSGPPHDRRF	6.22	2802.2	M	A	G	L	K	Y	2	1	1	1	0	2	2	3	0	0	3	2	1	2	0	1	1	0	1	2	0	0
pep728	AGDQPSVQPPLRSQQLAPQ	0.0520825	0.00612529	0.0137039	0.0113984	0.0091536	0.0218546	0.589703	-0.76194	0.541499	0.266402	0	P21333	FLNA_HUMAN	Filamin-A (FLN-A) (Actin-binding protein 280) (ABP-280) (Alpha-filamin) (Endothelial actin-binding protein) (Filamin-1) (Non-muscle filamin)	FLNA FLN FLN1	2647	GGEHVPNSPFQVTALAGDQPSVQPPLRSQQ	PSVQPPLRSQQLAPQYTYAQGGQQTWAPER	5.88	2017.23	L	A	G	P	Q	Y	2	1	0	1	0	5	0	1	0	0	2	0	0	0	4	2	0	0	0	1	0	0
pep729	AGDTIPKSPF	0.02714	0.0159593	0.0357054	0.148491	0.0238495	0.0569416	2.9095	1.54077	0.254275	0.594697	0	O75369	FLNB_HUMAN	Filamin-B (FLN-B) (ABP-278) (ABP-280 homolog) (Actin-binding-like protein) (Beta-filamin) (Filamin homolog 1) (Fh1) (Filamin-3) (Thyroid autoantigen) (Truncated actin-binding protein) (Truncated ABP)	FLNB FLN1L FLN3 TABP TAP	2602	YKPMQPGPHVVKIFFAGDTIPKSPFVVQVG	VKIFFAGDTIPKSPFVVQVGEACNPNACRA	5.88	1032.16	F	A	G	P	F	V	1	0	0	1	0	0	0	1	0	1	0	1	0	1	2	1	1	0	0	0	0	0
pep730	AGDVAFIRESTVFE	0.0885358	0.260312	0.116478	0.0968814	0.0778018	0.185755	0.774592	-0.368491	0.607153	0.216702	0	P02788	TRFL_HUMAN	Lactotransferrin (Lactoferrin) (EC 3.4.21.-) (Growth-inhibiting protein 12) (Talalactoferrin) [Cleaved into: Lactoferricin-H (Lfcin-H); Kaliocin-1; Lactoferroxin-A; Lactoferroxin-B; Lactoferroxin-C]	LTF GIG12 LF	710	PYFSYSGAFKCLRDGAGDVAFIRESTVFED	GAGDVAFIRESTVFEDLSDEAERDEYELLC	4.14	1540.69	G	A	G	F	E	D	2	1	0	1	0	0	2	1	0	1	0	0	0	2	0	1	1	0	0	2	0	0
pep731	AGEASRLAHYNK	1.69163	0.147068	0.329032	2.41251	0.219778	2.62364	2.42462	1.27776	0.321205	0.493218	0	Q93079	H2B1H_HUMAN	Histone H2B type 1-H (H2B-clustered histone 9) (Histone H2B.j) (H2B/j)	H2BC9 H2BFJ HIST1H2BH	126	MGIMNSFVNDIFERIAGEASRLAHYNKRST	ERIAGEASRLAHYNKRSTITSREIQTAVRL	8.64	1316.44	I	A	G	N	K	R	3	1	1	0	0	0	1	1	1	0	1	1	0	0	0	1	0	0	1	0	0	0
pep732	AGEASRLAHYNKR	0.0230815	0.0135728	0.0303661	0.0252573	0.0202831	0.242134	4.29233	2.10176	0.372413	0.428975	0	Q93079	H2B1H_HUMAN	Histone H2B type 1-H (H2B-clustered histone 9) (Histone H2B.j) (H2B/j)	H2BC9 H2BFJ HIST1H2BH	126	MGIMNSFVNDIFERIAGEASRLAHYNKRST	RIAGEASRLAHYNKRSTITSREIQTAVRLL	9.99	1472.63	I	A	G	K	R	S	3	2	1	0	0	0	1	1	1	0	1	1	0	0	0	1	0	0	1	0	0	0
pep733	AGEASRLAHYNKRST	0.519041	0.0610431	0.13657	0.113593	0.0912225	0.217797	0.589703	-0.76194	0.541499	0.266402	0	Q93079	H2B1H_HUMAN	Histone H2B type 1-H (H2B-clustered histone 9) (Histone H2B.j) (H2B/j)	H2BC9 H2BFJ HIST1H2BH	126	MGIMNSFVNDIFERIAGEASRLAHYNKRST	AGEASRLAHYNKRSTITSREIQTAVRLLLP	9.99	1660.81	I	A	G	S	T	I	3	2	1	0	0	0	1	1	1	0	1	1	0	0	0	2	1	0	1	0	0	0
pep734	AGEASRLAHYNKRSTI	1.39759	0.0554196	0.619944	0.103129	0.0828187	0.197733	0.185089	-2.43371	0.222945	0.651801	0	Q93079	H2B1H_HUMAN	Histone H2B type 1-H (H2B-clustered histone 9) (Histone H2B.j) (H2B/j)	H2BC9 H2BFJ HIST1H2BH	126	MGIMNSFVNDIFERIAGEASRLAHYNKRST	GEASRLAHYNKRSTITSREIQTAVRLLLPG	9.99	1773.97	I	A	G	T	I	T	3	2	1	0	0	0	1	1	1	1	1	1	0	0	0	2	1	0	1	0	0	0
pep735	AGEDPHSFYFPGQFAFSKALPRS	0.163976	0.0964239	0.215726	0.897161	0.144095	0.344033	2.9095	1.54077	0.254275	0.594697	0	Q99969	RARR2_HUMAN	Retinoic acid receptor responder protein 2 (Chemerin) (RAR-responsive protein TIG2) (Tazarotene-induced gene 2 protein)	RARRES2 TIG2	163	EAEEHQETQCLRVQRAGEDPHSFYFPGQFA	YFPGQFAFSKALPRS_______________	6.8	2556.82	R	A	G	R	S	-	3	1	0	1	0	1	1	2	1	0	1	1	0	4	3	3	0	0	1	0	0	0
pep736	AGELTEDEVERVITIMQNPR	0.02113	0.0124252	0.0277986	0.0231217	0.0928408	0.0443322	2.61263	1.3855	0.193224	0.713939	0	P62269	RS18_HUMAN	40S ribosomal protein S18 (Ke-3) (Ke3) (Small ribosomal subunit protein uS13)	RPS18 D6S218E	152	AHVVLRKADIDLTKRAGELTEDEVERVITI	EDEVERVITIMQNPRQYKIPDWFLNRQKDV	4.25	2300.57	R	A	G	P	R	Q	1	2	1	1	0	1	4	1	0	2	1	0	1	0	1	0	2	0	0	2	0	0
pep737	AGELTEDEVERVITIMQNPRQYK	0.0474108	0.0278793	0.0623737	0.0518798	0.208314	0.0994713	2.61263	1.3855	0.193224	0.713939	0	P62269	RS18_HUMAN	40S ribosomal protein S18 (Ke-3) (Ke3) (Small ribosomal subunit protein uS13)	RPS18 D6S218E	152	AHVVLRKADIDLTKRAGELTEDEVERVITI	VERVITIMQNPRQYKIPDWFLNRQKDVKDG	4.59	2720.05	R	A	G	Y	K	I	1	2	1	1	0	2	4	1	0	2	1	1	1	0	1	0	2	0	1	2	0	0
pep738	AGEVINQPMMMAAR	0.00895868	0.00526805	0.0117861	0.0793075	0.00787253	0.0939799	6.96426	2.79997	0.124437	0.905049	0	P18206	VINC_HUMAN	Vinculin (Metavinculin) (MV)	VCL	1134	PPPPEEKDEEFPEQKAGEVINQPMMMAARQ	KAGEVINQPMMMAARQLHDEARKWSSKPGI	6.05	1518.83	K	A	G	A	R	Q	3	1	1	0	0	1	1	1	0	1	0	0	3	0	1	0	0	0	0	1	0	0
pep739	AGEYGAEALER	0.386711	0.155426	0.259694	0.0432005	1.5356	0.0828301	2.07229	1.05123	0.594015	0.226203	0	P69905	HBA_HUMAN	Hemoglobin subunit alpha (Alpha-globin) (Hemoglobin alpha chain) [Cleaved into: Hemopressin]	HBA1; HBA2	142	DKTNVKAAWGKVGAHAGEYGAEALERMFLS	VGAHAGEYGAEALERMFLSFPTTKTYFPHF	4.25	1165.22	H	A	G	E	R	M	3	1	0	0	0	0	3	2	0	0	1	0	0	0	0	0	0	0	1	0	0	0
pep740	AGEYGAEALERM	0.256777	0.180768	0.352988	0.181163	0.319168	0.0361522	0.678635	-0.559292	0.426223	0.370363	0	P69905	HBA_HUMAN	Hemoglobin subunit alpha (Alpha-globin) (Hemoglobin alpha chain) [Cleaved into: Hemopressin]	HBA1; HBA2	142	DKTNVKAAWGKVGAHAGEYGAEALERMFLS	GAHAGEYGAEALERMFLSFPTTKTYFPHFD	4.25	1296.42	H	A	G	R	M	F	3	1	0	0	0	0	3	2	0	0	1	0	1	0	0	0	0	0	1	0	0	0
pep741	AGEYGAEALERMF	0.186861	0.221773	0.209714	0.183004	0.191448	0.0668888	0.713741	-0.486528	0.227878	0.642297	0	P69905	HBA_HUMAN	Hemoglobin subunit alpha (Alpha-globin) (Hemoglobin alpha chain) [Cleaved into: Hemopressin]	HBA1; HBA2	142	DKTNVKAAWGKVGAHAGEYGAEALERMFLS	AHAGEYGAEALERMFLSFPTTKTYFPHFDL	4.25	1443.59	H	A	G	M	F	L	3	1	0	0	0	0	3	2	0	0	1	0	1	1	0	0	0	0	1	0	0	0
pep742	AGEYGAEALERMFL	0.0962486	0.0660185	0.259015	0.183246	0.0925527	0.103983	0.90149	-0.149616	0.84508	0.0731021	0	P69905	HBA_HUMAN	Hemoglobin subunit alpha (Alpha-globin) (Hemoglobin alpha chain) [Cleaved into: Hemopressin]	HBA1; HBA2	142	DKTNVKAAWGKVGAHAGEYGAEALERMFLS	HAGEYGAEALERMFLSFPTTKTYFPHFDLS	4.25	1556.75	H	A	G	F	L	S	3	1	0	0	0	0	3	2	0	0	2	0	1	1	0	0	0	0	1	0	0	0
pep743	AGEYGAEALERMFLSFPTT	0.130421	0.0766923	0.171582	0.142714	0.573042	0.273632	2.61263	1.3855	0.193224	0.713939	0	P69905	HBA_HUMAN	Hemoglobin subunit alpha (Alpha-globin) (Hemoglobin alpha chain) [Cleaved into: Hemopressin]	HBA1; HBA2	142	DKTNVKAAWGKVGAHAGEYGAEALERMFLS	GAEALERMFLSFPTTKTYFPHFDLSHGSAQ	4.25	2090.34	H	A	G	T	T	K	3	1	0	0	0	0	3	2	0	0	2	0	1	2	1	1	2	0	1	0	0	0
pep744	AGEYGAEALERMFLSFPTTK	0.0112573	0.0832298	0.230644	0.121871	1.4673	0.118093	5.25101	2.39259	0.367342	0.43493	0	P69905	HBA_HUMAN	Hemoglobin subunit alpha (Alpha-globin) (Hemoglobin alpha chain) [Cleaved into: Hemopressin]	HBA1; HBA2	142	DKTNVKAAWGKVGAHAGEYGAEALERMFLS	AEALERMFLSFPTTKTYFPHFDLSHGSAQV	4.79	2218.51	H	A	G	T	K	T	3	1	0	0	0	0	3	2	0	0	2	1	1	2	1	1	2	0	1	0	0	0
pep745	AGEYGAEALERMFLSFPTTKT	0.032853	0.0193188	0.0432214	0.0359498	0.144349	0.068928	2.61263	1.3855	0.193224	0.713939	0	P69905	HBA_HUMAN	Hemoglobin subunit alpha (Alpha-globin) (Hemoglobin alpha chain) [Cleaved into: Hemopressin]	HBA1; HBA2	142	DKTNVKAAWGKVGAHAGEYGAEALERMFLS	EALERMFLSFPTTKTYFPHFDLSHGSAQVK	4.79	2319.61	H	A	G	K	T	Y	3	1	0	0	0	0	3	2	0	0	2	1	1	2	1	1	3	0	1	0	0	0
pep746	AGEYGAEALERMFLSFPTTKTYFPH	0.0787654	0.231585	0.103624	0.0861899	0.729924	0.165256	2.3706	1.24525	0.41493	0.382025	0	P69905	HBA_HUMAN	Hemoglobin subunit alpha (Alpha-globin) (Hemoglobin alpha chain) [Cleaved into: Hemopressin]	HBA1; HBA2	142	DKTNVKAAWGKVGAHAGEYGAEALERMFLS	RMFLSFPTTKTYFPHFDLSHGSAQVKGHGK	5.5	2864.22	H	A	G	P	H	F	3	1	0	0	0	0	3	2	1	0	2	1	1	3	2	1	3	0	2	0	0	0
pep747	AGFAGDDAPR	0.583161	0.0236541	0.640862	0.0440171	0.391292	0.421979	0.687108	-0.541392	0.603511	0.219314	0	P60709	ACTB_HUMAN	Actin, cytoplasmic 1 (EC 3.6.4.-) (Beta-actin) [Cleaved into: Actin, cytoplasmic 1, N-terminally processed]	ACTB	375	DIAALVVDNGSGMCKAGFAGDDAPRAVFPS	SGMCKAGFAGDDAPRAVFPSIVGRPRHQGV	4.21	976.01	K	A	G	P	R	A	3	1	0	2	0	0	0	2	0	0	0	0	0	1	1	0	0	0	0	0	0	0
pep748	AGFAGDDAPRA	0.436662	0.306151	0.645048	0.0955646	0.0767443	0.18323	0.256177	-1.96478	0.0296897	1.52739	-1	P60709	ACTB_HUMAN	Actin, cytoplasmic 1 (EC 3.6.4.-) (Beta-actin) [Cleaved into: Actin, cytoplasmic 1, N-terminally processed]	ACTB	375	DIAALVVDNGSGMCKAGFAGDDAPRAVFPS	GMCKAGFAGDDAPRAVFPSIVGRPRHQGVM	4.21	1047.09	K	A	G	R	A	V	4	1	0	2	0	0	0	2	0	0	0	0	0	1	1	0	0	0	0	0	0	0
pep749	AGFAGDDAPRAVFPS	0.0774511	0.0826288	0.020379	0.0169504	0.162745	0.0324996	1.17586	0.233719	0.843837	0.0737415	0	P60709	ACTB_HUMAN	Actin, cytoplasmic 1 (EC 3.6.4.-) (Beta-actin) [Cleaved into: Actin, cytoplasmic 1, N-terminally processed]	ACTB	375	DIAALVVDNGSGMCKAGFAGDDAPRAVFPS	AGFAGDDAPRAVFPSIVGRPRHQGVMVGMG	4.21	1477.6	K	A	G	P	S	I	4	1	0	2	0	0	0	2	0	0	0	0	0	2	2	1	0	0	0	1	0	0
pep750	AGFAGDDAPRAVFPSIVG	1.31423	0.624606	0.143128	0.595241	0.610918	0.228256	0.68897	-0.537487	0.583208	0.234176	0	P60709	ACTB_HUMAN	Actin, cytoplasmic 1 (EC 3.6.4.-) (Beta-actin) [Cleaved into: Actin, cytoplasmic 1, N-terminally processed]	ACTB	375	DIAALVVDNGSGMCKAGFAGDDAPRAVFPS	AGDDAPRAVFPSIVGRPRHQGVMVGMGQKD	4.21	1746.94	K	A	G	V	G	R	4	1	0	2	0	0	0	3	0	1	0	0	0	2	2	1	0	0	0	2	0	0
pep751	AGFAGDDAPRAVFPSIVGRPR	2.17996	2.55595	3.20311	4.70279	3.50964	0.914744	1.14966	0.201209	0.749435	0.125266	0	P60709	ACTB_HUMAN	Actin, cytoplasmic 1 (EC 3.6.4.-) (Beta-actin) [Cleaved into: Actin, cytoplasmic 1, N-terminally processed]	ACTB	375	DIAALVVDNGSGMCKAGFAGDDAPRAVFPS	DAPRAVFPSIVGRPRHQGVMVGMGQKDSYV	9.55	2156.43	K	A	G	P	R	H	4	3	0	2	0	0	0	3	0	1	0	0	0	2	3	1	0	0	0	2	0	0
pep752	AGFAGDDAPRAVFPSIVGRPRH	0.0850801	0.0500303	0.111931	0.0930999	0.373825	0.178504	2.61263	1.3855	0.193224	0.713939	0	P60709	ACTB_HUMAN	Actin, cytoplasmic 1 (EC 3.6.4.-) (Beta-actin) [Cleaved into: Actin, cytoplasmic 1, N-terminally processed]	ACTB	375	DIAALVVDNGSGMCKAGFAGDDAPRAVFPS	APRAVFPSIVGRPRHQGVMVGMGQKDSYVG	9.56	2293.57	K	A	G	R	H	Q	4	3	0	2	0	0	0	3	1	1	0	0	0	2	3	1	0	0	0	2	0	0
pep753	AGFAGDDAPRAVFPSIVGRPRHQG	0.0623514	0.036665	0.0820296	0.0682288	0.27396	0.130818	2.61263	1.3855	0.193224	0.713939	0	P60709	ACTB_HUMAN	Actin, cytoplasmic 1 (EC 3.6.4.-) (Beta-actin) [Cleaved into: Actin, cytoplasmic 1, N-terminally processed]	ACTB	375	DIAALVVDNGSGMCKAGFAGDDAPRAVFPS	RAVFPSIVGRPRHQGVMVGMGQKDSYVGDE	9.56	2478.76	K	A	G	Q	G	V	4	3	0	2	0	1	0	4	1	1	0	0	0	2	3	1	0	0	0	2	0	0
pep755	AGFGSKGSSSSVTSR	0.547967	1.61113	0.720906	0.59962	0.481532	1.14968	0.774592	-0.368491	0.607153	0.216702	0	P17661	DESM_HUMAN	Desmin	DES	470	GFPLGSPLSSPVFPRAGFGSKGSSSSVTSR	AGFGSKGSSSSVTSRVYQVSRTSGGAGGLG	11	1414.49	R	A	G	S	R	V	1	1	0	0	0	0	0	3	0	0	0	1	0	1	0	6	1	0	0	1	0	0
pep756	AGFGSKGSSSSVTSRVY	0.0863229	0.253806	0.113567	0.0944599	0.0758572	0.181112	0.774592	-0.368491	0.607153	0.216702	0	P17661	DESM_HUMAN	Desmin	DES	470	GFPLGSPLSSPVFPRAGFGSKGSSSSVTSR	FGSKGSSSSVTSRVYQVSRTSGGAGGLGSL	9.99	1676.8	R	A	G	V	Y	Q	1	1	0	0	0	0	0	3	0	0	0	1	0	1	0	6	1	0	1	2	0	0
pep757	AGFGSKGSSSSVTSRVYQVSR	0.252891	2.04792	0.0251512	0.127674	0.0167998	0.200551	0.148337	-2.75305	0.361771	0.441566	0	P17661	DESM_HUMAN	Desmin	DES	470	GFPLGSPLSSPVFPRAGFGSKGSSSSVTSR	GSSSSVTSRVYQVSRTSGGAGGLGSLRASR	11	2147.33	R	A	G	S	R	T	1	2	0	0	0	1	0	3	0	0	0	1	0	1	0	7	1	0	1	3	0	0
pep758	AGFLDLKDFLPKEYVKQKGER	0.0993052	0.42386	0.130646	0.108666	0.436327	0.20835	1.15223	0.204432	0.826409	0.0828051	0	Q9Y490	TLN1_HUMAN	Talin-1	TLN1 KIAA1027 TLN	2541	QCQIQFGPHNEQKHKAGFLDLKDFLPKEYV	KDFLPKEYVKQKGERKIFQAHKNCGQMSEI	8.42	2481.88	K	A	G	E	R	K	1	1	0	2	0	1	2	2	0	0	3	4	0	2	1	0	0	0	1	1	0	0
pep759	AGGAAGLFAKQVQK	0.0245771	0.0144522	0.161668	0.0268937	0.379116	0.0515645	2.27992	1.18899	0.524818	0.279991	0	Q9UBW5	BIN2_HUMAN	Bridging integrator 2 (Breast cancer-associated protein 1)	BIN2 BRAP1	565	______________________________	KAGGAAGLFAKQVQKKFSRAQEKVLQKLGK	10	1345.56	K	A	G	Q	K	K	4	0	0	0	0	2	0	3	0	0	1	2	0	1	0	0	0	0	0	1	0	0
pep760	AGGAAQLALDK	0.205418	0.424626	0.0195633	0.618612	0.516399	0.155994	1.98736	0.990856	0.306946	0.512939	0	P49748	ACADV_HUMAN	Very long-chain specific acyl-CoA dehydrogenase, mitochondrial (VLCAD) (EC 1.3.8.9)	ACADVL VLCAD	655	ALLGQPRPGPARRPYAGGAAQLALDKSDSH	RRPYAGGAAQLALDKSDSHPSDALTRKKPA	5.88	1014.15	Y	A	G	D	K	S	4	0	0	1	0	1	0	2	0	0	2	1	0	0	0	0	0	0	0	0	0	0
pep761	AGGADAVQTVTGGLR	0.025251	0.0148486	0.0332203	0.262791	0.0221896	0.264893	7.49965	2.90682	0.120484	0.919072	0	Q9H223	EHD4_HUMAN	EH domain-containing protein 4 (Hepatocellular carcinoma-associated protein 10/11) (PAST homolog 4)	EHD4 HCA10 HCA11 PAST4 FKSG7	541	______________________________	AGGADAVQTVTGGLRSLYLRKVLPLEEAYR	5.88	1372.5	R	A	G	L	R	S	3	1	0	1	0	1	0	4	0	0	1	0	0	0	0	0	2	0	0	2	0	0
pep762	AGGAWTYNTTSAVTVK	0.0171371	0.0100773	0.130925	0.0187525	0.0752971	0.0359549	0.822087	-0.282636	0.836478	0.0775453	0	P61513	RL37A_HUMAN	60S ribosomal protein L37a (Large ribosomal subunit protein eL43)	RPL37A	92	RAVGIWHCGSCMKTVAGGAWTYNTTSAVTV	GGAWTYNTTSAVTVKSAIRRLKELKDQ___	8.63	1626.79	V	A	G	V	K	S	3	0	1	0	0	0	0	2	0	0	0	1	0	0	0	1	4	1	1	2	0	0
pep763	AGGDAGDAFDGFDFGDDPSDK	0.0124876	0.0468426	0.0164288	0.0136647	0.0548682	0.0262	1.25045	0.322448	0.718188	0.143762	0	P02679	FIBG_HUMAN	Fibrinogen gamma chain	FGG PRO2061	453	VGPEADKYRLTYAYFAGGDAGDAFDGFDFG	DAFDGFDFGDDPSDKFFTSHNGMQFSTWDN	3.5	2076.03	F	A	G	D	K	F	3	0	0	7	0	0	0	5	0	0	0	1	0	3	1	1	0	0	0	0	0	0
pep764	AGGFAPYYG	0.216174	0.0254237	0.0568797	0.0473101	0.037993	0.0907097	0.589703	-0.76194	0.541499	0.266402	0	P02461	CO3A1_HUMAN	Collagen alpha-1(III) chain	COL3A1	1466	GGVGAAAIAGIGGEKAGGFAPYYGDEPMDF	GIGGEKAGGFAPYYGDEPMDFKINTDEIMT	5.57	901.97	K	A	G	Y	G	D	2	0	0	0	0	0	0	3	0	0	0	0	0	1	1	0	0	0	2	0	0	0
pep765	AGGGGGGGRYYGGGSEGGRAPK	0.011913	0.00700527	0.107736	0.0651795	0.586769	0.128218	6.1598	2.62288	0.263545	0.579146	0	P14866	HNRPL_HUMAN	Heterogeneous nuclear ribonucleoprotein L (hnRNP L)	HNRNPL HNRPL P/OKcl.14	589	DEQRRRSGAMVKMAAAGGGGGGGRYYGGGS	GRYYGGGSEGGRAPKRLKTDNAGDQHGGGG	9.7	1925.01	A	A	G	P	K	R	2	2	0	0	0	0	1	12	0	0	0	1	0	0	1	1	0	0	2	0	0	0
pep766	AGGGGGLGAGSPALSGGQGR	0.0218068	0.0128233	0.0286891	0.119312	0.019163	0.255314	6.21911	2.63671	0.183525	0.736304	0	Q6IQ22	RAB12_HUMAN	Ras-related protein Rab-12	RAB12	244	______________________________	GLGAGSPALSGGQGRRRKQPPRPADFKLQV	9.79	1583.68	R	A	G	G	R	R	3	1	0	0	0	1	0	10	0	0	2	0	0	0	1	2	0	0	0	0	0	0
pep767	AGGGKAGKGGPTPQEAIQR	0.0170021	0.0099979	0.022368	0.0186048	0.074704	0.0356717	2.61263	1.3855	0.193224	0.713939	0	Q9H444	CHM4B_HUMAN	Charged multivesicular body protein 4b (Chromatin-modifying protein 4b) (CHMP4b) (SNF7 homolog associated with Alix 1) (SNF7-2) (hSnf7-2) (Vacuolar protein sorting-associated protein 32-2) (Vps32-2) (hVps32-2)	CHMP4B C20orf178 SHAX1	224	______________________________	KAGKGGPTPQEAIQRLRDTEEMLSKKQEFL	9.99	1779.97	G	A	G	Q	R	L	3	1	0	0	0	2	1	6	0	1	0	2	0	0	2	0	1	0	0	0	0	0
pep768	AGGHKLGLGLEFQA	0.346512	0.0241077	0.0539354	0.224306	0.869435	0.0860143	2.7788	1.47446	0.391733	0.40701	0	P21796	VDAC1_HUMAN	Voltage-dependent anion-selective channel protein 1 (VDAC-1) (hVDAC1) (Outer mitochondrial membrane protein porin 1) (Plasmalemmal porin) (Porin 31HL) (Porin 31HM)	VDAC1 VDAC	283	IKLTLSALLDGKNVNAGGHKLGLGLEFQA_	NAGGHKLGLGLEFQA_______________	6.79	1397.6	N	A	G	Q	A	-	2	0	0	0	0	1	1	4	1	0	3	1	0	1	0	0	0	0	0	0	0	0
pep769	AGGHKVGLALELEA	0.0394106	0.115875	0.0518487	0.0431256	0.220646	0.0826864	1.67263	0.742117	0.473747	0.324453	0	P45880	VDAC2_HUMAN	Voltage-dependent anion-selective channel protein 2 (VDAC-2) (hVDAC2) (Outer mitochondrial membrane protein porin 2)	VDAC2	294	VKLTLSALVDGKSINAGGHKVGLALELEA_	NAGGHKVGLALELEA_______________	5.4	1364.56	N	A	G	E	A	-	3	0	0	0	0	0	2	3	1	0	3	1	0	0	0	0	0	0	0	1	0	0
pep770	AGGLHFSGPKVEGGVK	0.0288813	0.0169833	0.240152	0.539478	0.126899	0.0605952	2.54171	1.3458	0.427008	0.369564	0	Q09666	AHNK_HUMAN	Neuroblast differentiation-associated protein AHNAK (Desmoyokin)	AHNAK PM227	5890	GPQVSSALNLDTSKFAGGLHFSGPKVEGGV	GGLHFSGPKVEGGVKGGQIGLQAPGLSVSG	8.64	1539.75	F	A	G	V	K	G	1	0	0	0	0	0	1	5	1	0	1	2	0	1	1	1	0	0	0	2	0	0
pep771	AGGPGRDGTIDFTPGSELLITK	0.388278	0.00386841	0.00865468	0.035993	0.00578092	0.0138022	0.138663	-2.85035	0.418357	0.378453	0	O00159	MYO1C_HUMAN	Unconventional myosin-Ic (Myosin I beta) (MMI-beta) (MMIb)	MYO1C	1063	NRVNSININQGSITFAGGPGRDGTIDFTPG	GTIDFTPGSELLITKAKNGHLAVVAPRLNS	4.56	2202.45	F	A	G	T	K	A	1	1	0	2	0	0	1	5	0	2	2	1	0	1	2	1	3	0	0	0	0	0
pep772	AGGPGRDGTIDFTPGSELLITKAK	0.0712753	0.160421	0.018754	0.0155988	0.0125268	0.0299082	0.231717	-2.10956	0.198797	0.70159	0	O00159	MYO1C_HUMAN	Unconventional myosin-Ic (Myosin I beta) (MMI-beta) (MMIb)	MYO1C	1063	NRVNSININQGSITFAGGPGRDGTIDFTPG	IDFTPGSELLITKAKNGHLAVVAPRLNSR_	6.17	2401.7	F	A	G	A	K	N	2	1	0	2	0	0	1	5	0	2	2	2	0	1	2	1	3	0	0	0	0	0
pep773	AGGRGSYGDLGGPIITTQVTIPK	0.0204116	0.0120028	0.0268535	0.111678	0.0179369	0.0428251	2.9095	1.54077	0.254275	0.594697	0	P61978	HNRPK_HUMAN	Heterogeneous nuclear ribonucleoprotein K (hnRNP K) (Transformation up-regulated nuclear protein) (TUNP)	HNRNPK HNRPK	463	MAYEPQGGSGYDYSYAGGRGSYGDLGGPII	DLGGPIITTQVTIPKDLAGSIIGKGGQRIK	8.63	2258.56	Y	A	G	P	K	D	1	1	0	1	0	1	0	6	0	3	1	1	0	0	2	1	3	0	1	1	0	0
pep774	AGGSASAMLQPLLDNQVGFK	0.014822	0.00871591	0.0194999	0.0811908	0.013025	0.155488	5.80198	2.53654	0.170289	0.768814	0	P20618	PSB1_HUMAN	Proteasome subunit beta type-1 (Macropain subunit C5) (Multicatalytic endopeptidase complex subunit C5) (Proteasome component C5) (Proteasome gamma chain)	PSMB1 PSC5	241	YSFDPVGSYQRDSFKAGGSASAMLQPLLDN	SAMLQPLLDNQVGFKNMQNVEHVPLSLDRA	5.88	2004.29	K	A	G	F	K	N	3	0	1	1	0	2	0	3	0	0	3	1	1	1	1	2	0	0	0	1	0	0
pep775	AGGTEIGKTLAEK	0.29753	0.454421	0.0221625	0.0921693	0.400901	0.035344	0.682605	-0.550877	0.654924	0.183809	0	O95218	ZRAB2_HUMAN	Zinc finger Ran-binding domain-containing protein 2 (Zinc finger protein 265) (Zinc finger, splicing)	ZRANB2 ZIS ZNF265	330	NRCGREKTTEAKMMKAGGTEIGKTLAEKSR	MKAGGTEIGKTLAEKSRGLFSANDWQCKTC	6.19	1274.44	K	A	G	E	K	S	2	0	0	0	0	0	2	3	0	1	1	2	0	0	0	0	2	0	0	0	0	0
pep776	AGGTNDKGIGMGMTVPISF	0.018434	0.0108399	0.0242518	0.100858	0.262597	0.0386759	7.51286	2.90936	0.157155	0.803672	0	Q9NRV9	HEBP1_HUMAN	Heme-binding protein 1 (p22HBP)	HEBP1 HBP	189	VDEALREAMPKVAKYAGGTNDKGIGMGMTV	NDKGIGMGMTVPISFAVFPNEDGSLQKKLK	5.88	1853.14	Y	A	G	S	F	A	1	0	1	1	0	0	0	5	0	2	0	1	2	1	1	1	2	0	0	1	0	0
pep777	AGGTPRKASGPPVSELITK	0.0779506	0.518521	0.570376	0.426492	1.43299	0.163546	1.73375	0.793898	0.531503	0.274495	0	P16403	H12_HUMAN	Histone H1.2 (Histone H1c) (Histone H1d) (Histone H1s-1)	H1-2 H1F2 HIST1H1C	213	PPAEKAPVKKKAAKKAGGTPRKASGPPVSE	PRKASGPPVSELITKAVAASKERSGVSLAA	9.99	1866.15	K	A	G	T	K	A	2	1	0	0	0	0	1	3	0	1	1	2	0	0	3	2	2	0	0	1	0	0
pep778	AGGYDVEKNNSRIK	0.172316	0.101328	0.226699	0.188559	0.757123	0.361532	2.61263	1.3855	0.193224	0.713939	0	P16401	H15_HUMAN	Histone H1.5 (Histone H1a) (Histone H1b) (Histone H1s-3)	H1-5 H1F5 HIST1H1B	226	ERNGLSLAALKKALAAGGYDVEKNNSRIKL	AAGGYDVEKNNSRIKLGLKSLVSKGTLVQT	8.54	1550.69	A	A	G	I	K	L	1	1	2	1	0	0	1	2	0	1	0	2	0	0	0	1	0	0	1	1	0	0
pep779	AGGYDVEKNNSRIKLGLK	0.065543	0.00770835	0.0172457	0.0143442	1.82373	0.0275028	20.6148	4.36561	0.380754	0.419356	0	P16401	H15_HUMAN	Histone H1.5 (Histone H1a) (Histone H1b) (Histone H1s-3)	H1-5 H1F5 HIST1H1B	226	ERNGLSLAALKKALAAGGYDVEKNNSRIKL	YDVEKNNSRIKLGLKSLVSKGTLVQTKGTG	9.53	1962.24	A	A	G	L	K	S	1	1	2	1	0	0	1	3	0	1	2	3	0	0	0	1	0	0	1	1	0	0
pep780	AGHLNGVYYQGGTYS	0.00858476	0.00504816	0.0112941	0.0469699	0.00754394	0.0180115	2.9095	1.54077	0.254275	0.594697	0	P02679	FIBG_HUMAN	Fibrinogen gamma chain	FGG PRO2061	453	CAEQDGSGWWMNKCHAGHLNGVYYQGGTYS	AGHLNGVYYQGGTYSKASTPNGYDNGIIWA	6.78	1586.68	H	A	G	Y	S	K	1	0	1	0	0	1	0	4	1	0	1	0	0	0	0	1	1	0	3	1	0	0
pep781	AGHQTSAESWGTGRAVAR	0.180141	0.0211859	0.0473987	0.851633	0.570119	0.0755897	6.02006	2.58978	0.147391	0.831529	0	P36578	RL4_HUMAN	60S ribosomal protein L4 (60S ribosomal protein L1) (Large ribosomal subunit protein uL4)	RPL4 RPL1	427	NLRKNNRQPYAVSELAGHQTSAESWGTGRA	QTSAESWGTGRAVARIPRVRGGGTHRSGQG	9.65	1841.96	L	A	G	A	R	I	4	2	0	0	0	1	1	3	1	0	0	0	0	0	0	2	2	1	0	1	0	0
pep782	AGHQTSAESWGTGRAVARIPR	0.0498821	0.0293326	0.0656249	0.0545841	0.219172	0.104656	2.61263	1.3855	0.193224	0.713939	0	P36578	RL4_HUMAN	60S ribosomal protein L4 (60S ribosomal protein L1) (Large ribosomal subunit protein uL4)	RPL4 RPL1	427	NLRKNNRQPYAVSELAGHQTSAESWGTGRA	AESWGTGRAVARIPRVRGGGTHRSGQGAFG	11.7	2208.42	L	A	G	P	R	V	4	3	0	0	0	1	1	3	1	1	0	0	0	0	1	2	2	1	0	1	0	0
pep783	AGHSADRTPILESPLQPSELQPHY	0.0342848	0.100804	0.0451052	0.0375166	0.0301282	0.0719321	0.774592	-0.368491	0.607153	0.216702	0	Q14767	LTBP2_HUMAN	Latent-transforming growth factor beta-binding protein 2 (LTBP-2)	LTBP2 C14orf141 LTBP3	1821	LGPEDTVPEPAFPNTAGHSADRTPILESPL	ILESPLQPSELQPHYVASHPEPPAGFEGLQ	5.28	2643.9	T	A	G	H	Y	V	2	1	0	1	0	2	2	1	2	1	3	0	0	0	4	3	1	0	1	0	0	0
pep784	AGHSKLQVTMPGIK	0.10808	0.317775	0.14219	0.118267	0.0949761	0.226759	0.774592	-0.368491	0.607153	0.216702	0	Q09666	AHNK_HUMAN	Neuroblast differentiation-associated protein AHNAK (Desmoyokin)	AHNAK PM227	5890	IRAGAISASGPELQGAGHSKLQVTMPGIKV	GAGHSKLQVTMPGIKVGGSGVNVNAKGLDL	10	1466.76	G	A	G	I	K	V	1	0	0	0	0	1	0	2	1	1	1	2	1	0	1	1	1	0	0	1	0	0
pep785	AGHSKLQVTMPGIKVGGSGVNVNAK	0.0287329	0.113641	0.189005	0.0314413	0.0252493	0.0602836	0.352993	-1.50229	0.207152	0.68371	0	Q09666	AHNK_HUMAN	Neuroblast differentiation-associated protein AHNAK (Desmoyokin)	AHNAK PM227	5890	IRAGAISASGPELQGAGHSKLQVTMPGIKV	PGIKVGGSGVNVNAKGLDLGGRGGVQVPAV	10.3	2449.85	G	A	G	A	K	G	2	0	2	0	0	1	0	5	1	1	1	3	1	0	1	2	1	0	0	4	0	0
pep786	AGHTAPMRPSYSAQEGLAGYQR	0.0559393	0.0328945	0.0735939	0.306061	0.0491573	0.117365	2.9095	1.54077	0.254275	0.594697	0	Q9HBL0	TENS1_HUMAN	Tensin-1 (EC 3.1.3.-)	TNS1 TNS	1839	GGYPYESASRAGPAHAGHTAPMRPSYSAQE	RPSYSAQEGLAGYQREGPHPAWPQPVTTSH	8.64	2348.58	H	A	G	Q	R	E	4	2	0	0	0	2	1	3	1	0	1	0	1	0	2	2	1	0	2	0	0	0
pep787	AGHTEVAKYLLQNK	0.126337	0.0148582	0.0332419	0.0276492	0.022204	0.0530129	0.589703	-0.76194	0.541499	0.266402	0	P16157	ANK1_HUMAN	Ankyrin-1 (ANK-1) (Ankyrin-R) (Erythrocyte ankyrin)	ANK1 ANK	1881	VSNVKVETPLHMAARAGHTEVAKYLLQNKA	RAGHTEVAKYLLQNKAKVNAKAKDDQTPLH	8.55	1571.8	R	A	G	N	K	A	2	0	1	0	0	1	1	1	1	0	2	2	0	0	0	0	1	0	1	1	0	0
pep788	AGHWTSESSVSGSTGQW	0.0911113	0.0535769	0.119866	0.498498	0.0800649	0.191158	2.9095	1.54077	0.254275	0.594697	0	P02671	FIBA_HUMAN	Fibrinogen alpha chain [Cleaved into: Fibrinopeptide A; Fibrinogen alpha chain]	FGA	866	GSTGTWNPGSSERGSAGHWTSESSVSGSTG	HWTSESSVSGSTGQWHSESGSFRPDSPGSG	5.24	1763.8	S	A	G	Q	W	H	1	0	0	0	0	1	1	3	1	0	0	0	0	0	0	5	2	2	0	1	0	0
pep789	AGHWTSESSVSGSTGQWH	0.0116661	0.00686012	0.015348	0.063829	0.0102517	0.0244764	2.9095	1.54077	0.254275	0.594697	0	P02671	FIBA_HUMAN	Fibrinogen alpha chain [Cleaved into: Fibrinopeptide A; Fibrinogen alpha chain]	FGA	866	GSTGTWNPGSSERGSAGHWTSESSVSGSTG	WTSESSVSGSTGQWHSESGSFRPDSPGSGN	5.99	1900.94	S	A	G	W	H	S	1	0	0	0	0	1	1	3	2	0	0	0	0	0	0	5	2	2	0	1	0	0
pep790	AGIAAKLAKDREA	0.127692	0.375438	0.167992	0.139728	0.112211	0.267907	0.774592	-0.368491	0.607153	0.216702	0	P17655	CAN2_HUMAN	Calpain-2 catalytic subunit (EC 3.4.22.53) (Calcium-activated neutral proteinase 2) (CANP 2) (Calpain M-type) (Calpain large polypeptide L2) (Calpain-2 large subunit) (Millimolar-calpain) (M-calpain)	CAPN2 CANPL2	700	______________________________	______________________________	8.63	1313.52	M	A	G	E	A	A	5	1	0	1	0	0	1	1	0	1	1	2	0	0	0	0	0	0	0	0	0	0
pep791	AGIAAKLAKDREAAEGLG	0.107183	0.20131	0.028202	0.0234572	0.0188376	0.0449755	0.259197	-1.94788	0.176239	0.753897	0	P17655	CAN2_HUMAN	Calpain-2 catalytic subunit (EC 3.4.22.53) (Calcium-activated neutral proteinase 2) (CANP 2) (Calpain M-type) (Calpain large polypeptide L2) (Calpain-2 large subunit) (Millimolar-calpain) (M-calpain)	CAPN2 CANPL2	700	______________________________	AAKLAKDREAAEGLGSHDRAIKYLNQDYEA	6.23	1740.98	M	A	G	L	G	S	6	1	0	1	0	0	2	3	0	1	2	2	0	0	0	0	0	0	0	0	0	0
pep792	AGIHETTYNSIMK	0.0770992	0.00906745	0.0202864	0.0168733	0.0135503	0.032352	0.589703	-0.76194	0.541499	0.266402	0	P68032	ACTC_HUMAN	Actin, alpha cardiac muscle 1 (EC 3.6.4.-) (Alpha-cardiac actin) [Cleaved into: Actin, alpha cardiac muscle 1, intermediate form]	ACTC1 ACTC	377	CPETLFQPSFIGMESAGIHETTYNSIMKCD	ESAGIHETTYNSIMKCDIDIRKDLYANNVL	6.79	1464.66	S	A	G	M	K	C	1	0	1	0	0	0	1	1	1	2	0	1	1	0	0	1	2	0	1	0	0	0
pep793	AGILENGAVR	2.20537	1.58227	0.661729	6.55699	0.795718	4.77643	2.72604	1.4468	0.21973	0.658111	0	P02749	APOH_HUMAN	Beta-2-glycoprotein 1 (APC inhibitor) (Activated protein C-binding protein) (Anticardiolipin cofactor) (Apolipoprotein H) (Apo-H) (Beta-2-glycoprotein I) (B2GPI) (Beta(2)GPI)	APOH B2G1	345	WPINTLKCTPRVCPFAGILENGAVRYTTFE	RVCPFAGILENGAVRYTTFEYPNTISFSCN	6.05	999.13	F	A	G	V	R	Y	2	1	1	0	0	0	1	2	0	1	1	0	0	0	0	0	0	0	0	1	0	0
pep794	AGILENGAVRY	0.0920109	0.800858	0.605248	4.35233	0.853378	4.84197	6.70688	2.74564	0.0888485	1.05135	0	P02749	APOH_HUMAN	Beta-2-glycoprotein 1 (APC inhibitor) (Activated protein C-binding protein) (Anticardiolipin cofactor) (Apolipoprotein H) (Apo-H) (Beta-2-glycoprotein I) (B2GPI) (Beta(2)GPI)	APOH B2G1	345	WPINTLKCTPRVCPFAGILENGAVRYTTFE	VCPFAGILENGAVRYTTFEYPNTISFSCNT	6.05	1162.31	F	A	G	R	Y	T	2	1	1	0	0	0	1	2	0	1	1	0	0	0	0	0	0	0	1	1	0	0
pep795	AGILENGAVRYT	0.0118117	0.00694574	0.0776976	0.0129251	0.0103797	0.561223	6.06011	2.59934	0.427936	0.368621	0	P02749	APOH_HUMAN	Beta-2-glycoprotein 1 (APC inhibitor) (Activated protein C-binding protein) (Anticardiolipin cofactor) (Apolipoprotein H) (Apo-H) (Beta-2-glycoprotein I) (B2GPI) (Beta(2)GPI)	APOH B2G1	345	WPINTLKCTPRVCPFAGILENGAVRYTTFE	CPFAGILENGAVRYTTFEYPNTISFSCNTG	6.05	1263.42	F	A	G	Y	T	T	2	1	1	0	0	0	1	2	0	1	1	0	0	0	0	0	1	0	1	1	0	0
pep796	AGILENGAVRYTT	2.04565	1.47686	0.956853	8.94365	0.947727	4.92036	3.30666	1.72538	0.213366	0.670876	0	P02749	APOH_HUMAN	Beta-2-glycoprotein 1 (APC inhibitor) (Activated protein C-binding protein) (Anticardiolipin cofactor) (Apolipoprotein H) (Apo-H) (Beta-2-glycoprotein I) (B2GPI) (Beta(2)GPI)	APOH B2G1	345	WPINTLKCTPRVCPFAGILENGAVRYTTFE	PFAGILENGAVRYTTFEYPNTISFSCNTGF	6.05	1364.52	F	A	G	T	T	F	2	1	1	0	0	0	1	2	0	1	1	0	0	0	0	0	2	0	1	1	0	0
pep797	AGILENGAVRYTTF	0.594877	0.543922	0.404979	2.83941	0.542242	3.87689	4.70181	2.23322	0.125783	0.900378	0	P02749	APOH_HUMAN	Beta-2-glycoprotein 1 (APC inhibitor) (Activated protein C-binding protein) (Anticardiolipin cofactor) (Apolipoprotein H) (Apo-H) (Beta-2-glycoprotein I) (B2GPI) (Beta(2)GPI)	APOH B2G1	345	WPINTLKCTPRVCPFAGILENGAVRYTTFE	FAGILENGAVRYTTFEYPNTISFSCNTGFY	6.05	1511.7	F	A	G	T	F	E	2	1	1	0	0	0	1	2	0	1	1	0	0	1	0	0	2	0	1	1	0	0
pep798	AGILENGAVRYTTFEYPNTISF	0.0157891	0.00928461	0.0207722	0.0863872	0.0138749	0.0331268	2.9095	1.54077	0.254275	0.594697	0	P02749	APOH_HUMAN	Beta-2-glycoprotein 1 (APC inhibitor) (Activated protein C-binding protein) (Anticardiolipin cofactor) (Apolipoprotein H) (Apo-H) (Beta-2-glycoprotein I) (B2GPI) (Beta(2)GPI)	APOH B2G1	345	WPINTLKCTPRVCPFAGILENGAVRYTTFE	AVRYTTFEYPNTISFSCNTGFYLNGADSAK	4.53	2463.73	F	A	G	S	F	S	2	1	2	0	0	0	2	2	0	2	1	0	0	2	1	1	3	0	2	1	0	0
pep799	AGILSAEELQR	0.130874	0.384794	0.172178	0.14321	0.115007	0.274583	0.774592	-0.368491	0.607153	0.216702	0	Q15149	PLEC_HUMAN	Plectin (PCN) (PLTN) (Hemidesmosomal protein 1) (HD1) (Plectin-1)	PLEC PLEC1	4684	FDGLRRKVSAQRLQEAGILSAEELQRLAQG	RLQEAGILSAEELQRLAQGHTTVDELARRE	4.53	1186.33	E	A	G	Q	R	L	2	1	0	0	0	1	2	1	0	1	2	0	0	0	0	1	0	0	0	0	0	0
pep800	AGILSAEELQRLA	0.364399	0.516309	0.0622532	0.258898	0.0415822	0.0992792	0.42394	-1.23807	0.289515	0.53833	0	Q15149	PLEC_HUMAN	Plectin (PCN) (PLTN) (Hemidesmosomal protein 1) (HD1) (Plectin-1)	PLEC PLEC1	4684	FDGLRRKVSAQRLQEAGILSAEELQRLAQG	QEAGILSAEELQRLAQGHTTVDELARREDV	4.53	1370.57	E	A	G	L	A	Q	3	1	0	0	0	1	2	1	0	1	3	0	0	0	0	1	0	0	0	0	0	0
pep801	AGIVVDKPPSTMQ	0.244585	0.00573123	0.0128223	0.312809	0.00856471	0.102243	1.60986	0.686938	0.677268	0.16924	0	Q9UEY8	ADDG_HUMAN	Gamma-adducin (Adducin-like protein 70)	ADD3 ADDL	706	NRYDLKTAGPQSQLLAGIVVDKPPSTMQFE	LLAGIVVDKPPSTMQFEDDDHGPPAPPNPF	5.88	1342.57	L	A	G	M	Q	F	1	0	0	1	0	1	0	1	0	1	0	1	1	0	2	1	1	0	0	2	0	0
pep802	AGKDGYNYTLSKTEF	0.0185806	0.0546304	0.0244446	0.020332	0.0163279	0.0389834	0.774592	-0.368491	0.607153	0.216702	0	P31949	S10AB_HUMAN	Protein S100-A11 (Calgizzarin) (Metastatic lymph node gene 70 protein) (MLN 70) (Protein S100-C) (S100 calcium-binding protein A11) [Cleaved into: Protein S100-A11, N-terminally processed]	S100A11 MLN70 S100C	105	TERCIESLIAVFQKYAGKDGYNYTLSKTEF	AGKDGYNYTLSKTEFLSFMNTELAAFTKNQ	6.11	1693.83	Y	A	G	E	F	L	1	0	1	1	0	0	1	2	0	0	1	2	0	1	0	1	2	0	2	0	0	0
pep803	AGKFPSLLTH	0.0125686	0.00739083	0.0165353	0.0137534	0.0552241	0.0263699	2.61263	1.3855	0.193224	0.713939	0	P62906	RL10A_HUMAN	60S ribosomal protein L10a (CSA-19) (Large ribosomal subunit protein uL1) (Neural precursor cell expressed developmentally down-regulated protein 6) (NEDD-6)	RPL10A NEDD6	217	LIKQIPRILGPGLNKAGKFPSLLTHNENMV	PGLNKAGKFPSLLTHNENMVAKVDEVKSTI	8.8	1070.26	K	A	G	T	H	N	1	0	0	0	0	0	0	1	1	0	2	1	0	1	1	1	1	0	0	0	0	0
pep804	AGKFPSLLTHNENMVAKVDEVK	0.173869	0.511206	0.228742	0.190258	0.152789	0.364789	0.774592	-0.368491	0.607153	0.216702	0	P62906	RL10A_HUMAN	60S ribosomal protein L10a (CSA-19) (Large ribosomal subunit protein uL1) (Neural precursor cell expressed developmentally down-regulated protein 6) (NEDD-6)	RPL10A NEDD6	217	LIKQIPRILGPGLNKAGKFPSLLTHNENMV	LTHNENMVAKVDEVKSTIKFQMKKVLCLAV	6.8	2427.8	K	A	G	V	K	S	2	0	2	1	0	0	2	1	1	0	2	3	1	1	1	1	1	0	0	3	0	0
pep805	AGKHVPRAVFVDLEPTVIDEVR	0.559779	2.93819	0.147289	0.122509	0.922053	0.234892	0.350991	-1.51049	0.43269	0.363823	0	P68363	TBA1B_HUMAN	Tubulin alpha-1B chain (EC 3.6.5.-) (Alpha-tubulin ubiquitous) (Tubulin K-alpha-1) (Tubulin alpha-ubiquitous chain) [Cleaved into: Detyrosinated tubulin alpha-1B chain]	TUBA1B	451	GGGDDSFNTFFSETGAGKHVPRAVFVDLEP	AVFVDLEPTVIDEVRTGTYRQLFHPEQLIT	5.49	2447.82	G	A	G	V	R	T	2	2	0	2	0	0	2	1	1	1	1	1	0	1	2	0	1	0	0	5	0	0
pep806	AGKQAVSASGKW	0.0963017	0.0113258	0.0253389	0.176768	0.0169252	0.0404096	1.76062	0.816081	0.581866	0.235177	0	P14927	QCR7_HUMAN	Cytochrome b-c1 complex subunit 7 (Complex III subunit 7) (Complex III subunit VII) (QP-C) (Ubiquinol-cytochrome c reductase complex 14 kDa protein)	UQCRB UQBP	111	______________________________	______________________________	10	1189.34	M	A	G	K	W	L	3	0	0	0	0	1	0	2	0	0	0	2	0	0	0	2	0	1	0	1	0	0
pep807	AGKQAVSASGKWLDGIR	0.0159858	0.00940028	0.021031	0.0874635	0.0846261	0.0335395	4.43003	2.14732	0.0409592	1.38765	1	P14927	QCR7_HUMAN	Cytochrome b-c1 complex subunit 7 (Complex III subunit 7) (Complex III subunit VII) (QP-C) (Ubiquinol-cytochrome c reductase complex 14 kDa protein)	UQCRB UQBP	111	______________________________	KQAVSASGKWLDGIRKWYYNAAGFNKLGLM	9.99	1743.98	M	A	G	I	R	K	3	1	0	1	0	1	0	3	0	1	1	2	0	0	0	2	0	1	0	1	0	0
pep808	AGKQAVSASGKWLDGIRK	0.172417	0.0202776	0.0453665	0.037734	0.0303027	0.0723489	0.589703	-0.76194	0.541499	0.266402	0	P14927	QCR7_HUMAN	Cytochrome b-c1 complex subunit 7 (Complex III subunit 7) (Complex III subunit VII) (QP-C) (Ubiquinol-cytochrome c reductase complex 14 kDa protein)	UQCRB UQBP	111	______________________________	QAVSASGKWLDGIRKWYYNAAGFNKLGLMR	10.29	1872.16	M	A	G	R	K	W	3	1	0	1	0	1	0	3	0	1	1	3	0	0	0	2	0	1	0	1	0	0
pep809	AGKQAVSASGKWLDGIRKW	0.0642288	0.188845	0.0844994	0.0702831	1.04958	0.134757	3.71657	1.89397	0.39164	0.407113	0	P14927	QCR7_HUMAN	Cytochrome b-c1 complex subunit 7 (Complex III subunit 7) (Complex III subunit VII) (QP-C) (Ubiquinol-cytochrome c reductase complex 14 kDa protein)	UQCRB UQBP	111	______________________________	AVSASGKWLDGIRKWYYNAAGFNKLGLMRD	10.29	2058.37	M	A	G	K	W	Y	3	1	0	1	0	1	0	3	0	1	1	3	0	0	0	2	0	2	0	1	0	0
pep810	AGKQAVSASGKWLDGIRKWY	0.130681	0.0768454	0.171924	0.142999	0.574186	0.274178	2.61263	1.3855	0.193224	0.713939	0	P14927	QCR7_HUMAN	Cytochrome b-c1 complex subunit 7 (Complex III subunit 7) (Complex III subunit VII) (QP-C) (Ubiquinol-cytochrome c reductase complex 14 kDa protein)	UQCRB UQBP	111	______________________________	VSASGKWLDGIRKWYYNAAGFNKLGLMRDD	10	2221.55	M	A	G	W	Y	Y	3	1	0	1	0	1	0	3	0	1	1	3	0	0	0	2	0	2	1	1	0	0
pep811	AGKQAVSASGKWLDGIRKWYY	0.0619291	0.0364167	0.081474	0.0677666	0.272104	0.129932	2.61263	1.3855	0.193224	0.713939	0	P14927	QCR7_HUMAN	Cytochrome b-c1 complex subunit 7 (Complex III subunit 7) (Complex III subunit VII) (QP-C) (Ubiquinol-cytochrome c reductase complex 14 kDa protein)	UQCRB UQBP	111	______________________________	SASGKWLDGIRKWYYNAAGFNKLGLMRDDT	9.82	2384.72	M	A	G	Y	Y	N	3	1	0	1	0	1	0	3	0	1	1	3	0	0	0	2	0	2	2	1	0	0
pep812	AGKQLEDGRTL	0.401517	1.94702	0.105647	0.0878728	0.0705673	0.168482	0.13321	-2.90822	0.282644	0.548761	0	P62987	RL40_HUMAN	Ubiquitin-60S ribosomal protein L40 (CEP52) (Ubiquitin A-52 residue ribosomal protein fusion product 1) [Cleaved into: Ubiquitin; 60S ribosomal protein L40 (Large ribosomal subunit protein eL40)]	UBA52 UBCEP2	128	QDKEGIPPDQQRLIFAGKQLEDGRTLSDYN	RLIFAGKQLEDGRTLSDYNIQKESTLHLVL	6.11	1187.32	F	A	G	T	L	S	1	1	0	1	0	1	1	2	0	0	2	1	0	0	0	0	1	0	0	0	0	0
pep813	AGKQLEDGRTLSDY	0.023933	0.0703674	0.0314862	0.0261889	0.0210313	0.0502131	0.774592	-0.368491	0.607153	0.216702	0	P62987	RL40_HUMAN	Ubiquitin-60S ribosomal protein L40 (CEP52) (Ubiquitin A-52 residue ribosomal protein fusion product 1) [Cleaved into: Ubiquitin; 60S ribosomal protein L40 (Large ribosomal subunit protein eL40)]	UBA52 UBCEP2	128	QDKEGIPPDQQRLIFAGKQLEDGRTLSDYN	FAGKQLEDGRTLSDYNIQKESTLHLVLRLR	4.56	1552.66	F	A	G	D	Y	N	1	1	0	2	0	1	1	2	0	0	2	1	0	0	0	1	1	0	1	0	0	0
pep814	AGKRKASGPPVSELITK	0.0591676	0.0347928	0.0778409	0.0647448	0.25997	0.124138	2.61263	1.3855	0.193224	0.713939	0	P16402	H13_HUMAN	Histone H1.3 (Histone H1c) (Histone H1s-2)	H1-3 H1F3 HIST1H1D	221	EKTPVKKKAKKAGATAGKRKASGPPVSELI	KRKASGPPVSELITKAVAASKERSGVSLAA	10.29	1739.05	T	A	G	T	K	A	2	1	0	0	0	0	1	2	0	1	1	3	0	0	2	2	1	0	0	1	0	0
pep815	AGKVDYKADEWLMKNMDPL	0.0571957	0.168166	0.0752468	0.0625871	0.0502613	0.120001	0.774592	-0.368491	0.607153	0.216702	0	P35579	MYH9_HUMAN	Myosin-9 (Cellular myosin heavy chain, type A) (Myosin heavy chain 9) (Myosin heavy chain, non-muscle IIa) (Non-muscle myosin heavy chain A) (NMMHC-A) (Non-muscle myosin heavy chain IIa) (NMMHC II-a) (NMMHC-IIA)	MYH9	1960	PKQLKDKADFCIIHYAGKVDYKADEWLMKN	DYKADEWLMKNMDPLNDNIATLLHQSSDKF	4.68	2224.57	Y	A	G	P	L	N	2	0	1	3	0	0	1	1	0	0	2	3	2	0	1	0	0	1	1	1	0	0
pep816	AGKVDYNASAWLTKNMDPL	0.0174775	0.0102774	0.0229934	0.0956247	0.0153585	0.0366691	2.9095	1.54077	0.254275	0.594697	0	P35749	MYH11_HUMAN	Myosin-11 (Myosin heavy chain 11) (Myosin heavy chain, smooth muscle isoform) (SMMHC)	MYH11 KIAA0866	1972	PKQLKDKTEFSIIHYAGKVDYNASAWLTKN	DYNASAWLTKNMDPLNDNVTSLLNASSDKF	6	2094.37	Y	A	G	P	L	N	3	0	2	2	0	0	0	1	0	0	2	2	1	0	1	1	1	1	1	1	0	0
pep817	AGKYVPAIAHLIHS	0.02606	0.0153243	0.296266	0.142582	0.0229005	0.0546759	0.652033	-0.616983	0.711597	0.147766	0	Q9H3G5	CPVL_HUMAN	Probable serine carboxypeptidase CPVL (EC 3.4.16.-) (Carboxypeptidase, vitellogenic-like) (Vitellogenic carboxypeptidase-like protein) (VCP-like protein) (hVLP)	CPVL VLP PSEC0124 UNQ197/PRO223	476	PEYKNNDFYVTGESYAGKYVPAIAHLIHSL	YAGKYVPAIAHLIHSLNPVREVKINLNGIA	8.65	1476.74	Y	A	G	H	S	L	3	0	0	0	0	0	0	1	2	2	1	1	0	0	1	1	0	0	1	1	0	0
pep818	AGLAKTKGFHTTIDIGVK	0.1865	0.0219338	0.0490719	0.0408159	0.0327777	0.0782581	0.589703	-0.76194	0.541499	0.266402	0	Q15417	CNN3_HUMAN	Calponin-3 (Calponin, acidic isoform)	CNN3	329	ENGNMTQVQTTLVALAGLAKTKGFHTTIDI	AKTKGFHTTIDIGVKYAEKQTRRFDEGKLK	9.7	1857.18	L	A	G	V	K	Y	2	0	0	1	0	0	0	3	1	2	1	3	0	1	0	0	3	0	0	1	0	0
pep819	AGLNSLEAVK	0.0129659	0.00762444	0.0170579	0.117012	0.0113939	0.136017	7.0235	2.81219	0.123632	0.907871	0	P67936	TPM4_HUMAN	Tropomyosin alpha-4 chain (TM30p1) (Tropomyosin-4)	TPM4	248	______________________________	______________________________	6.05	1001.15	M	A	G	V	K	R	2	0	1	0	0	0	1	1	0	0	2	1	0	0	0	1	0	0	0	1	0	0
pep820	AGLNSLEAVKR	0.0132098	0.302381	0.0868944	0.220566	0.312487	0.987906	3.77892	1.91797	0.220494	0.656603	0	P67936	TPM4_HUMAN	Tropomyosin alpha-4 chain (TM30p1) (Tropomyosin-4)	TPM4	248	______________________________	______________________________	8.79	1157.34	M	A	G	K	R	K	2	1	1	0	0	0	1	1	0	0	2	1	0	0	0	1	0	0	0	1	0	0
pep821	AGLNSLEAVKRKIQ	0.0757252	0.0907907	0.074837	0.280512	0.00999753	0.0238695	1.30257	0.38136	0.796013	0.09908	0	P67936	TPM4_HUMAN	Tropomyosin alpha-4 chain (TM30p1) (Tropomyosin-4)	TPM4	248	______________________________	MAGLNSLEAVKRKIQALQQQADEAEDRAQG	9.99	1526.8	M	A	G	I	Q	A	2	1	1	0	0	1	1	1	0	1	2	2	0	0	0	1	0	0	0	1	0	0
pep822	AGLNSLEAVKRKIQA	0.673557	1.24901	0.247865	1.48111	0.727678	0.0790572	1.0541	0.0760064	0.941165	0.0263343	0	P67936	TPM4_HUMAN	Tropomyosin alpha-4 chain (TM30p1) (Tropomyosin-4)	TPM4	248	______________________________	AGLNSLEAVKRKIQALQQQADEAEDRAQGL	9.99	1597.88	M	A	G	Q	A	L	3	1	1	0	0	1	1	1	0	1	2	2	0	0	0	1	0	0	0	1	0	0
pep823	AGLNSLEAVKRKIQAL	0.0753395	0.0679492	0.0198233	0.130718	0.0762969	0.224139	2.6433	1.40234	0.127344	0.895021	0	P67936	TPM4_HUMAN	Tropomyosin alpha-4 chain (TM30p1) (Tropomyosin-4)	TPM4	248	______________________________	GLNSLEAVKRKIQALQQQADEAEDRAQGLQ	9.99	1711.04	M	A	G	A	L	Q	3	1	1	0	0	1	1	1	0	1	3	2	0	0	0	1	0	0	0	1	0	0
pep824	AGLNSLEAVKRKIQALQ	0.260263	0.252592	0.15268	0.0253986	0.410802	0.0486979	0.728584	-0.456834	0.666117	0.17645	0	P67936	TPM4_HUMAN	Tropomyosin alpha-4 chain (TM30p1) (Tropomyosin-4)	TPM4	248	______________________________	LNSLEAVKRKIQALQQQADEAEDRAQGLQR	9.99	1839.17	M	A	G	L	Q	Q	3	1	1	0	0	2	1	1	0	1	3	2	0	0	0	1	0	0	0	1	0	0
pep825	AGLQFPVGR	6.21682	11.4846	0.0450506	0.240391	2.2104	0.359226	0.158343	-2.65888	0.213267	0.671076	0	Q6FI13	H2A2A_HUMAN	Histone H2A type 2-A (H2A-clustered histone 18) (H2A-clustered histone 19) (Histone H2A.2) (Histone H2A/o)	H2AC18 H2AFO HIST2H2AA HIST2H2AA3; H2AC19 HIST2H2AA4	130	QGGKARAKAKSRSSRAGLQFPVGRVHRLLR	KSRSSRAGLQFPVGRVHRLLRKGNYAERVG	9.79	944.1	R	A	G	G	R	V	1	1	0	0	0	1	0	2	0	0	1	0	0	1	1	0	0	0	0	1	0	0
pep826	AGLQFPVGRIHR	1.17283	1.80773	1.91472	0.0656353	0.263546	1.58553	0.391134	-1.35426	0.134282	0.871981	0	Q96QV6	H2A1A_HUMAN	Histone H2A type 1-A (H2A-clustered histone 1) (Histone H2A/r)	H2AC1 H2AFR HIST1H2AA	131	QGGKARAKSKSRSSRAGLQFPVGRIHRLLR	SSRAGLQFPVGRIHRLLRKGNYAERIGAGA	12	1350.59	R	A	G	H	R	L	1	2	0	0	0	1	0	2	1	1	1	0	0	1	1	0	0	0	0	1	0	0
pep827	AGLQFPVGRIHRHLK	0.0545268	0.0320638	0.0717355	0.0596666	0.23958	0.114401	2.61263	1.3855	0.193224	0.713939	0	P0C0S5	H2AZ_HUMAN	Histone H2A.Z (H2A/z)	H2AZ1 H2AFZ H2AZ	128	DSGKAKTKAVSRSQRAGLQFPVGRIHRHLK	AGLQFPVGRIHRHLKSRTTSHGRVGATAAV	12.01	1729.06	R	A	G	L	K	S	1	2	0	0	0	1	0	2	2	1	2	1	0	1	1	0	0	0	0	1	0	0
pep828	AGLQFPVGRV	0.0227296	0.372178	0.0299031	0.53146	0.0998694	0.645927	3.00664	1.58815	0.23289	0.632848	0	Q6FI13	H2A2A_HUMAN	Histone H2A type 2-A (H2A-clustered histone 18) (H2A-clustered histone 19) (Histone H2A.2) (Histone H2A/o)	H2AC18 H2AFO HIST2H2AA HIST2H2AA3; H2AC19 HIST2H2AA4	130	QGGKARAKAKSRSSRAGLQFPVGRVHRLLR	SRSSRAGLQFPVGRVHRLLRKGNYAERVGA	9.79	1043.23	R	A	G	R	V	H	1	1	0	0	0	1	0	2	0	0	1	0	0	1	1	0	0	0	0	2	0	0
pep829	AGLQFPVGRVH	0.0558044	0.300765	0.367081	0.481542	0.42832	0.117082	1.41912	0.504993	0.531843	0.274217	0	Q6FI13	H2A2A_HUMAN	Histone H2A type 2-A (H2A-clustered histone 18) (H2A-clustered histone 19) (Histone H2A.2) (Histone H2A/o)	H2AC18 H2AFO HIST2H2AA HIST2H2AA3; H2AC19 HIST2H2AA4	130	QGGKARAKAKSRSSRAGLQFPVGRVHRLLR	RSSRAGLQFPVGRVHRLLRKGNYAERVGAG	9.8	1180.38	R	A	G	V	H	R	1	1	0	0	0	1	0	2	1	0	1	0	0	1	1	0	0	0	0	2	0	0
pep830	AGLQFPVGRVHR	6.66663	6.33763	9.85903	7.86322	1.8944	15.826	1.11898	0.162187	0.839207	0.0761307	0	Q6FI13	H2A2A_HUMAN	Histone H2A type 2-A (H2A-clustered histone 18) (H2A-clustered histone 19) (Histone H2A.2) (Histone H2A/o)	H2AC18 H2AFO HIST2H2AA HIST2H2AA3; H2AC19 HIST2H2AA4	130	QGGKARAKAKSRSSRAGLQFPVGRVHRLLR	SSRAGLQFPVGRVHRLLRKGNYAERVGAGA	12	1336.56	R	A	G	H	R	L	1	2	0	0	0	1	0	2	1	0	1	0	0	1	1	0	0	0	0	2	0	0
pep831	AGLQFPVGRVHRL	0.0657889	0.274841	0.0853975	0.014206	0.10231	0.0272378	0.337427	-1.56735	0.26184	0.581964	0	Q6FI13	H2A2A_HUMAN	Histone H2A type 2-A (H2A-clustered histone 18) (H2A-clustered histone 19) (Histone H2A.2) (Histone H2A/o)	H2AC18 H2AFO HIST2H2AA HIST2H2AA3; H2AC19 HIST2H2AA4	130	QGGKARAKAKSRSSRAGLQFPVGRVHRLLR	SRAGLQFPVGRVHRLLRKGNYAERVGAGAP	12	1449.72	R	A	G	R	L	L	1	2	0	0	0	1	0	2	1	0	2	0	0	1	1	0	0	0	0	2	0	0
pep832	AGLQFPVGRVHRLLR	1.18098	9.09183	1.5537	1.2923	5.18899	2.47778	0.757541	-0.400603	0.751982	0.123793	0	Q6FI13	H2A2A_HUMAN	Histone H2A type 2-A (H2A-clustered histone 18) (H2A-clustered histone 19) (Histone H2A.2) (Histone H2A/o)	H2AC18 H2AFO HIST2H2AA HIST2H2AA3; H2AC19 HIST2H2AA4	130	QGGKARAKAKSRSSRAGLQFPVGRVHRLLR	AGLQFPVGRVHRLLRKGNYAERVGAGAPVY	12.3	1719.07	R	A	G	L	R	K	1	3	0	0	0	1	0	2	1	0	3	0	0	1	1	0	0	0	0	2	0	0
pep833	AGLQFPVGRVHRLLRK	0.100867	0.0593138	0.132701	0.110375	0.443191	0.211627	2.61263	1.3855	0.193224	0.713939	0	Q6FI13	H2A2A_HUMAN	Histone H2A type 2-A (H2A-clustered histone 18) (H2A-clustered histone 19) (Histone H2A.2) (Histone H2A/o)	H2AC18 H2AFO HIST2H2AA HIST2H2AA3; H2AC19 HIST2H2AA4	130	QGGKARAKAKSRSSRAGLQFPVGRVHRLLR	GLQFPVGRVHRLLRKGNYAERVGAGAPVYM	12.3	1847.24	R	A	G	R	K	G	1	3	0	0	0	1	0	2	1	0	3	1	0	1	1	0	0	0	0	2	0	0
pep834	AGLRVSAPEVSVGHK	0.330318	0.179265	2.86726	0.262976	0.0422372	0.100843	0.120247	-3.05593	0.320712	0.493885	0	Q09666	AHNK_HUMAN	Neuroblast differentiation-associated protein AHNAK (Desmoyokin)	AHNAK PM227	5890	PKFGVSTGREGQTPKAGLRVSAPEVSVGHK	AGLRVSAPEVSVGHKGGKPGLTIQAPQLEV	8.8	1506.73	K	A	G	H	K	G	2	1	0	0	0	0	1	2	1	0	1	1	0	0	1	2	0	0	0	3	0	0
pep835	AGLSDLELRRELQALG	0.0273974	0.0805536	0.0360441	0.0299799	0.0240757	0.0574818	0.774592	-0.368491	0.607153	0.216702	0	Q8NC56	LEMD2_HUMAN	LEM domain-containing protein 2 (hLEM2)	LEMD2	503	______________________________	GLSDLELRRELQALGFQPGPITDTTRDVYR	4.68	1740.98	M	A	G	L	G	F	2	2	0	1	0	1	2	2	0	0	5	0	0	0	0	1	0	0	0	0	0	0
pep836	AGLSLDDFIPGHLQSHIGSSSR	0.0210085	0.437837	0.0276388	0.114944	0.0184614	0.0440773	0.364827	-1.45471	0.50511	0.296614	0	O60504	VINEX_HUMAN	Vinexin (SH3-containing adapter molecule 1) (SCAM-1) (Sorbin and SH3 domain-containing protein 3)	SORBS3 SCAM1	671	______________________________	FIPGHLQSHIGSSSRGTRVPVIRNGGSNTL	5.98	2294.51	R	A	G	S	R	G	1	1	0	2	0	1	0	3	2	2	3	0	0	1	1	5	0	0	0	0	0	0
pep837	AGLYAGQYVHSSFSGYLLYPM	0.0409761	0.0048191	0.0107816	0.00896771	0.00720163	0.0171942	0.589703	-0.76194	0.541499	0.266402	0	P27658	CO8A1_HUMAN	Collagen alpha-1(VIII) chain (Endothelial collagen) [Cleaved into: Vastatin]	COL8A1 C3orf7	744	RPGDRVFLQMPSEQAAGLYAGQYVHSSFSG	QYVHSSFSGYLLYPM_______________	6.78	2324.64	A	A	G	P	M	-	2	0	0	0	0	1	0	3	1	0	3	0	1	1	1	3	0	0	4	1	0	0
pep838	AGMTGYGMPRQ	0.149609	0.439878	0.196825	0.163711	0.13147	0.31389	0.774592	-0.368491	0.607153	0.216702	0	P37802	TAGL2_HUMAN	Transgelin-2 (Epididymis tissue protein Li 7e) (SM22-alpha homolog)	TAGLN2 KIAA0120 CDABP0035	199	NVIGLQMGTNRGASQAGMTGYGMPRQIL__	GASQAGMTGYGMPRQIL_____________	8.79	1168.35	Q	A	G	R	Q	I	1	1	0	0	0	1	0	3	0	0	0	0	2	0	1	0	1	0	1	0	0	0
pep839	AGMTGYGMPRQIL	0.0292989	0.285739	0.0385456	0.160303	0.0257467	0.0614711	0.700035	-0.514501	0.723506	0.140558	0	P37802	TAGL2_HUMAN	Transgelin-2 (Epididymis tissue protein Li 7e) (SM22-alpha homolog)	TAGLN2 KIAA0120 CDABP0035	199	NVIGLQMGTNRGASQAGMTGYGMPRQIL__	SQAGMTGYGMPRQIL_______________	8.79	1394.67	Q	A	G	I	L	-	1	1	0	0	0	1	0	3	0	1	1	0	2	0	1	0	1	0	1	0	0	0
pep840	AGMTGYGRP	0.541893	0.0637307	0.142583	0.118595	0.0952387	0.227386	0.589703	-0.76194	0.541499	0.266402	0	Q01995	TAGL_HUMAN	Transgelin (22 kDa actin-binding protein) (Protein WS3-10) (Smooth muscle protein 22-alpha) (SM22-alpha)	TAGLN SM22 WS3-10	201	HVIGLQMGSNRGASQAGMTGYGRPRQIIS_	NRGASQAGMTGYGRPRQIIS__________	8.79	909.03	Q	A	G	R	P	R	1	1	0	0	0	0	0	3	0	0	0	0	1	0	1	0	1	0	1	0	0	0
pep841	AGMTGYGRPR	1.54787	1.07767	0.0617699	2.02697	0.0412594	0.492542	0.952917	-0.0695776	0.957511	0.0188562	0	Q01995	TAGL_HUMAN	Transgelin (22 kDa actin-binding protein) (Protein WS3-10) (Smooth muscle protein 22-alpha) (SM22-alpha)	TAGLN SM22 WS3-10	201	HVIGLQMGSNRGASQAGMTGYGRPRQIIS_	RGASQAGMTGYGRPRQIIS___________	10.84	1065.22	Q	A	G	P	R	Q	1	2	0	0	0	0	0	3	0	0	0	0	1	0	1	0	1	0	1	0	0	0
pep842	AGMTGYGRPRQ	1.396	0.16418	0.367316	0.305518	0.24535	0.585782	0.589703	-0.76194	0.541499	0.266402	0	Q01995	TAGL_HUMAN	Transgelin (22 kDa actin-binding protein) (Protein WS3-10) (Smooth muscle protein 22-alpha) (SM22-alpha)	TAGLN SM22 WS3-10	201	HVIGLQMGSNRGASQAGMTGYGRPRQIIS_	GASQAGMTGYGRPRQIIS____________	10.84	1193.35	Q	A	G	R	Q	I	1	2	0	0	0	1	0	3	0	0	0	0	1	0	1	0	1	0	1	0	0	0
pep843	AGMVPSKVPTSMVLTK	0.0164921	0.00969795	0.108485	0.0180466	0.0144926	0.243125	2.04689	1.03343	0.597502	0.22366	0	Q7Z434	MAVS_HUMAN	Mitochondrial antiviral-signaling protein (MAVS) (CARD adapter inducing interferon beta) (Cardif) (Interferon beta promoter stimulator protein 1) (IPS-1) (Putative NF-kappa-B-activating protein 031N) (Virus-induced-signaling adapter) (VISA)	MAVS IPS1 KIAA1271 VISA	540	LTNPAPSKLPINSTRAGMVPSKVPTSMVLT	GMVPSKVPTSMVLTKVSASTVPTDGSSRNE	10	1646.04	R	A	G	T	K	V	1	0	0	0	0	0	0	1	0	0	1	2	2	0	2	2	2	0	0	3	0	0
pep844	AGNAARDNKKTRIIPR	0.387439	0.0839811	2.19469	0.0309327	0.0248409	0.296543	0.132146	-2.91979	0.310582	0.507823	0	Q6FI13	H2A2A_HUMAN	Histone H2A type 2-A (H2A-clustered histone 18) (H2A-clustered histone 19) (Histone H2A.2) (Histone H2A/o)	H2AC18 H2AFO HIST2H2AA HIST2H2AA3; H2AC19 HIST2H2AA4	130	MAAVLEYLTAEILELAGNAARDNKKTRIIP	GNAARDNKKTRIIPRHLQLAIRNDEELNKL	11.72	1781.05	L	A	G	P	R	H	3	3	2	1	0	0	0	1	0	2	0	2	0	0	1	0	1	0	0	0	0	0
pep845	AGNAARDNKKTRIIPRHL	0.395042	0.2323	0.519717	0.432279	1.73573	0.828827	2.61263	1.3855	0.193224	0.713939	0	Q6FI13	H2A2A_HUMAN	Histone H2A type 2-A (H2A-clustered histone 18) (H2A-clustered histone 19) (Histone H2A.2) (Histone H2A/o)	H2AC18 H2AFO HIST2H2AA HIST2H2AA3; H2AC19 HIST2H2AA4	130	MAAVLEYLTAEILELAGNAARDNKKTRIIP	AARDNKKTRIIPRHLQLAIRNDEELNKLLG	11.72	2031.35	L	A	G	H	L	Q	3	3	2	1	0	0	0	1	1	2	1	2	0	0	1	0	1	0	0	0	0	0
pep846	AGNAARDNKKTRIIPRHLQ	0.591087	1.73791	0.777635	0.646804	2.63402	1.24014	1.45526	0.541281	0.530746	0.275113	0	Q6FI13	H2A2A_HUMAN	Histone H2A type 2-A (H2A-clustered histone 18) (H2A-clustered histone 19) (Histone H2A.2) (Histone H2A/o)	H2AC18 H2AFO HIST2H2AA HIST2H2AA3; H2AC19 HIST2H2AA4	130	MAAVLEYLTAEILELAGNAARDNKKTRIIP	ARDNKKTRIIPRHLQLAIRNDEELNKLLGK	11.72	2159.48	L	A	G	L	Q	L	3	3	2	1	0	1	0	1	1	2	1	2	0	0	1	0	1	0	0	0	0	0
pep847	AGNLGGGVVTIER	2.21641	4.0135	0.126067	4.90421	2.66978	3.67399	1.76967	0.823479	0.276696	0.557997	0	P35268	RL22_HUMAN	60S ribosomal protein L22 (EBER-associated protein) (EAP) (Epstein-Barr virus small RNA-associated protein) (Heparin-binding protein HBp15) (Large ribosomal subunit protein eL22)	RPL22	128	NFEQFLQERIKVNGKAGNLGGGVVTIERSK	GKAGNLGGGVVTIERSKSKITVTSEVPFSK	6.05	1242.4	K	A	G	E	R	S	1	1	1	0	0	0	1	4	0	1	1	0	0	0	0	0	1	0	0	2	0	0
pep848	AGNLGGGVVTIERSK	0.218324	0.335068	0.231069	0.473756	0.228243	0.385606	1.38643	0.471379	0.279075	0.554279	0	P35268	RL22_HUMAN	60S ribosomal protein L22 (EBER-associated protein) (EAP) (Epstein-Barr virus small RNA-associated protein) (Heparin-binding protein HBp15) (Large ribosomal subunit protein eL22)	RPL22	128	NFEQFLQERIKVNGKAGNLGGGVVTIERSK	AGNLGGGVVTIERSKSKITVTSEVPFSKRY	8.79	1457.65	K	A	G	S	K	S	1	1	1	0	0	0	1	4	0	1	1	1	0	0	0	1	1	0	0	2	0	0
pep849	AGNLGGGVVTIERSKSK	0.237821	0.479993	0.3461	0.431847	0.871426	0.099793	1.31878	0.399202	0.654516	0.18408	0	P35268	RL22_HUMAN	60S ribosomal protein L22 (EBER-associated protein) (EAP) (Epstein-Barr virus small RNA-associated protein) (Heparin-binding protein HBp15) (Large ribosomal subunit protein eL22)	RPL22	128	NFEQFLQERIKVNGKAGNLGGGVVTIERSK	NLGGGVVTIERSKSKITVTSEVPFSKRYLK	9.99	1672.9	K	A	G	S	K	I	1	1	1	0	0	0	1	4	0	1	1	2	0	0	0	2	1	0	0	2	0	0
pep850	AGNSEVILPVPA	0.00882273	0.0051881	0.0116072	0.0482719	0.00775306	0.0185107	2.9095	1.54077	0.254275	0.594697	0	P06733	ENOA_HUMAN	Alpha-enolase (EC 4.2.1.11) (2-phospho-D-glycerate hydro-lyase) (C-myc promoter-binding protein) (Enolase 1) (MBP-1) (MPB-1) (Non-neural enolase) (NNE) (Phosphopyruvate hydratase) (Plasminogen-binding protein)	ENO1 ENO1L1 MBPB1 MPB1	434	AVEKGVPLYRHIADLAGNSEVILPVPAFNV	ADLAGNSEVILPVPAFNVINGGSHAGNKLA	4	1166.34	L	A	G	P	A	F	2	0	1	0	0	0	1	1	0	1	1	0	0	0	2	1	0	0	0	2	0	0
pep851	AGPGVGAPR	0.436957	0.0513894	0.114972	0.095629	0.076796	0.183353	0.589703	-0.76194	0.541499	0.266402	0	Q6NYC8	PPR18_HUMAN	Phostensin (Protein phosphatase 1 F-actin cytoskeleton-targeting subunit) (Protein phosphatase 1 regulatory subunit 18)	PPP1R18 HKMT1098 KIAA1949	613	PPGDPLMSRLFYGVKAGPGVGAPRRSGHTF	LFYGVKAGPGVGAPRRSGHTFTVNPRRSVP	9.79	780.88	K	A	G	P	R	R	2	1	0	0	0	0	0	3	0	0	0	0	0	0	2	0	0	0	0	1	0	0
pep852	AGPGVVRKNPGVGN	0.125079	0.0735511	0.164554	0.136869	0.549572	0.262425	2.61263	1.3855	0.193224	0.713939	0	Q15691	MARE1_HUMAN	Microtubule-associated protein RP/EB family member 1 (APC-binding protein EB1) (End-binding protein 1) (EB1)	MAPRE1	268	PQRPISTQRTAAAPKAGPGVVRKNPGVGNG	KAGPGVVRKNPGVGNGDDEAAELMQQVNVL	11	1321.5	K	A	G	G	N	G	1	1	2	0	0	0	0	4	0	0	0	1	0	0	2	0	0	0	0	3	0	0
pep853	AGPHSIVGRAVVVH	0.130908	0.324238	0.0336351	0.139881	0.0224667	0.0536401	0.441891	-1.17824	0.380508	0.419636	0	P08294	SODE_HUMAN	Extracellular superoxide dismutase [Cu-Zn] (EC-SOD) (EC 1.15.1.1)	SOD3	240	DGSLWRYRAGLAASLAGPHSIVGRAVVVHA	LAGPHSIVGRAVVVHAGEDDLGRGGNQASV	9.81	1398.63	L	A	G	V	H	A	2	1	0	0	0	0	0	2	2	1	0	0	0	0	1	1	0	0	0	4	0	0
pep854	AGPIASAQKQPAGK	0.0273434	0.016079	0.035973	0.405996	0.0240283	0.286842	9.02908	3.17458	0.133164	0.875612	0	P27816	MAP4_HUMAN	Microtubule-associated protein 4 (MAP-4)	MAP4	1152	AATTRKPESNAVTKTAGPIASAQKQPAGKV	TAGPIASAQKQPAGKVQIVSKKVSYSHIQS	10	1323.51	T	A	G	G	K	V	4	0	0	0	0	2	0	2	0	1	0	2	0	0	2	1	0	0	0	0	0	0
pep855	AGPPPSGAYLVAGNAQMSH	0.044575	0.131059	0.0586429	0.0487767	0.0391707	0.0935217	0.774592	-0.368491	0.607153	0.216702	0	Q92783	STAM1_HUMAN	Signal transducing adapter molecule 1 (STAM-1)	STAM STAM1	540	PYYMQSSGVSGSQVYAGPPPSGAYLVAGNA	PSGAYLVAGNAQMSHLQSYSLPPEQLSSLS	6.78	1825.03	Y	A	G	S	H	L	4	0	1	0	0	1	0	3	1	0	1	0	1	0	3	2	0	0	1	1	0	0
pep856	AGPRGPAGPSGPAGK	0.0189971	0.0581883	0.146718	0.0207878	0.0166939	0.199287	1.05746	0.0805973	0.954778	0.0200975	0	P08123	CO1A2_HUMAN	Collagen alpha-2(I) chain (Alpha-2 type I collagen)	COL1A2	1366	AGHHGDQGAPGSVGPAGPRGPAGPSGPAGK	AGPRGPAGPSGPAGKDGRTGHPGTVGPAGI	11	1276.42	P	A	G	G	K	D	3	1	0	0	0	0	0	5	0	0	0	1	0	0	4	1	0	0	0	0	0	0
pep857	AGPSHVAAMNIPIPF	0.0378973	0.00445701	0.00997155	0.072196	0.00666053	0.0159023	1.81094	0.856736	0.57098	0.243379	0	Q92900	RENT1_HUMAN	Regulator of nonsense transcripts 1 (EC 3.6.4.12) (EC 3.6.4.13) (ATP-dependent helicase RENT1) (Nonsense mRNA reducing factor 1) (NORF1) (Up-frameshift suppressor 1 homolog) (hUpf1)	UPF1 KIAA0221 RENT1	1129	SSMYFQTHDQIGMISAGPSHVAAMNIPIPF	AGPSHVAAMNIPIPFNLVMPPMPPPGYFGQ	6.79	1521.8	S	A	G	P	F	N	3	0	1	0	0	0	0	1	1	2	0	0	1	1	3	1	0	0	0	1	0	0
pep858	AGQAFRKFL	0.0633831	0.00745434	0.0166774	0.0138715	0.0111397	0.0265965	0.589703	-0.76194	0.541499	0.266402	0	P61604	CH10_HUMAN	10 kDa heat shock protein, mitochondrial (Hsp10) (10 kDa chaperonin) (Chaperonin 10) (CPN10) (Early-pregnancy factor) (EPF)	HSPE1	102	______________________________	______________________________	11	1037.23	M	A	G	F	L	P	2	1	0	0	0	1	0	1	0	0	1	1	0	2	0	0	0	0	0	0	0	0
pep859	AGQAFRKFLP	0.630553	0.335947	0.130671	1.2616	0.436412	1.3625	2.78945	1.47998	0.116131	0.935051	0	P61604	CH10_HUMAN	10 kDa heat shock protein, mitochondrial (Hsp10) (10 kDa chaperonin) (Chaperonin 10) (CPN10) (Early-pregnancy factor) (EPF)	HSPE1	102	______________________________	______________________________	11	1134.35	M	A	G	L	P	L	2	1	0	0	0	1	0	1	0	0	1	1	0	2	1	0	0	0	0	0	0	0
pep860	AGQAFRKFLPL	6.1016	4.46568	5.70776	15.1857	9.07818	15.1796	2.42356	1.27713	0.0210441	1.67687	1	P61604	CH10_HUMAN	10 kDa heat shock protein, mitochondrial (Hsp10) (10 kDa chaperonin) (Chaperonin 10) (CPN10) (Early-pregnancy factor) (EPF)	HSPE1	102	______________________________	______________________________	11	1247.51	M	A	G	P	L	F	2	1	0	0	0	1	0	1	0	0	2	1	0	2	1	0	0	0	0	0	0	0
pep861	AGQAFRKFLPLF	0.00952189	0.0279961	0.012527	0.0104194	0.0796269	0.127045	4.33792	2.117	0.180255	0.744114	0	P61604	CH10_HUMAN	10 kDa heat shock protein, mitochondrial (Hsp10) (10 kDa chaperonin) (Chaperonin 10) (CPN10) (Early-pregnancy factor) (EPF)	HSPE1	102	______________________________	______________________________	11	1394.68	M	A	G	L	F	D	2	1	0	0	0	1	0	1	0	0	2	1	0	3	1	0	0	0	0	0	0	0
pep862	AGQAFRKFLPLFD	0.113002	0.0132899	0.0297331	0.0247308	0.0198603	0.0474173	0.589703	-0.76194	0.541499	0.266402	0	P61604	CH10_HUMAN	10 kDa heat shock protein, mitochondrial (Hsp10) (10 kDa chaperonin) (Chaperonin 10) (CPN10) (Early-pregnancy factor) (EPF)	HSPE1	102	______________________________	______________________________	8.79	1509.77	M	A	G	F	D	R	2	1	0	1	0	1	0	1	0	0	2	1	0	3	1	0	0	0	0	0	0	0
pep863	AGQAFRKFLPLFDR	0.141606	0.905271	0.17141	0.295225	0.641082	0.768662	1.39948	0.484893	0.602101	0.22033	0	P61604	CH10_HUMAN	10 kDa heat shock protein, mitochondrial (Hsp10) (10 kDa chaperonin) (Chaperonin 10) (CPN10) (Early-pregnancy factor) (EPF)	HSPE1	102	______________________________	MAGQAFRKFLPLFDRVLVERSAAETVTKGG	10.84	1665.96	M	A	G	D	R	V	2	2	0	1	0	1	0	1	0	0	2	1	0	3	1	0	0	0	0	0	0	0
pep864	AGQAFRKFLPLFDRV	0.033392	0.0196357	0.0439305	0.0365396	0.146718	0.0700588	2.61263	1.3855	0.193224	0.713939	0	P61604	CH10_HUMAN	10 kDa heat shock protein, mitochondrial (Hsp10) (10 kDa chaperonin) (Chaperonin 10) (CPN10) (Early-pregnancy factor) (EPF)	HSPE1	102	______________________________	AGQAFRKFLPLFDRVLVERSAAETVTKGGI	10.84	1765.09	M	A	G	R	V	L	2	2	0	1	0	1	0	1	0	0	2	1	0	3	1	0	0	0	0	1	0	0
pep865	AGQAFRKFLPLFDRVLVE	0.0313093	0.018411	0.0411905	0.0342605	0.137567	0.0656891	2.61263	1.3855	0.193224	0.713939	0	P61604	CH10_HUMAN	10 kDa heat shock protein, mitochondrial (Hsp10) (10 kDa chaperonin) (Chaperonin 10) (CPN10) (Early-pregnancy factor) (EPF)	HSPE1	102	______________________________	AFRKFLPLFDRVLVERSAAETVTKGGIMLP	8.79	2106.5	M	A	G	V	E	R	2	2	0	1	0	1	1	1	0	0	3	1	0	3	1	0	0	0	0	2	0	0
pep866	AGQAFRKFLPLFDRVLVER	0.195891	0.115192	0.257715	0.214356	0.860707	0.410994	2.61263	1.3855	0.193224	0.713939	0	P61604	CH10_HUMAN	10 kDa heat shock protein, mitochondrial (Hsp10) (10 kDa chaperonin) (Chaperonin 10) (CPN10) (Early-pregnancy factor) (EPF)	HSPE1	102	______________________________	FRKFLPLFDRVLVERSAAETVTKGGIMLPE	10.74	2262.69	M	A	G	E	R	S	2	3	0	1	0	1	1	1	0	0	3	1	0	3	1	0	0	0	0	2	0	0
pep867	AGQAFRKFLPLFDRVLVERS	0.0765467	0.0450124	0.100705	0.0837621	0.336331	0.160601	2.61263	1.3855	0.193224	0.713939	0	P61604	CH10_HUMAN	10 kDa heat shock protein, mitochondrial (Hsp10) (10 kDa chaperonin) (Chaperonin 10) (CPN10) (Early-pregnancy factor) (EPF)	HSPE1	102	______________________________	RKFLPLFDRVLVERSAAETVTKGGIMLPEK	10.74	2349.76	M	A	G	R	S	A	2	3	0	1	0	1	1	1	0	0	3	1	0	3	1	1	0	0	0	2	0	0
pep868	AGQAFRKFLPLFDRVLVERSA	0.0859575	0.0505463	0.113086	0.09406	0.37768	0.180345	2.61263	1.3855	0.193224	0.713939	0	P61604	CH10_HUMAN	10 kDa heat shock protein, mitochondrial (Hsp10) (10 kDa chaperonin) (Chaperonin 10) (CPN10) (Early-pregnancy factor) (EPF)	HSPE1	102	______________________________	KFLPLFDRVLVERSAAETVTKGGIMLPEKS	10.74	2420.84	M	A	G	S	A	A	3	3	0	1	0	1	1	1	0	0	3	1	0	3	1	1	0	0	0	2	0	0
pep869	AGQAFRKFLPLFDRVLVERSAA	0.0728065	0.042813	0.0957843	0.0796694	0.319897	0.152753	2.61263	1.3855	0.193224	0.713939	0	P61604	CH10_HUMAN	10 kDa heat shock protein, mitochondrial (Hsp10) (10 kDa chaperonin) (Chaperonin 10) (CPN10) (Early-pregnancy factor) (EPF)	HSPE1	102	______________________________	FLPLFDRVLVERSAAETVTKGGIMLPEKSQ	10.74	2491.92	M	A	G	A	A	E	4	3	0	1	0	1	1	1	0	0	3	1	0	3	1	1	0	0	0	2	0	0
pep870	AGQAFRKFLPLFDRVLVERSAAE	0.0214732	0.0126271	0.0282502	0.0234973	0.0943491	0.0450524	2.61263	1.3855	0.193224	0.713939	0	P61604	CH10_HUMAN	10 kDa heat shock protein, mitochondrial (Hsp10) (10 kDa chaperonin) (Chaperonin 10) (CPN10) (Early-pregnancy factor) (EPF)	HSPE1	102	______________________________	LPLFDRVLVERSAAETVTKGGIMLPEKSQG	8.79	2621.04	M	A	G	A	E	T	4	3	0	1	0	1	2	1	0	0	3	1	0	3	1	1	0	0	0	2	0	0
pep871	AGQAFRKFLPLFDRVLVERSAAET	0.0864705	0.0508479	0.113761	0.0946213	0.379934	0.181421	2.61263	1.3855	0.193224	0.713939	0	P61604	CH10_HUMAN	10 kDa heat shock protein, mitochondrial (Hsp10) (10 kDa chaperonin) (Chaperonin 10) (CPN10) (Early-pregnancy factor) (EPF)	HSPE1	102	______________________________	PLFDRVLVERSAAETVTKGGIMLPEKSQGK	8.79	2722.14	M	A	G	E	T	V	4	3	0	1	0	1	2	1	0	0	3	1	0	3	1	1	1	0	0	2	0	0
pep872	AGQAFRKFLPLFDRVLVERSAAETV	0.0360937	0.0212245	0.0474849	0.039496	0.158589	0.0757273	2.61263	1.3855	0.193224	0.713939	0	P61604	CH10_HUMAN	10 kDa heat shock protein, mitochondrial (Hsp10) (10 kDa chaperonin) (Chaperonin 10) (CPN10) (Early-pregnancy factor) (EPF)	HSPE1	102	______________________________	LFDRVLVERSAAETVTKGGIMLPEKSQGKV	8.79	2821.28	M	A	G	T	V	T	4	3	0	1	0	1	2	1	0	0	3	1	0	3	1	1	1	0	0	3	0	0
pep873	AGQAVDDFIEKLVPL	0.0132262	0.0388876	0.0174004	0.014473	0.0901887	0.0277496	1.90481	0.929644	0.443103	0.353495	0	P52209	6PGD_HUMAN	6-phosphogluconate dehydrogenase, decarboxylating (EC 1.1.1.44)	PGD PGDH	483	VSKLKKPRRIILLVKAGQAVDDFIEKLVPL	AGQAVDDFIEKLVPLLDTGDIIIDGGNSEY	4.03	1614.86	K	A	G	P	L	L	2	0	0	2	0	1	1	1	0	1	2	1	0	1	1	0	0	0	0	2	0	0
pep874	AGQHIAKSPFEV	0.0175691	0.0839924	0.0231139	0.0961259	0.015439	0.0368612	1.1905	0.251569	0.817731	0.0873897	0	P21333	FLNA_HUMAN	Filamin-A (FLN-A) (Actin-binding protein 280) (ABP-280) (Alpha-filamin) (Endothelial actin-binding protein) (Filamin-1) (Non-muscle filamin)	FLNA FLN FLN1	2647	YVPEVTGTHKVTVLFAGQHIAKSPFEVYVD	VLFAGQHIAKSPFEVYVDKSQGDASKVTAQ	6.79	1283.45	F	A	G	E	V	Y	2	0	0	0	0	1	1	1	1	1	0	1	0	1	1	1	0	0	0	1	0	0
pep875	AGQPGHMPHGGSSN	0.136977	0.0805479	0.180208	0.149889	0.601851	0.287389	2.61263	1.3855	0.193224	0.713939	0	Q9HC98	NEK6_HUMAN	Serine/threonine-protein kinase Nek6 (EC 2.7.11.1) (Never in mitosis A-related kinase 6) (NimA-related protein kinase 6) (Protein kinase SID6-1512)	NEK6	313	______________________________	MAGQPGHMPHGGSSNNLCHTLGPVHPPDPQ	6.96	1333.4	M	A	G	S	N	N	1	0	1	0	0	1	0	4	2	0	0	0	1	0	2	2	0	0	0	0	0	0
pep876	AGQSAAGAAPGGGVDTR	0.0748439	0.220055	0.0984647	0.46619	0.0657698	0.157028	1.75153	0.808615	0.488278	0.311333	0	P21333	FLNA_HUMAN	Filamin-A (FLN-A) (Actin-binding protein 280) (ABP-280) (Alpha-filamin) (Endothelial actin-binding protein) (Filamin-1) (Non-muscle filamin)	FLNA FLN FLN1	2647	______________________________	QSAAGAAPGGGVDTRDAEMPATEKDLAEDA	5.88	1442.51	R	A	G	T	R	D	5	1	0	1	0	1	0	5	0	0	0	0	0	0	1	1	1	0	0	1	0	0
pep877	AGQSVIGLQMGTNK	1.30358	1.92485	1.4956	3.4222	0.13591	1.62245	1.09664	0.133092	0.882659	0.0542071	0	Q15417	CNN3_HUMAN	Calponin-3 (Calponin, acidic isoform)	CNN3	329	YAEKQTRRFDEGKLKAGQSVIGLQMGTNKC	KAGQSVIGLQMGTNKCASQAGMTAYGTRRH	8.8	1403.62	K	A	G	N	K	C	1	0	1	0	0	2	0	3	0	1	1	1	1	0	0	1	1	0	0	1	0	0
pep878	AGQTQPNPGILPIQPALTPR	0.0240202	0.156982	0.0063202	0.00525688	0.077462	0.0100792	0.495392	-1.01336	0.583843	0.233704	0	Q2M2I8	AAK1_HUMAN	AP2-associated protein kinase 1 (EC 2.7.11.1) (Adaptor-associated kinase 1)	AAK1 KIAA1048	961	IPTTETSIAPRQRPKAGQTQPNPGILPIQP	PNPGILPIQPALTPRKRATVQPPPQAAGSS	9.79	2069.39	K	A	G	P	R	K	2	1	1	0	0	3	0	2	0	2	2	0	0	0	5	0	2	0	0	0	0	0
pep879	AGQTQPNPGILPIQPALTPRK	0.0138732	0.00815798	0.0182516	0.0151809	0.0121912	0.145535	4.29233	2.10176	0.372413	0.428975	0	Q2M2I8	AAK1_HUMAN	AP2-associated protein kinase 1 (EC 2.7.11.1) (Adaptor-associated kinase 1)	AAK1 KIAA1048	961	IPTTETSIAPRQRPKAGQTQPNPGILPIQP	NPGILPIQPALTPRKRATVQPPPQAAGSSN	11	2197.57	K	A	G	R	K	R	2	1	1	0	0	3	0	2	0	2	2	1	0	0	5	0	2	0	0	0	0	0
pep880	AGQTQPNPGILPIQPALTPRKR	0.130782	0.126101	0.378485	0.466069	0.0229852	0.0548782	0.85609	-0.224165	0.862637	0.0641721	0	Q2M2I8	AAK1_HUMAN	AP2-associated protein kinase 1 (EC 2.7.11.1) (Adaptor-associated kinase 1)	AAK1 KIAA1048	961	IPTTETSIAPRQRPKAGQTQPNPGILPIQP	PGILPIQPALTPRKRATVQPPPQAAGSSNQ	12.01	2353.75	K	A	G	K	R	A	2	2	1	0	0	3	0	2	0	2	2	1	0	0	5	0	2	0	0	0	0	0
pep881	AGQVVTIWAAGAGATHSPPTDLVWK	0.146027	0.246378	0.0384226	0.917208	0.257382	0.468165	3.81302	1.93094	0.11827	0.927127	0	P02545	LMNA_HUMAN	Prelamin-A/C [Cleaved into: Lamin-A/C (70 kDa lamin) (Renal carcinoma antigen NY-REN-32)]	LMNA LMN1	664	DPLLTYRFPPKFTLKAGQVVTIWAAGAGAT	GAGATHSPPTDLVWKAQNTWGCGNSLRTAL	6.79	2533.87	K	A	G	W	K	A	5	0	0	1	0	1	0	3	1	1	1	1	0	0	2	1	3	2	0	3	0	0
pep882	AGRDLTDYLMKILTERGYSF	0.0162404	0.00954997	0.0213659	0.0177712	0.071357	0.0340735	2.61263	1.3855	0.193224	0.713939	0	P60709	ACTB_HUMAN	Actin, cytoplasmic 1 (EC 3.6.4.-) (Beta-actin) [Cleaved into: Actin, cytoplasmic 1, N-terminally processed]	ACTB	375	YEGYALPHAILRLDLAGRDLTDYLMKILTE	TDYLMKILTERGYSFTTTAEREIVRDIKEK	6.16	2349.69	L	A	G	S	F	T	1	2	0	2	0	0	1	2	0	1	3	1	1	1	0	1	2	0	2	0	0	0
pep883	AGRGFSLEELR	0.1516	0.245012	0.039889	0.033178	0.226472	0.0636135	0.740579	-0.433274	0.677713	0.168955	0	P26373	RL13_HUMAN	60S ribosomal protein L13 (Breast basic conserved protein 1) (Large ribosomal subunit protein eL13)	RPL13 BBC1 OK/SW-cl.46	211	PIVRCPTVRYHTKVRAGRGFSLEELRVAGI	TKVRAGRGFSLEELRVAGIHKKVARTIGIS	6.19	1234.38	R	A	G	L	R	V	1	2	0	0	0	0	2	2	0	0	2	0	0	1	0	1	0	0	0	0	0	0
pep884	AGRGFSLEELRVAG	0.00620217	0.00364711	0.0407979	0.00678679	0.00545022	0.0130126	0.49854	-1.00422	0.526083	0.278946	0	P26373	RL13_HUMAN	60S ribosomal protein L13 (Breast basic conserved protein 1) (Large ribosomal subunit protein eL13)	RPL13 BBC1 OK/SW-cl.46	211	PIVRCPTVRYHTKVRAGRGFSLEELRVAGI	RAGRGFSLEELRVAGIHKKVARTIGISVDP	6.19	1461.64	R	A	G	A	G	I	2	2	0	0	0	0	2	3	0	0	2	0	0	1	0	1	0	0	0	1	0	0
pep885	AGRGFSLEELRVAGIHKKVAR	0.423882	0.249258	0.557659	0.463838	1.86245	0.889335	2.61263	1.3855	0.193224	0.713939	0	P26373	RL13_HUMAN	60S ribosomal protein L13 (Breast basic conserved protein 1) (Large ribosomal subunit protein eL13)	RPL13 BBC1 OK/SW-cl.46	211	PIVRCPTVRYHTKVRAGRGFSLEELRVAGI	LEELRVAGIHKKVARTIGISVDPRRRNKST	10.9	2294.69	R	A	G	A	R	T	3	3	0	0	0	0	2	3	1	1	2	2	0	1	0	1	0	0	0	2	0	0
pep886	AGRGGAARPNGPAA	0.0904257	0.0531737	0.118964	0.0989494	0.397313	0.18972	2.61263	1.3855	0.193224	0.713939	0	P51148	RAB5C_HUMAN	Ras-related protein Rab-5C (EC 3.6.5.2) (L1880) (RAB5L)	RAB5C RABL	216	______________________________	MAGRGGAARPNGPAAGNKICQFKLVLLGES	12	1222.33	M	A	G	A	A	G	5	2	1	0	0	0	0	4	0	0	0	0	0	0	2	0	0	0	0	0	0	0
pep887	AGRGGAARPNGPAAGN	0.0594462	0.0349566	0.0782075	0.0650497	0.261195	0.124723	2.61263	1.3855	0.193224	0.713939	0	P51148	RAB5C_HUMAN	Ras-related protein Rab-5C (EC 3.6.5.2) (L1880) (RAB5L)	RAB5C RABL	216	______________________________	GRGGAARPNGPAAGNKICQFKLVLLGESAV	12	1393.48	M	A	G	G	N	K	5	2	2	0	0	0	0	5	0	0	0	0	0	0	2	0	0	0	0	0	0	0
pep888	AGRKLALKTIDW	0.0286162	0.0168274	0.0376475	0.156568	0.0251468	0.0600389	2.9095	1.54077	0.254275	0.594697	0	O75947	ATP5H_HUMAN	ATP synthase subunit d, mitochondrial (ATPase subunit d) (ATP synthase peripheral stalk subunit d)	ATP5PD ATP5H My032	161	______________________________	______________________________	9.99	1371.65	M	A	G	D	W	V	2	1	0	1	0	0	0	1	0	1	2	2	0	0	0	0	1	1	0	0	0	0
pep889	AGRKLALKTIDWV	0.132272	0.175007	0.0169349	0.165157	1.81098	0.135036	6.51165	2.70302	0.344136	0.46327	0	O75947	ATP5H_HUMAN	ATP synthase subunit d, mitochondrial (ATPase subunit d) (ATP synthase peripheral stalk subunit d)	ATP5PD ATP5H My032	161	______________________________	______________________________	9.99	1470.78	M	A	G	W	V	A	2	1	0	1	0	0	0	1	0	1	2	2	0	0	0	0	1	1	0	1	0	0
pep890	AGRKLALKTIDWVAF	0.066729	0.057145	0.0175577	0.0146038	2.33322	0.0280005	16.7984	4.07025	0.388627	0.410467	0	O75947	ATP5H_HUMAN	ATP synthase subunit d, mitochondrial (ATPase subunit d) (ATP synthase peripheral stalk subunit d)	ATP5PD ATP5H My032	161	______________________________	AGRKLALKTIDWVAFAEIIPQNQKAIASSL	9.99	1689.03	M	A	G	A	F	A	3	1	0	1	0	0	0	1	0	1	2	2	0	1	0	0	1	1	0	1	0	0
pep891	AGRYSGRKAVIVKNIDDGTSDRPY	0.0668804	0.0393282	0.0879879	0.0731846	0.293859	0.14032	2.61263	1.3855	0.193224	0.713939	0	P61353	RL27_HUMAN	60S ribosomal protein L27 (Large ribosomal subunit protein eL27)	RPL27	136	______________________________	VIVKNIDDGTSDRPYSHALVAGIDRYPRKV	9.52	2638.92	L	A	G	P	Y	S	2	3	1	3	0	0	0	3	0	2	0	2	0	0	1	2	1	0	2	2	0	0
pep892	AGSFGGAGGHAPGVAR	0.0590017	0.173476	0.0776227	1.43601	0.0518483	0.12379	5.19717	2.37773	0.390798	0.408047	0	P52272	HNRPM_HUMAN	Heterogeneous nuclear ribonucleoprotein M (hnRNP M)	HNRNPM HNRPM NAGR1	730	DRAIEMERGNFGGSFAGSFGGAGGHAPGVA	GSFGGAGGHAPGVARKACQIFVRNLPFDFT	9.8	1368.47	F	A	G	A	R	K	4	1	0	0	0	0	0	6	1	0	0	0	0	1	1	1	0	0	0	1	0	0
pep893	AGSGVRQATSTASTFVKPIFSR	0.0167196	0.0491588	0.0219963	0.141306	0.0146925	0.035079	2.17443	1.12064	0.443677	0.352933	0	P56556	NDUA6_HUMAN	NADH dehydrogenase [ubiquinone] 1 alpha subcomplex subunit 6 (Complex I-B14) (CI-B14) (LYR motif-containing protein 6) (NADH-ubiquinone oxidoreductase B14 subunit)	NDUFA6 LYRM6 NADHB14	128	______________________________	ATSTASTFVKPIFSRDMNEAKRRVRELYRA	12.01	2268.56	M	A	G	S	R	D	3	2	0	0	0	1	0	2	0	1	0	1	0	2	1	4	3	0	0	2	0	0
pep894	AGSKGGNLRDKLDGNELDLSL	0.0362229	0.0213005	0.0476549	0.0396374	0.159156	0.0759984	2.61263	1.3855	0.193224	0.713939	0	Q96AG4	LRC59_HUMAN	Leucine-rich repeat-containing protein 59 (Ribosome-binding protein p34) (p34) [Cleaved into: Leucine-rich repeat-containing protein 59, N-terminally processed]	LRRC59 PRO1855	307	______________________________	NLRDKLDGNELDLSLSDLNEVPVKELAALP	4.68	2172.38	K	A	G	S	L	S	1	1	2	3	0	0	1	4	0	0	5	2	0	0	0	2	0	0	0	0	0	0
pep895	AGSNFPEHIFPALVGRPIIR	0.0835209	0.174692	0.021976	0.0182788	0.170748	0.0350466	0.79972	-0.322433	0.789563	0.102613	0	P61160	ARP2_HUMAN	Actin-related protein 2 (Actin-like protein 2)	ACTR2 ARP2	394	VVVCDNGTGFVKCGYAGSNFPEHIFPALVG	PEHIFPALVGRPIIRSTTKVGNIEIKDLMV	9.65	2191.56	Y	A	G	I	R	S	2	2	1	0	0	0	1	2	1	3	1	0	0	2	3	1	0	0	0	1	0	0
pep896	AGSPFSPPPSSSSLTGEAAISR	0.144301	0.299262	0.0379684	0.195417	0.0253611	0.0605507	0.584238	-0.775371	0.507847	0.294267	0	Q96JY6	PDLI2_HUMAN	PDZ and LIM domain protein 2 (PDZ-LIM protein mystique)	PDLIM2 PP6345	352	SLRSSYSSPTSLSPRAGSPFSPPPSSSSLT	PPSSSSLTGEAAISRSFQSLACSPGLPAAD	6.05	2103.27	R	A	G	S	R	S	3	1	0	0	0	0	1	2	0	1	1	0	0	1	4	7	1	0	0	0	0	0
pep897	AGSSRQSIQKYIK	7.36907	5.78623	23.256	4.41474	6.71501	3.65011	0.405915	-1.30075	0.271221	0.566677	0	P07305	H10_HUMAN	Histone H1.0 (Histone H1') (Histone H1(0)) [Cleaved into: Histone H1.0, N-terminally processed]	H1-0 H1F0 H1FV	194	YSDMIVAAIQAEKNRAGSSRQSIQKYIKSH	NRAGSSRQSIQKYIKSHYKVGENADSQIKL	10.29	1465.67	R	A	G	I	K	S	1	1	0	0	0	2	0	1	0	2	0	2	0	0	0	3	0	0	1	0	0	0
pep898	AGSVADSDAVVKLDDGHLN	0.0227971	0.0688564	0.0299919	0.024946	0.100166	0.04783	1.42169	0.507606	0.553378	0.256978	0	Q3ZCW2	LEGL_HUMAN	Galectin-related protein (Galectin-like protein) (Lectin galactoside-binding-like protein)	LGALSL GRP HSPC159	172	______________________________	ADSDAVVKLDDGHLNNSLSSPVQADVYFPR	4.13	1883	M	A	G	L	N	N	3	0	1	4	0	0	0	2	1	0	2	1	0	0	0	2	0	0	0	3	0	0
pep899	AGSWNSGSSGPGSTGNR	0.0130739	0.00768794	0.0172	0.344504	0.0114888	0.13715	12.9905	3.69938	0.193301	0.713766	0	P02671	FIBA_HUMAN	Fibrinogen alpha chain [Cleaved into: Fibrinopeptide A; Fibrinogen alpha chain]	FGA	866	YGTGSETESPRNPSSAGSWNSGSSGPGSTG	SWNSGSSGPGSTGNRNPGSSGTGGTATWKP	9.79	1578.57	S	A	G	N	R	N	1	1	2	0	0	0	0	5	0	0	0	0	0	0	1	5	1	1	0	0	0	0
pep900	AGTELVNFLS	0.00971839	0.00571478	0.0127855	0.0531723	0.00854014	0.0203899	2.9095	1.54077	0.254275	0.594697	0	P02652	APOA2_HUMAN	Apolipoprotein A-II (Apo-AII) (ApoA-II) (Apolipoprotein A2) [Cleaved into: Proapolipoprotein A-II (ProapoA-II); Truncated apolipoprotein A-II (Apolipoprotein A-II(1-76))]	APOA2	100	YFEKSKEQLTPLIKKAGTELVNFLSYFVEL	PLIKKAGTELVNFLSYFVELGTQPATQ___	4	1050.18	K	A	G	L	S	Y	1	0	1	0	0	0	1	1	0	0	2	0	0	1	0	1	1	0	0	1	0	0
pep901	AGTGLVAGEVVVDALPY	0.254232	0.0298996	0.0668935	0.649632	0.499792	0.106679	3.57839	1.83931	0.161944	0.790635	0	O75934	SPF27_HUMAN	Pre-mRNA-splicing factor SPF27 (Breast carcinoma-amplified sequence 2) (DNA amplified in mammary carcinoma 1 protein) (Spliceosome-associated protein SPF 27)	BCAS2 DAM1	225	______________________________	TGLVAGEVVVDALPYFDQGYEAPGVREAAA	3.67	1630.86	M	A	G	P	Y	F	3	0	0	1	0	0	1	3	0	0	2	0	0	0	1	0	1	0	1	4	0	0
pep902	AGVAAPATQVAQVTLQ	0.0187397	0.0110196	0.0246539	0.10253	0.0164677	0.0393172	2.9095	1.54077	0.254275	0.594697	0	Q15149	PLEC_HUMAN	Plectin (PCN) (PLTN) (Hemidesmosomal protein 1) (HD1) (Plectin-1)	PLEC PLEC1	4684	ERLVAIRTEYNLRLKAGVAAPATQVAQVTL	GVAAPATQVAQVTLQSVQRRPELEDSTLRY	5.57	1524.74	K	A	G	L	Q	S	5	0	0	0	0	3	0	1	0	0	1	0	0	0	1	0	2	0	0	3	0	0
pep903	AGVANALAHK	0.0690325	0.0405937	0.0908192	0.0755396	0.90248	0.724176	8.49207	3.08612	0.117588	0.929638	0	P68871	HBB_HUMAN	Hemoglobin subunit beta (Beta-globin) (Hemoglobin beta chain) [Cleaved into: LVV-hemorphin-7; Spinorphin]	HBB	147	KEFTPPVQAAYQKVVAGVANALAHKYH___	YQKVVAGVANALAHKYH_____________	8.8	951.09	V	A	G	H	K	Y	4	0	1	0	0	0	0	1	1	0	1	1	0	0	0	0	0	0	0	1	0	0
pep904	AGVANALAHKY	0.05673	0.00667188	0.587127	0.0124155	0.00997041	0.233516	0.393375	-1.34602	0.546547	0.262373	0	P68871	HBB_HUMAN	Hemoglobin subunit beta (Beta-globin) (Hemoglobin beta chain) [Cleaved into: LVV-hemorphin-7; Spinorphin]	HBB	147	KEFTPPVQAAYQKVVAGVANALAHKYH___	QKVVAGVANALAHKYH______________	8.64	1114.27	V	A	G	K	Y	H	4	0	1	0	0	0	0	1	1	0	1	1	0	0	0	0	0	0	1	1	0	0
pep905	AGVANALAHKYH	29.9719	4.70297	50.4736	6.65142	4.93606	1.40023	0.15253	-2.71283	0.145404	0.837424	0	P68871	HBB_HUMAN	Hemoglobin subunit beta (Beta-globin) (Hemoglobin beta chain) [Cleaved into: LVV-hemorphin-7; Spinorphin]	HBB	147	KEFTPPVQAAYQKVVAGVANALAHKYH___	KVVAGVANALAHKYH_______________	8.65	1251.41	V	A	G	Y	H	-	4	0	1	0	0	0	0	1	2	0	1	1	0	0	0	0	0	0	1	1	0	0
pep907	AGVEEVAASGSH	0.0179422	0.0105507	0.0236048	0.0196335	0.0788346	0.0376441	2.61263	1.3855	0.193224	0.713939	0	P50579	MAP2_HUMAN	Methionine aminopeptidase 2 (MAP 2) (MetAP 2) (EC 3.4.11.18) (Initiation factor 2-associated 67 kDa glycoprotein) (p67) (p67eIF2) (Peptidase M)	METAP2 MNPEP P67EIF2	478	______________________________	______________________________	4.51	1113.15	M	A	G	S	H	L	3	0	0	0	0	0	2	2	1	0	0	0	0	0	0	2	0	0	0	2	0	0
pep908	AGVEEVAASGSHL	0.213247	0.173635	0.175146	0.523525	0.134529	0.471978	2.01063	1.00765	0.197602	0.704209	0	P50579	MAP2_HUMAN	Methionine aminopeptidase 2 (MAP 2) (MetAP 2) (EC 3.4.11.18) (Initiation factor 2-associated 67 kDa glycoprotein) (p67) (p67eIF2) (Peptidase M)	METAP2 MNPEP P67EIF2	478	______________________________	______________________________	4.51	1226.31	M	A	G	H	L	N	3	0	0	0	0	0	2	2	1	0	1	0	0	0	0	2	0	0	0	2	0	0
pep909	AGVGDMVMATVK	0.0110008	0.00646889	0.0723634	0.0120378	0.00966707	0.240475	2.91852	1.54524	0.509593	0.292777	0	P62829	RL23_HUMAN	60S ribosomal protein L23 (60S ribosomal protein L17) (Large ribosomal subunit protein uL14)	RPL23	140	ISVKGIKGRLNRLPAAGVGDMVMATVKKGK	LPAAGVGDMVMATVKKGKPELRKKVHPAVV	5.88	1178.43	A	A	G	V	K	K	2	0	0	1	0	0	0	2	0	0	0	1	2	0	0	0	1	0	0	3	0	0
pep910	AGVIFPVGRMLR	0.0070259	0.0458674	0.00924328	0.0384409	0.00617408	0.0147409	0.955248	-0.0660534	0.956215	0.0194446	0	O75367	H2AY_HUMAN	Core histone macro-H2A.1 (Histone macroH2A1) (mH2A1) (Histone H2A.y) (H2A/y) (Medulloblastoma antigen MU-MB-50.205)	MACROH2A1 H2AFY	369	RGGKKKSTKTSRSAKAGVIFPVGRMLRYIK	SAKAGVIFPVGRMLRYIKKGHPKYRIGVGA	12	1315.64	K	A	G	L	R	Y	1	2	0	0	0	0	0	2	0	1	1	0	1	1	1	0	0	0	0	2	0	0
pep911	AGVLPGVGGAGVPGVPGAIPGIG	0.0831786	0.00978244	0.021886	0.0182038	0.0146188	0.034903	0.589703	-0.76194	0.541499	0.266402	0	P15502	ELN_HUMAN	Elastin (Tropoelastin)	ELN	786	AAAAAKAAAKFGAGAAGVLPGVGGAGVPGV	GAGVPGVPGAIPGIGGIAGVGTPAAAAAAA	5.57	1869.19	A	A	G	I	G	G	3	0	0	0	0	0	0	9	0	2	1	0	0	0	4	0	0	0	0	4	0	0
pep912	AGVNTVTTLVENK	0.0171236	0.107557	0.112639	0.452938	0.132521	0.0359266	2.61835	1.38866	0.379793	0.420453	0	P62424	RL7A_HUMAN	60S ribosomal protein L7a (Large ribosomal subunit protein eL8) (PLA-X polypeptide) (Surfeit locus protein 3)	RPL7A SURF-3 SURF3	266	AGKGDVPTKRPPVLRAGVNTVTTLVENKKA	LRAGVNTVTTLVENKKAQLVVIAHDVDPIE	6.05	1345.52	R	A	G	N	K	K	1	0	2	0	0	0	1	1	0	0	1	1	0	0	0	0	3	0	0	3	0	0
pep913	AGVSFSGHRLELL	0.0319379	0.0187807	0.0420176	0.0349485	0.140329	0.0670081	2.61263	1.3855	0.193224	0.713939	0	Q16643	DREB_HUMAN	Drebrin (Developmentally-regulated brain protein)	DBN1 D0S117E	649	______________________________	______________________________	6.79	1385.59	M	A	G	L	L	A	1	1	0	0	0	0	1	2	1	0	3	0	0	1	0	2	0	0	0	1	0	0
pep914	AGVSFSGHRLELLAA	0.00808751	0.00475576	0.0106399	0.0442493	0.00710698	0.0169682	2.9095	1.54077	0.254275	0.594697	0	Q16643	DREB_HUMAN	Drebrin (Developmentally-regulated brain protein)	DBN1 D0S117E	649	______________________________	AGVSFSGHRLELLAAYEEVIREESAADWAL	6.79	1527.74	M	A	G	A	A	Y	3	1	0	0	0	0	1	2	1	0	3	0	0	1	0	2	0	0	0	1	0	0
pep915	AGWGRVSMR	0.396242	0.0466011	0.104259	0.0867186	0.0696404	0.166269	0.589703	-0.76194	0.541499	0.266402	0	P08311	CATG_HUMAN	Cathepsin G (CG) (EC 3.4.21.20) [Cleaved into: Cathepsin G, C-terminal truncated form]	CTSG	255	PRAQEGLRPGTLCTVAGWGRVSMRRGTDTL	GTLCTVAGWGRVSMRRGTDTLREVQLRVQR	12	1019.19	V	A	G	M	R	R	1	2	0	0	0	0	0	2	0	0	0	0	1	0	0	1	0	1	0	1	0	0
pep916	AGYDVEKNNSRIK	0.599216	0.715695	0.476156	0.0792093	3.84149	0.151871	2.27383	1.18512	0.574039	0.241059	0	P10412	H14_HUMAN	Histone H1.4 (Histone H1b) (Histone H1s-4)	H1-4 H1F4 HIST1H1E	219	RSGVSLAALKKALAAAGYDVEKNNSRIKLG	AAAGYDVEKNNSRIKLGLKSLVSKGTLVQT	8.54	1493.64	A	A	G	I	K	L	1	1	2	1	0	0	1	1	0	1	0	2	0	0	0	1	0	0	1	1	0	0
pep917	AGYDVEKNNSRIKL	0.00923088	0.00542811	0.0121442	0.010101	0.0405587	0.0193671	2.61263	1.3855	0.193224	0.713939	0	P10412	H14_HUMAN	Histone H1.4 (Histone H1b) (Histone H1s-4)	H1-4 H1F4 HIST1H1E	219	RSGVSLAALKKALAAAGYDVEKNNSRIKLG	AAGYDVEKNNSRIKLGLKSLVSKGTLVQTK	8.54	1606.8	A	A	G	K	L	G	1	1	2	1	0	0	1	1	0	1	1	2	0	0	0	1	0	0	1	1	0	0
pep918	AGYDVEKNNSRIKLGLK	1.98924	1.2504	1.92424	0.181368	5.28092	0.069549	1.07126	0.0993044	0.947033	0.0236349	0	P10412	H14_HUMAN	Histone H1.4 (Histone H1b) (Histone H1s-4)	H1-4 H1F4 HIST1H1E	219	RSGVSLAALKKALAAAGYDVEKNNSRIKLG	YDVEKNNSRIKLGLKSLVSKGTLVQTKGTG	9.53	1905.18	A	A	G	L	K	S	1	1	2	1	0	0	1	2	0	1	2	3	0	0	0	1	0	0	1	1	0	0
pep919	AGYPTGTGVGPQAAAAAAAK	0.0953114	0.0560467	0.967065	0.521478	0.0837559	0.19997	0.719946	-0.474039	0.764027	0.116891	0	P15502	ELN_HUMAN	Elastin (Tropoelastin)	ELN	786	PYGYGPGGVAGAAGKAGYPTGTGVGPQAAA	GTGVGPQAAAAAAAKAAAKFGAGAAGVLPG	8.63	1729.91	K	A	G	A	K	A	8	0	0	0	0	1	0	4	0	0	0	1	0	0	2	0	2	0	1	1	0	0
pep920	AGYPTGTGVGPQAAAAAAAKAAAK	0.174037	0.214541	0.805074	0.412601	0.0271549	0.324167	0.639988	-0.643883	0.574929	0.240386	0	P15502	ELN_HUMAN	Elastin (Tropoelastin)	ELN	786	PYGYGPGGVAGAAGKAGYPTGTGVGPQAAA	GPQAAAAAAAKAAAKFGAGAAGVLPGVGGA	9.7	2071.32	K	A	G	A	K	F	11	0	0	0	0	1	0	4	0	0	0	2	0	0	2	0	2	0	1	1	0	0
pep921	AHAAIRENPVYEK	0.0161391	0.0474522	0.0212327	0.0176605	0.0981366	0.0338611	1.76434	0.819127	0.459285	0.337918	0	P46777	RL5_HUMAN	60S ribosomal protein L5 (Large ribosomal subunit protein uL18)	RPL5 MSTP030	297	KNSVTPDMMEEMYKKAHAAIRENPVYEKKP	KKAHAAIRENPVYEKKPKKEVKKKRWNRPK	6.8	1497.67	K	A	H	E	K	K	3	1	1	0	0	0	2	0	1	1	0	1	0	0	1	0	0	0	1	1	0	0
pep922	AHAGEYGAEALE	0.199208	0.0212715	0.237951	0.0395836	0.526143	0.0758952	1.3996	0.485019	0.737772	0.132078	0	P69905	HBA_HUMAN	Hemoglobin subunit alpha (Alpha-globin) (Hemoglobin alpha chain) [Cleaved into: Hemopressin]	HBA1; HBA2	142	PADKTNVKAAWGKVGAHAGEYGAEALERMF	KVGAHAGEYGAEALERMFLSFPTTKTYFPH	4.24	1217.26	G	A	H	L	E	R	4	0	0	0	0	0	3	2	1	0	1	0	0	0	0	0	0	0	1	0	0	0
pep923	AHAGEYGAEALER	1.51764	0.641616	2.82724	0.238793	4.67593	0.457847	1.07743	0.107588	0.938895	0.0273828	0	P69905	HBA_HUMAN	Hemoglobin subunit alpha (Alpha-globin) (Hemoglobin alpha chain) [Cleaved into: Hemopressin]	HBA1; HBA2	142	PADKTNVKAAWGKVGAHAGEYGAEALERMF	VGAHAGEYGAEALERMFLSFPTTKTYFPHF	4.75	1373.44	G	A	H	E	R	M	4	1	0	0	0	0	3	2	1	0	1	0	0	0	0	0	0	0	1	0	0	0
pep924	AHAGEYGAEALERM	0.522367	0.342808	1.45095	0.114321	0.532795	0.219193	0.374034	-1.41876	0.256827	0.59036	0	P69905	HBA_HUMAN	Hemoglobin subunit alpha (Alpha-globin) (Hemoglobin alpha chain) [Cleaved into: Hemopressin]	HBA1; HBA2	142	PADKTNVKAAWGKVGAHAGEYGAEALERMF	GAHAGEYGAEALERMFLSFPTTKTYFPHFD	4.75	1504.64	G	A	H	R	M	F	4	1	0	0	0	0	3	2	1	0	1	0	1	0	0	0	0	0	1	0	0	0
pep925	AHAGEYGAEALERMF	0.0703304	0.00827138	0.131306	0.015392	0.166181	0.0295117	1.00561	0.00806546	0.995079	0.00214262	0	P69905	HBA_HUMAN	Hemoglobin subunit alpha (Alpha-globin) (Hemoglobin alpha chain) [Cleaved into: Hemopressin]	HBA1; HBA2	142	PADKTNVKAAWGKVGAHAGEYGAEALERMF	AHAGEYGAEALERMFLSFPTTKTYFPHFDL	4.75	1651.81	G	A	H	M	F	L	4	1	0	0	0	0	3	2	1	0	1	0	1	1	0	0	0	0	1	0	0	0
pep926	AHAGEYGAEALERMFL	0.0745151	0.0314798	0.151469	0.011716	0.288635	0.0224635	1.25383	0.326336	0.833536	0.0790755	0	P69905	HBA_HUMAN	Hemoglobin subunit alpha (Alpha-globin) (Hemoglobin alpha chain) [Cleaved into: Hemopressin]	HBA1; HBA2	142	PADKTNVKAAWGKVGAHAGEYGAEALERMF	HAGEYGAEALERMFLSFPTTKTYFPHFDLS	4.75	1764.97	G	A	H	F	L	S	4	1	0	0	0	0	3	2	1	0	2	0	1	1	0	0	0	0	1	0	0	0
pep927	AHAGEYGAEALERMFLS	0.0115899	0.0340766	0.0152477	0.0126824	0.0101848	0.0243166	0.774592	-0.368491	0.607153	0.216702	0	P69905	HBA_HUMAN	Hemoglobin subunit alpha (Alpha-globin) (Hemoglobin alpha chain) [Cleaved into: Hemopressin]	HBA1; HBA2	142	PADKTNVKAAWGKVGAHAGEYGAEALERMF	AGEYGAEALERMFLSFPTTKTYFPHFDLSH	4.75	1852.05	G	A	H	L	S	F	4	1	0	0	0	0	3	2	1	0	2	0	1	1	0	1	0	0	1	0	0	0
pep928	AHAGEYGAEALERMFLSF	0.0370039	0.0217597	0.0486824	0.040492	0.162588	0.077637	2.61263	1.3855	0.193224	0.713939	0	P69905	HBA_HUMAN	Hemoglobin subunit alpha (Alpha-globin) (Hemoglobin alpha chain) [Cleaved into: Hemopressin]	HBA1; HBA2	142	PADKTNVKAAWGKVGAHAGEYGAEALERMF	GEYGAEALERMFLSFPTTKTYFPHFDLSHG	4.75	1999.23	G	A	H	S	F	P	4	1	0	0	0	0	3	2	1	0	2	0	1	2	0	1	0	0	1	0	0	0
pep929	AHAGEYGAEALERMFLSFPT	0.0799938	0.0470394	0.10524	0.0875342	0.351477	0.167833	2.61263	1.3855	0.193224	0.713939	0	P69905	HBA_HUMAN	Hemoglobin subunit alpha (Alpha-globin) (Hemoglobin alpha chain) [Cleaved into: Hemopressin]	HBA1; HBA2	142	PADKTNVKAAWGKVGAHAGEYGAEALERMF	YGAEALERMFLSFPTTKTYFPHFDLSHGSA	4.75	2197.45	G	A	H	P	T	T	4	1	0	0	0	0	3	2	1	0	2	0	1	2	1	1	1	0	1	0	0	0
pep930	AHAGEYGAEALERMFLSFPTT	0.23905	0.514637	0.521646	0.0523166	1.41163	0.100309	1.22655	0.294608	0.842693	0.0743307	0	P69905	HBA_HUMAN	Hemoglobin subunit alpha (Alpha-globin) (Hemoglobin alpha chain) [Cleaved into: Hemopressin]	HBA1; HBA2	142	PADKTNVKAAWGKVGAHAGEYGAEALERMF	GAEALERMFLSFPTTKTYFPHFDLSHGSAQ	4.75	2298.56	G	A	H	T	T	K	4	1	0	0	0	0	3	2	1	0	2	0	1	2	1	1	2	0	1	0	0	0
pep931	AHAGEYGAEALERMFLSFPTTK	0.295558	0.591323	0.299862	0.0498825	2.12512	0.0956418	1.91334	0.936094	0.628794	0.201491	0	P69905	HBA_HUMAN	Hemoglobin subunit alpha (Alpha-globin) (Hemoglobin alpha chain) [Cleaved into: Hemopressin]	HBA1; HBA2	142	PADKTNVKAAWGKVGAHAGEYGAEALERMF	AEALERMFLSFPTTKTYFPHFDLSHGSAQV	5.5	2426.73	G	A	H	T	K	T	4	1	0	0	0	0	3	2	1	0	2	1	1	2	1	1	2	0	1	0	0	0
pep932	AHAGEYGAEALERMFLSFPTTKT	0.0264824	0.0778632	0.0348402	0.0289786	0.183356	0.0555619	1.92474	0.944664	0.441237	0.355328	0	P69905	HBA_HUMAN	Hemoglobin subunit alpha (Alpha-globin) (Hemoglobin alpha chain) [Cleaved into: Hemopressin]	HBA1; HBA2	142	PADKTNVKAAWGKVGAHAGEYGAEALERMF	EALERMFLSFPTTKTYFPHFDLSHGSAQVK	5.5	2527.83	G	A	H	K	T	Y	4	1	0	0	0	0	3	2	1	0	2	1	1	2	1	1	3	0	1	0	0	0
pep933	AHAGEYGAEALERMFLSFPTTKTY	0.0960298	0.282346	0.126337	0.105082	0.536565	0.201478	1.67051	0.740284	0.47413	0.324102	0	P69905	HBA_HUMAN	Hemoglobin subunit alpha (Alpha-globin) (Hemoglobin alpha chain) [Cleaved into: Hemopressin]	HBA1; HBA2	142	PADKTNVKAAWGKVGAHAGEYGAEALERMF	ALERMFLSFPTTKTYFPHFDLSHGSAQVKG	5.5	2691.01	G	A	H	T	Y	F	4	1	0	0	0	0	3	2	1	0	2	1	1	2	1	1	3	0	2	0	0	0
pep934	AHAGGGSGGSGAGGPAGR	0.00458112	0.00269387	0.0539323	0.00501294	0.0040257	0.0480576	0.932835	-0.100307	0.953705	0.0205859	0	O75182	SIN3B_HUMAN	Paired amphipathic helix protein Sin3b (Histone deacetylase complex subunit Sin3b) (Transcriptional corepressor Sin3b)	SIN3B KIAA0700	1162	______________________________	GGGSGGSGAGGPAGRGLSGARWGRSGSAGH	9.8	1380.4	M	A	H	G	R	G	4	1	0	0	0	0	0	9	1	0	0	0	0	0	1	2	0	0	0	0	0	0
pep935	AHGKKVLGAF	0.0367388	0.0216038	0.321604	0.0402019	0.0322846	0.385403	1.20514	0.269202	0.872492	0.0592386	0	P68871	HBB_HUMAN	Hemoglobin subunit beta (Beta-globin) (Hemoglobin beta chain) [Cleaved into: LVV-hemorphin-7; Spinorphin]	HBB	147	DLSTPDAVMGNPKVKAHGKKVLGAFSDGLA	NPKVKAHGKKVLGAFSDGLAHLDNLKGTFA	10	1027.23	K	A	H	A	F	S	2	0	0	0	0	0	0	2	1	0	1	2	0	1	0	0	0	0	0	1	0	0
pep936	AHGKKVLGAFSDGLAHLDNLK	0.0495707	0.0291494	0.0652152	0.0542433	0.217804	0.104003	2.61263	1.3855	0.193224	0.713939	0	P68871	HBB_HUMAN	Hemoglobin subunit beta (Beta-globin) (Hemoglobin beta chain) [Cleaved into: LVV-hemorphin-7; Spinorphin]	HBB	147	DLSTPDAVMGNPKVKAHGKKVLGAFSDGLA	LGAFSDGLAHLDNLKGTFATLSELHCDKLH	8.55	2191.52	K	A	H	L	K	G	3	0	1	2	0	0	0	3	2	0	4	3	0	1	0	1	0	0	0	1	0	0
pep937	AHHFGKEFTPPVQA	0.166526	0.159298	0.170694	0.116368	0.0769748	0.036756	0.463425	-1.10959	0.0187111	1.7279	-1	P68871	HBB_HUMAN	Hemoglobin subunit beta (Beta-globin) (Hemoglobin beta chain) [Cleaved into: LVV-hemorphin-7; Spinorphin]	HBB	147	PENFRLLGNVLVCVLAHHFGKEFTPPVQAA	LAHHFGKEFTPPVQAAYQKVVAGVANALAH	6.96	1565.75	L	A	H	Q	A	A	2	0	0	0	0	1	1	1	2	0	0	1	0	2	2	0	1	0	0	1	0	0
pep938	AHHFGKEFTPPVQAA	0.699254	0.00780304	0.0174575	0.0726022	0.0116608	0.0278406	0.154729	-2.69218	0.424218	0.372411	0	P68871	HBB_HUMAN	Hemoglobin subunit beta (Beta-globin) (Hemoglobin beta chain) [Cleaved into: LVV-hemorphin-7; Spinorphin]	HBB	147	PENFRLLGNVLVCVLAHHFGKEFTPPVQAA	AHHFGKEFTPPVQAAYQKVVAGVANALAHK	6.96	1636.83	L	A	H	A	A	Y	3	0	0	0	0	1	1	1	2	0	0	1	0	2	2	0	1	0	0	1	0	0
pep939	AHHFGKEFTPPVQAAY	0.022289	0.177675	0.348459	0.12195	0.188097	0.0467639	0.650611	-0.620132	0.567544	0.246	0	P68871	HBB_HUMAN	Hemoglobin subunit beta (Beta-globin) (Hemoglobin beta chain) [Cleaved into: LVV-hemorphin-7; Spinorphin]	HBB	147	PENFRLLGNVLVCVLAHHFGKEFTPPVQAA	HHFGKEFTPPVQAAYQKVVAGVANALAHKY	6.96	1800.01	L	A	H	A	Y	Q	3	0	0	0	0	1	1	1	2	0	0	1	0	2	2	0	1	0	1	1	0	0
pep940	AHHFGKEFTPPVQAAYQ	0.0362075	0.0212914	0.0476346	0.0396205	0.0318177	0.37983	4.29233	2.10176	0.372413	0.428975	0	P68871	HBB_HUMAN	Hemoglobin subunit beta (Beta-globin) (Hemoglobin beta chain) [Cleaved into: LVV-hemorphin-7; Spinorphin]	HBB	147	PENFRLLGNVLVCVLAHHFGKEFTPPVQAA	HFGKEFTPPVQAAYQKVVAGVANALAHKYH	6.96	1928.14	L	A	H	Y	Q	K	3	0	0	0	0	2	1	1	2	0	0	1	0	2	2	0	1	0	1	1	0	0
pep941	AHHFGKEFTPPVQAAYQK	0.228646	0.022803	0.255083	0.0424334	0.0340767	0.0813593	0.311667	-1.68192	0.195446	0.708973	0	P68871	HBB_HUMAN	Hemoglobin subunit beta (Beta-globin) (Hemoglobin beta chain) [Cleaved into: LVV-hemorphin-7; Spinorphin]	HBB	147	PENFRLLGNVLVCVLAHHFGKEFTPPVQAA	FGKEFTPPVQAAYQKVVAGVANALAHKYH_	8.55	2056.31	L	A	H	Q	K	V	3	0	0	0	0	2	1	1	2	0	0	2	0	2	2	0	1	0	1	1	0	0
pep942	AHHFGKEFTPPVQAAYQKVVAGVAN	0.143987	0.016934	0.037886	0.031512	0.0253061	0.0604192	0.589703	-0.76194	0.541499	0.266402	0	P68871	HBB_HUMAN	Hemoglobin subunit beta (Beta-globin) (Hemoglobin beta chain) [Cleaved into: LVV-hemorphin-7; Spinorphin]	HBB	147	PENFRLLGNVLVCVLAHHFGKEFTPPVQAA	PVQAAYQKVVAGVANALAHKYH________	8.55	2667.02	L	A	H	A	N	A	5	0	1	0	0	2	1	2	2	0	0	2	0	2	2	0	1	0	1	4	0	0
pep943	AHLDNLKGTF	0.0123835	0.00728197	0.0814588	0.0135508	0.0108821	0.0259815	0.49854	-1.00422	0.526083	0.278946	0	P68871	HBB_HUMAN	Hemoglobin subunit beta (Beta-globin) (Hemoglobin beta chain) [Cleaved into: LVV-hemorphin-7; Spinorphin]	HBB	147	KAHGKKVLGAFSDGLAHLDNLKGTFATLSE	FSDGLAHLDNLKGTFATLSELHCDKLHVDP	6.79	1115.25	L	A	H	T	F	A	1	0	1	1	0	0	0	1	1	0	2	1	0	1	0	0	1	0	0	0	0	0
pep944	AHLDNLKGTFA	0.100983	0.0118764	0.0265707	0.0221004	0.017748	0.0423739	0.589703	-0.76194	0.541499	0.266402	0	P68871	HBB_HUMAN	Hemoglobin subunit beta (Beta-globin) (Hemoglobin beta chain) [Cleaved into: LVV-hemorphin-7; Spinorphin]	HBB	147	KAHGKKVLGAFSDGLAHLDNLKGTFATLSE	SDGLAHLDNLKGTFATLSELHCDKLHVDPE	6.79	1186.33	L	A	H	F	A	T	2	0	1	1	0	0	0	1	1	0	2	1	0	1	0	0	1	0	0	0	0	0
pep945	AHLDNLKGTFATL	0.07592	0.223219	0.0998804	0.0830763	0.353303	0.159286	1.49282	0.578042	0.517595	0.28601	0	P68871	HBB_HUMAN	Hemoglobin subunit beta (Beta-globin) (Hemoglobin beta chain) [Cleaved into: LVV-hemorphin-7; Spinorphin]	HBB	147	KAHGKKVLGAFSDGLAHLDNLKGTFATLSE	GLAHLDNLKGTFATLSELHCDKLHVDPENF	6.79	1400.6	L	A	H	T	L	S	2	0	1	1	0	0	0	1	1	0	3	1	0	1	0	0	2	0	0	0	0	0
pep946	AHLESLVASRPSPQPL	0.00815452	0.00479517	0.0107281	0.0446159	0.00716587	0.0171088	2.9095	1.54077	0.254275	0.594697	0	Q9HBL0	TENS1_HUMAN	Tensin-1 (EC 3.1.3.-)	TNS1 TNS	1839	QQQQQPRPPPRQQERAHLESLVASRPSPQP	HLESLVASRPSPQPLAETPIPSLPEFPRAA	6.79	1701.94	R	A	H	P	L	A	2	1	0	0	0	1	1	0	1	0	3	0	0	0	3	3	0	0	0	1	0	0
pep947	AHLGTALKANPFGGASHAK	0.0827573	0.569976	0.544378	0.0905581	0.0727238	0.173631	0.281438	-1.82911	0.150168	0.823422	0	P62266	RS23_HUMAN	40S ribosomal protein S23 (Small ribosomal subunit protein uS12)	RPS23	143	SHRRDQKWHDKQYKKAHLGTALKANPFGGA	TALKANPFGGASHAKGIVLEKVGVEAKQPN	10	1848.09	K	A	H	A	K	G	5	0	1	0	0	0	0	3	2	0	2	2	0	1	1	1	1	0	0	0	0	0
pep948	AHLGTALKANPFGGASHAKGIVLEK	0.0669672	0.196896	0.0881021	0.0732796	0.0588481	0.140502	0.774592	-0.368491	0.607153	0.216702	0	P62266	RS23_HUMAN	40S ribosomal protein S23 (Small ribosomal subunit protein uS12)	RPS23	143	SHRRDQKWHDKQYKKAHLGTALKANPFGGA	PFGGASHAKGIVLEKVGVEAKQPNSAIRKC	9.7	2487.89	K	A	H	E	K	V	5	0	1	0	0	0	1	4	2	1	3	3	0	1	1	1	1	0	0	1	0	0
pep949	AHLPAEFTPA	0.0847532	0.0498381	0.111501	0.0927422	0.372389	0.177818	2.61263	1.3855	0.193224	0.713939	0	P69905	HBA_HUMAN	Hemoglobin subunit alpha (Alpha-globin) (Hemoglobin alpha chain) [Cleaved into: Hemopressin]	HBA1; HBA2	142	VNFKLLSHCLLVTLAAHLPAEFTPAVHASL	LVTLAAHLPAEFTPAVHASLDKFLASVSTV	5.24	1053.18	A	A	H	P	A	V	3	0	0	0	0	0	1	0	1	0	1	0	0	1	2	0	1	0	0	0	0	0
pep950	AHLPAEFTPAVH	0.203383	0.0239194	0.364931	0.0445109	0.035745	0.0853427	0.279617	-1.83848	0.226775	0.644404	0	P69905	HBA_HUMAN	Hemoglobin subunit alpha (Alpha-globin) (Hemoglobin alpha chain) [Cleaved into: Hemopressin]	HBA1; HBA2	142	VNFKLLSHCLLVTLAAHLPAEFTPAVHASL	TLAAHLPAEFTPAVHASLDKFLASVSTVLT	5.99	1289.46	A	A	H	V	H	A	3	0	0	0	0	0	1	0	2	0	1	0	0	1	2	0	1	0	0	1	0	0
pep951	AHLPAEFTPAVHA	0.386267	0.0151893	0.708855	0.178783	0.113494	0.402639	0.625875	-0.676053	0.561036	0.251009	0	P69905	HBA_HUMAN	Hemoglobin subunit alpha (Alpha-globin) (Hemoglobin alpha chain) [Cleaved into: Hemopressin]	HBA1; HBA2	142	VNFKLLSHCLLVTLAAHLPAEFTPAVHASL	LAAHLPAEFTPAVHASLDKFLASVSTVLTS	5.99	1360.54	A	A	H	H	A	S	4	0	0	0	0	0	1	0	2	0	1	0	0	1	2	0	1	0	0	1	0	0
pep952	AHLPAEFTPAVHASLDKF	0.0643329	0.00756604	0.114758	0.0140794	0.0113066	0.026995	0.280628	-1.83327	0.226395	0.645133	0	P69905	HBA_HUMAN	Hemoglobin subunit alpha (Alpha-globin) (Hemoglobin alpha chain) [Cleaved into: Hemopressin]	HBA1; HBA2	142	VNFKLLSHCLLVTLAAHLPAEFTPAVHASL	PAEFTPAVHASLDKFLASVSTVLTSKYR__	6	1951.21	A	A	H	K	F	L	4	0	0	1	0	0	1	0	2	0	2	1	0	2	2	1	1	0	0	1	0	0
pep953	AHLQVPERVVPY	0.0187483	0.0110247	0.0246653	0.102578	0.0164753	0.0393354	2.9095	1.54077	0.254275	0.594697	0	P98160	PGBM_HUMAN	Basement membrane-specific heparan sulfate proteoglycan core protein (HSPG) (Perlecan) (PLC) [Cleaved into: Endorepellin; LG3 peptide]	HSPG2	4391	YVCTATNRQGKVKAFAHLQVPERVVPYFTQ	KAFAHLQVPERVVPYFTQTPYSFLPLPTIK	6.79	1407.64	F	A	H	P	Y	F	1	1	0	0	0	1	1	0	1	0	1	0	0	0	2	0	0	0	1	3	0	0
pep954	AHNILRKMPPRVPTAIHQ	0.173743	0.0204335	0.0457153	0.0380241	0.0305357	0.0729052	0.589703	-0.76194	0.541499	0.266402	0	P51888	PRELP_HUMAN	Prolargin (Proline-arginine-rich end leucine-rich repeat protein)	PRELP SLRR2A	382	PDTFHGLKNLMQLNLAHNILRKMPPRVPTA	ILRKMPPRVPTAIHQLYLDSNKIETIPNGY	12.01	2079.5	L	A	H	H	Q	L	2	2	1	0	0	1	0	0	2	2	1	1	1	0	3	0	1	0	0	1	0	0
pep955	AHNNLMAMAQET	0.167751	0.0197287	0.0441386	0.0367126	0.0294825	0.0703906	0.589703	-0.76194	0.541499	0.266402	0	P0C0L4	CO4A_HUMAN	Complement C4-A (Acidic complement C4) (C3 and PZP-like alpha-2-macroglobulin domain-containing protein 2) [Cleaved into: Complement C4 beta chain; Complement C4-A alpha chain; C4a anaphylatoxin; C4b-A; C4d-A; Complement C4 gamma chain]	C4A CO4 CPAMD2	1744	YALTLTKAPVDLLGVAHNNLMAMAQETGDN	LGVAHNNLMAMAQETGDNLYWGSVTGSQSN	5.24	1330.5	V	A	H	E	T	G	3	0	2	0	0	1	1	0	1	0	1	0	2	0	0	0	1	0	0	0	0	0
pep956	AHSIQIMKVEEIAASK	0.0232088	0.0136477	0.0305336	0.36442	0.159063	0.243469	11.3808	3.50853	0.0175434	1.75589	1	Q02543	RL18A_HUMAN	60S ribosomal protein L18a (Large ribosomal subunit protein eL20)	RPL18A	176	VTQCYRDMGARHRARAHSIQIMKVEEIAAS	HSIQIMKVEEIAASKCRRPAVKQFHDSKIK	6.8	1755.06	R	A	H	S	K	C	3	0	0	0	0	1	2	0	1	3	0	2	1	0	0	2	0	0	0	1	0	0
pep957	AHSSMVGVNLPQK	0.0812367	0.239206	0.106875	0.444471	0.0713875	0.170441	1.60606	0.68353	0.51773	0.285896	0	P00558	PGK1_HUMAN	Phosphoglycerate kinase 1 (EC 2.7.2.3) (Cell migration-inducing gene 10 protein) (Primer recognition protein 2) (PRP 2)	PGK1 PGKA MIG10 OK/SW-cl.110	417	LGDVYVNDAFGTAHRAHSSMVGVNLPQKAG	HRAHSSMVGVNLPQKAGGFLMKKELNYFAK	8.8	1367.59	R	A	H	Q	K	A	1	0	1	0	0	1	0	1	1	0	1	1	1	0	1	2	0	0	0	2	0	0
pep958	AHTNVESLVNEY	0.0147989	0.0435115	0.0194694	0.0161939	0.0130047	0.0310491	0.774592	-0.368491	0.607153	0.216702	0	P30101	PDIA3_HUMAN	Protein disulfide-isomerase A3 (EC 5.3.4.1) (58 kDa glucose-regulated protein) (58 kDa microsomal protein) (p58) (Disulfide isomerase ER-60) (Endoplasmic reticulum resident protein 57) (ER protein 57) (ERp57) (Endoplasmic reticulum resident protein 60) (ER protein 60) (ERp60)	PDIA3 ERP57 ERP60 GRP58	505	EFLKAASNLRDNYRFAHTNVESLVNEYDDN	YRFAHTNVESLVNEYDDNGEGIILFRPSHL	4.51	1375.46	F	A	H	E	Y	D	1	0	2	0	0	0	2	0	1	0	1	0	0	0	0	1	1	0	1	2	0	0
pep959	AHVDDMPNALSAL	0.26841	0.0315671	0.913787	0.0587423	0.0471737	0.112629	0.180056	-2.47349	0.277886	0.556133	0	P69905	HBA_HUMAN	Hemoglobin subunit alpha (Alpha-globin) (Hemoglobin alpha chain) [Cleaved into: Hemopressin]	HBA1; HBA2	142	KGHGKKVADALTNAVAHVDDMPNALSALSD	AVAHVDDMPNALSALSDLHAHKLRVDPVNF	4.2	1353.51	V	A	H	A	L	S	3	0	1	2	0	0	0	0	1	0	2	0	1	0	1	1	0	0	0	1	0	0
pep960	AHYGGFTVQNEANK	0.43133	0.450169	0.36894	0.914729	0.0188918	0.225525	0.926991	-0.109373	0.916289	0.0379676	0	P02675	FIBB_HUMAN	Fibrinogen beta chain [Cleaved into: Fibrinopeptide B; Fibrinogen beta chain]	FGB	491	ELLIEMEDWKGDKVKAHYGGFTVQNEANKY	KAHYGGFTVQNEANKYQISVNKYRGTAGNA	6.79	1535.64	K	A	H	N	K	Y	2	0	2	0	0	1	1	2	1	0	0	1	0	1	0	0	1	0	1	1	0	0
pep961	AHYGGFTVQNEANKYQIS	0.257491	0.124062	0.0461124	0.191772	0.0308009	0.0735384	0.69239	-0.530344	0.605205	0.218097	0	P02675	FIBB_HUMAN	Fibrinogen beta chain [Cleaved into: Fibrinopeptide B; Fibrinogen beta chain]	FGB	491	ELLIEMEDWKGDKVKAHYGGFTVQNEANKY	GGFTVQNEANKYQISVNKYRGTAGNALMDG	6.79	2027.18	K	A	H	I	S	V	2	0	2	0	0	2	1	2	1	1	0	1	0	1	0	1	1	0	2	1	0	0
pep962	AHYGGFTVQNEANKYQISVNK	1.81968	1.94858	0.668833	5.29719	1.5617	0.710299	1.70589	0.770523	0.515763	0.28755	0	P02675	FIBB_HUMAN	Fibrinogen beta chain [Cleaved into: Fibrinopeptide B; Fibrinogen beta chain]	FGB	491	ELLIEMEDWKGDKVKAHYGGFTVQNEANKY	TVQNEANKYQISVNKYRGTAGNALMDGASQ	8.48	2368.59	K	A	H	N	K	Y	2	0	3	0	0	2	1	2	1	1	0	2	0	1	0	1	1	0	2	2	0	0
pep963	AHYGGFTVQNEANKYQISVNKYR	0.220436	0.281098	0.194713	0.0323909	1.25492	0.0621043	1.93813	0.954666	0.618085	0.208952	0	P02675	FIBB_HUMAN	Fibrinogen beta chain [Cleaved into: Fibrinopeptide B; Fibrinogen beta chain]	FGB	491	ELLIEMEDWKGDKVKAHYGGFTVQNEANKY	QNEANKYQISVNKYRGTAGNALMDGASQLM	9.4	2687.95	K	A	H	Y	R	G	2	1	3	0	0	2	1	2	1	1	0	2	0	1	0	1	1	0	3	2	0	0
pep964	AHYNKRSTITSREIQ	0.1322	0.0155477	0.0347844	0.0289322	0.0232344	0.0554729	0.589703	-0.76194	0.541499	0.266402	0	Q93079	H2B1H_HUMAN	Histone H2B type 1-H (H2B-clustered histone 9) (Histone H2B.j) (H2B/j)	H2BC9 H2BFJ HIST1H2BH	126	VNDIFERIAGEASRLAHYNKRSTITSREIQ	AHYNKRSTITSREIQTAVRLLLPGELAKHA	9.99	1804	L	A	H	I	Q	T	1	2	1	0	0	1	1	0	1	2	0	1	0	0	0	2	2	0	1	0	0	0
pep965	AHYNKRSTITSREIQT	0.340655	0.0400636	0.0896332	0.0745531	0.0598708	0.142944	0.589703	-0.76194	0.541499	0.266402	0	Q93079	H2B1H_HUMAN	Histone H2B type 1-H (H2B-clustered histone 9) (Histone H2B.j) (H2B/j)	H2BC9 H2BFJ HIST1H2BH	126	VNDIFERIAGEASRLAHYNKRSTITSREIQ	HYNKRSTITSREIQTAVRLLLPGELAKHAV	9.99	1905.1	L	A	H	Q	T	A	1	2	1	0	0	1	1	0	1	2	0	1	0	0	0	2	3	0	1	0	0	0
pep966	AHYNKRSTITSREIQTAV	0.0327402	0.0192525	0.043073	0.0358263	0.143854	0.0686913	2.61263	1.3855	0.193224	0.713939	0	Q93079	H2B1H_HUMAN	Histone H2B type 1-H (H2B-clustered histone 9) (Histone H2B.j) (H2B/j)	H2BC9 H2BFJ HIST1H2BH	126	VNDIFERIAGEASRLAHYNKRSTITSREIQ	NKRSTITSREIQTAVRLLLPGELAKHAVSE	9.99	2075.31	L	A	H	A	V	R	2	2	1	0	0	1	1	0	1	2	0	1	0	0	0	2	3	0	1	1	0	0
pep967	AHYNKRSTITSREIQTAVR	0.784829	0.461509	1.03252	0.858808	3.44838	1.64663	2.61263	1.3855	0.193224	0.713939	0	Q93079	H2B1H_HUMAN	Histone H2B type 1-H (H2B-clustered histone 9) (Histone H2B.j) (H2B/j)	H2BC9 H2BFJ HIST1H2BH	126	VNDIFERIAGEASRLAHYNKRSTITSREIQ	KRSTITSREIQTAVRLLLPGELAKHAVSEG	10.9	2231.5	L	A	H	V	R	L	2	3	1	0	0	1	1	0	1	2	0	1	0	0	0	2	3	0	1	1	0	0
pep968	AHYVVTSQVVNTANEAREVA	0.0174302	0.0102496	0.0229312	0.0953662	0.015317	0.0365699	2.9095	1.54077	0.254275	0.594697	0	P19827	ITIH1_HUMAN	Inter-alpha-trypsin inhibitor heavy chain H1 (ITI heavy chain H1) (ITI-HC1) (Inter-alpha-inhibitor heavy chain 1) (Inter-alpha-trypsin inhibitor complex component III) (Serum-derived hyaluronan-associated protein) (SHAP)	ITIH1 IGHEP1	911	FIRSLKVNCKVTSRFAHYVVTSQVVNTANE	TSQVVNTANEAREVAFDLEIPKTAFISDFA	5.4	2158.36	F	A	H	V	A	F	4	1	2	0	0	1	2	0	1	0	0	0	0	0	0	1	2	0	1	5	0	0
pep969	AIDWFDGKEFSGNPIKVSFATR	0.0615367	0.182792	0.0809577	0.0673372	0.27038	0.129108	1.43512	0.521173	0.542108	0.265915	0	P35637	FUS_HUMAN	RNA-binding protein FUS (75 kDa DNA-pairing protein) (Oncogene FUS) (Oncogene TLS) (POMp75) (Translocated in liposarcoma protein)	FUS TLS	526	GEATVSFDDPPSAKAAIDWFDGKEFSGNPI	KEFSGNPIKVSFATRRADFNRGGGNGRGGR	6.17	2485.78	A	A	I	T	R	R	2	1	1	2	0	0	1	2	0	2	0	2	0	3	1	2	1	1	0	1	0	0
pep970	AIEGTYIDK	0.107487	0.0126412	0.0282819	0.0235237	0.018891	0.045103	0.589703	-0.76194	0.541499	0.266402	0	P62280	RS11_HUMAN	40S ribosomal protein S11 (Small ribosomal subunit protein uS17)	RPS11	158	RYYKNIGLGFKTPKEAIEGTYIDKKCPFTG	FKTPKEAIEGTYIDKKCPFTGNVSIRGRIL	4.37	1009.12	E	A	I	D	K	K	1	0	0	1	0	0	1	1	0	2	0	1	0	0	0	0	1	0	1	0	0	0
pep971	AIEINPDSAQPYKWRGK	0.146894	0.572556	0.0386509	0.0321482	0.025817	0.0616391	0.157768	-2.66412	0.262484	0.580898	0	P50502	F10A1_HUMAN	Hsc70-interacting protein (Hip) (Aging-associated protein 2) (Progesterone receptor-associated p48 protein) (Protein FAM10A1) (Putative tumor suppressor ST13) (Renal carcinoma antigen NY-REN-33) (Suppression of tumorigenicity 13 protein)	ST13 AAG2 FAM10A1 HIP SNC6	369	VKLQKPNAAIRDCDRAIEINPDSAQPYKWR	EINPDSAQPYKWRGKAHRLLGHWEEAAHDL	8.54	1973.22	R	A	I	G	K	A	2	1	1	1	0	1	1	1	0	2	0	2	0	0	2	1	0	1	1	0	0	0
pep972	AIESIAVAATPIPKL	0.0302168	0.0177686	0.0397532	0.0330651	0.132767	0.0633971	2.61263	1.3855	0.193224	0.713939	0	P53634	CATC_HUMAN	Dipeptidyl peptidase 1 (EC 3.4.14.1) (Cathepsin C) (Cathepsin J) (Dipeptidyl peptidase I) (DPP-I) (DPPI) (Dipeptidyl transferase) [Cleaved into: Dipeptidyl peptidase 1 exclusion domain chain (Dipeptidyl peptidase I exclusion domain chain); Dipeptidyl peptidase 1 heavy chain (Dipeptidyl peptidase I heavy chain); Dipeptidyl peptidase 1 light chain (Dipeptidyl peptidase I light chain)]	CTSC CPPI	463	GENGYFRIRRGTDECAIESIAVAATPIPKL	AIESIAVAATPIPKL_______________	6.05	1493.81	C	A	I	K	L	-	4	0	0	0	0	0	1	0	0	3	1	1	0	0	2	1	1	0	0	1	0	0
pep973	AIESPAVAAPAYSR	0.0442525	0.00499016	0.0709046	0.00928604	0.00745726	0.0890225	0.880302	-0.18393	0.89155	0.0498542	0	P04792	HSPB1_HUMAN	Heat shock protein beta-1 (HspB1) (28 kDa heat shock protein) (Estrogen-regulated 24 kDa protein) (Heat shock 27 kDa protein) (HSP 27) (Stress-responsive protein 27) (SRP27)	HSPB1 HSP27 HSP28	205	GGSSWPGYVRPLPPAAIESPAVAAPAYSRA	AAIESPAVAAPAYSRALSRQLSSGVSEIRH	6.05	1402.57	A	A	I	S	R	A	5	1	0	0	0	0	1	0	0	1	0	0	0	0	2	2	0	0	1	1	0	0
pep974	AIFGGARPREEVVQKEQE	0.0483557	0.200003	0.0127234	0.0105828	0.0932687	0.0202908	0.475491	-1.07251	0.509273	0.293049	0	Q15056	IF4H_HUMAN	Eukaryotic translation initiation factor 4H (eIF-4H) (Williams-Beuren syndrome chromosomal region 1 protein)	EIF4H KIAA0038 WBSCR1 WSCR1	248	RTVATPLNQVANPNSAIFGGARPREEVVQK	GGARPREEVVQKEQE_______________	4.95	2043.27	S	A	I	Q	E	-	2	2	0	0	0	2	4	2	0	1	0	1	0	1	1	0	0	0	0	2	0	0
pep975	AIFYETQPSLW	0.0122909	0.00722754	0.01617	0.435434	0.0108008	0.128936	16.1165	4.01046	0.228401	0.641301	0	P04217	A1BG_HUMAN	Alpha-1B-glycoprotein (Alpha-1-B glycoprotein)	A1BG	495	FLLLWGVTWGPVTEAAIFYETQPSLWAESE	VTEAAIFYETQPSLWAESESLLKPLANVTL	4	1354.52	A	A	I	L	W	A	1	0	0	0	0	1	1	0	0	1	1	0	0	1	1	1	1	1	1	0	0	0
pep976	AIGIKNADEVEL	0.131848	0.0775315	0.173459	0.144276	0.579313	0.276626	2.61263	1.3855	0.193224	0.713939	0	Q99715	COCA1_HUMAN	Collagen alpha-1(XII) chain	COL12A1 COL12A1L	3063	EAPSKKLKDEGVELFAIGIKNADEVELKMI	ELFAIGIKNADEVELKMIATDPDDTHAYNV	4.14	1271.43	F	A	I	E	L	K	2	0	1	1	0	0	2	1	0	2	1	1	0	0	0	0	0	0	0	1	0	0
pep977	AIGIKNADEVELK	0.0620525	0.00729785	0.0163273	0.0135803	1.11948	0.0260381	13.5286	3.75794	0.384751	0.414821	0	Q99715	COCA1_HUMAN	Collagen alpha-1(XII) chain	COL12A1 COL12A1L	3063	EAPSKKLKDEGVELFAIGIKNADEVELKMI	LFAIGIKNADEVELKMIATDPDDTHAYNVA	4.68	1399.61	F	A	I	L	K	M	2	0	1	1	0	0	2	1	0	2	1	2	0	0	0	0	0	0	0	1	0	0
pep978	AIGLSSDPKSRE	0.224905	0.156123	0.059177	0.0492209	0.215003	0.0943734	0.814615	-0.29581	0.713475	0.146621	0	Q8NHZ8	CDC26_HUMAN	Anaphase-promoting complex subunit CDC26 (Anaphase-promoting complex subunit 12) (APC12) (Cell division cycle protein 26 homolog)	CDC26 ANAPC12 C9orf17	85	QKEDVEVVGGSDGEGAIGLSSDPKSREQMI	GEGAIGLSSDPKSREQMINDRIGYKPQPKP	6.11	1259.38	G	A	I	R	E	Q	1	1	0	1	0	0	1	1	0	1	1	1	0	0	1	3	0	0	0	0	0	0
pep979	AIGNKGADQAELEEI	0.0161247	0.0474096	0.0212137	0.0176446	0.0141697	0.0338308	0.774592	-0.368491	0.607153	0.216702	0	P12111	CO6A3_HUMAN	Collagen alpha-3(VI) chain	COL6A3	3177	SQPAQELKRSSIMAFAIGNKGADQAELEEI	AIGNKGADQAELEEIAFDSSLVFIPAEFRA	4	1557.68	F	A	I	E	I	A	3	0	1	1	0	1	3	2	0	2	1	1	0	0	0	0	0	0	0	0	0	0
pep980	AIGNKGADQAELEEIA	0.197685	0.340426	0.0503176	0.0418521	0.168049	0.0802447	0.493086	-1.02009	0.339234	0.469501	0	P12111	CO6A3_HUMAN	Collagen alpha-3(VI) chain	COL6A3	3177	SQPAQELKRSSIMAFAIGNKGADQAELEEI	IGNKGADQAELEEIAFDSSLVFIPAEFRAA	4	1628.76	F	A	I	I	A	F	4	0	1	1	0	1	3	2	0	2	1	1	0	0	0	0	0	0	0	0	0	0
pep981	AIGNKGADQAELEEIAF	0.0294444	0.0173145	0.0387371	0.0322199	0.129373	0.0617766	2.61263	1.3855	0.193224	0.713939	0	P12111	CO6A3_HUMAN	Collagen alpha-3(VI) chain	COL6A3	3177	SQPAQELKRSSIMAFAIGNKGADQAELEEI	GNKGADQAELEEIAFDSSLVFIPAEFRAAP	4	1775.93	F	A	I	A	F	D	4	0	1	1	0	1	3	2	0	2	1	1	0	1	0	0	0	0	0	0	0	0
pep982	AIGVADADYSELVSIGSKPSARHV	0.118127	0.401209	0.0310638	0.129188	0.0207492	0.0495394	0.362421	-1.46426	0.371588	0.429938	0	Q05707	COEA1_HUMAN	Collagen alpha-1(XIV) chain (Undulin)	COL14A1 UND	1796	NKISREMQLDGYSIFAIGVADADYSELVSI	SELVSIGSKPSARHVFFVDDFDAFKKIEDE	5.38	2442.71	F	A	I	H	V	F	4	1	0	2	0	0	1	2	1	2	1	1	0	0	1	4	0	0	1	3	0	0
pep983	AIGVKNADVNELQEIASEPDSTHV	0.128704	0.191555	0.0338647	0.0281673	0.0226201	0.0540062	0.295923	-1.7567	0.150686	0.821928	0	Q05707	COEA1_HUMAN	Collagen alpha-1(XIV) chain (Undulin)	COL14A1 UND	1796	IPPSRNLRESGVELFAIGVKNADVNELQEI	NELQEIASEPDSTHVYNVAEFDLMHTVVES	4.17	2536.73	F	A	I	H	V	Y	3	0	2	2	0	1	3	1	1	2	1	1	0	0	1	2	1	0	0	3	0	0
pep984	AIGVKNADVNELQEIASEPDSTHVY	0.125305	0.24555	0.0329704	0.0274234	0.203895	0.05258	0.703021	-0.508361	0.653756	0.184584	0	Q05707	COEA1_HUMAN	Collagen alpha-1(XIV) chain (Undulin)	COL14A1 UND	1796	IPPSRNLRESGVELFAIGVKNADVNELQEI	ELQEIASEPDSTHVYNVAEFDLMHTVVESL	4.17	2699.91	F	A	I	V	Y	N	3	0	2	2	0	1	3	1	1	2	1	1	0	0	1	2	1	0	1	3	0	0
pep985	AIGVNSASSKTDTGRGN	0.021748	0.0127887	0.0286117	0.023798	0.0955565	0.045629	2.61263	1.3855	0.193224	0.713939	0	Q8N8S7	ENAH_HUMAN	Protein enabled homolog	ENAH MENA	591	KVSRMEDTSFPSGGNAIGVNSASSKTDTGR	GVNSASSKTDTGRGNGPLPLGGSGLMEEMS	8.79	1634.72	N	A	I	G	N	G	2	1	2	1	0	0	0	3	0	1	0	1	0	0	0	3	2	0	0	1	0	0
pep986	AIGYLNTGYQR	0.0155211	0.00912698	0.0204196	0.0169841	0.0136393	0.162822	4.29233	2.10176	0.372413	0.428975	0	P01023	A2MG_HUMAN	Alpha-2-macroglobulin (Alpha-2-M) (C3 and PZP-like alpha-2-macroglobulin domain-containing protein 5)	A2M CPAMD5 FWP007	1474	YLNETQQLTPEIKSKAIGYLNTGYQRQLNY	IKSKAIGYLNTGYQRQLNYKHYDGSYSTFG	8.63	1255.4	K	A	I	Q	R	Q	1	1	1	0	0	1	0	2	0	1	1	0	0	0	0	0	1	0	2	0	0	0
pep987	AIHQLYLDSNKIETIPNGYFK	0.0858977	0.00732166	0.0819027	0.0136247	0.0109414	0.0261231	0.289451	-1.78861	0.185566	0.7315	0	P51888	PRELP_HUMAN	Prolargin (Proline-arginine-rich end leucine-rich repeat protein)	PRELP SLRR2A	382	LAHNILRKMPPRVPTAIHQLYLDSNKIETI	LDSNKIETIPNGYFKSFPNLAFIRLNYNKL	6.79	2464.8	T	A	I	F	K	S	1	0	2	1	0	1	1	1	1	3	2	2	0	1	1	1	1	0	2	0	0	0
pep988	AIIDPGDSDIIRSMPEQTGEK	0.0376095	0.110579	0.0494791	0.0411546	0.831475	0.0789075	4.81383	2.26718	0.385827	0.413607	0	P62888	RL30_HUMAN	60S ribosomal protein L30 (Large ribosomal subunit protein eL30)	RPL30	115	ELGTACGKYYRVCTLAIIDPGDSDIIRSMP	DSDIIRSMPEQTGEK_______________	4.11	2272.51	L	A	I	E	K	-	1	1	0	3	0	1	2	2	0	4	0	1	1	0	2	2	1	0	0	0	0	0
pep989	AIIEKEYQPHVIVSTT	0.0427329	0.0597816	0.0773233	0.00935219	0.00751039	0.0179313	0.193474	-2.36979	0.00996121	2.00169	-1	P35611	ADDA_HUMAN	Alpha-adducin (Erythrocyte adducin subunit alpha)	ADD1 ADDA	737	MDRSLVQGELVTASKAIIEKEYQPHVIVST	IIEKEYQPHVIVSTTGPNPFTTLTDRELEE	5.4	1828.1	K	A	I	T	T	G	1	0	0	0	0	1	2	0	1	3	0	1	0	0	1	1	2	0	1	2	0	0
pep990	AIIIFVPVPQLK	0.107588	0.241199	0.140021	0.191951	0.173908	1.29108	3.38977	1.76119	0.353856	0.451174	0	P62081	RS7_HUMAN	40S ribosomal protein S7 (Small ribosomal subunit protein eS7)	RPS7	194	NITAAKEIEVGGGRKAIIIFVPVPQLKSFQ	GRKAIIIFVPVPQLKSFQKIQVRLVRELEK	8.8	1337.71	K	A	I	L	K	S	1	0	0	0	0	1	0	0	0	3	1	1	0	1	2	0	0	0	0	2	0	0
pep991	AIIKFPLTTESAMK	0.203832	0.33745	0.194085	0.954665	0.942855	0.469844	3.2193	1.68675	0.0307195	1.51259	1	P62750	RL23A_HUMAN	60S ribosomal protein L23a (Large ribosomal subunit protein uL23)	RPL23A	156	YPRKSAPRRNKLDHYAIIKFPLTTESAMKK	YAIIKFPLTTESAMKKIEDNNTLVFIVDVK	8.64	1549.89	Y	A	I	M	K	K	2	0	0	0	0	0	1	0	0	2	1	2	1	1	1	1	2	0	0	0	0	0
pep992	AIIKFPLTTESAMKK	0.106296	0.098587	0.125432	0.24209	4.63823	0.040007	14.8959	3.89684	0.365461	0.437159	0	P62750	RL23A_HUMAN	60S ribosomal protein L23a (Large ribosomal subunit protein uL23)	RPL23A	156	YPRKSAPRRNKLDHYAIIKFPLTTESAMKK	AIIKFPLTTESAMKKIEDNNTLVFIVDVKA	9.7	1678.06	Y	A	I	K	K	I	2	0	0	0	0	0	1	0	0	2	1	3	1	1	1	1	2	0	0	0	0	0
pep993	AIIQGLMPDQNYTVQIIAYNKDK	0.0155799	0.00916157	0.0204969	0.0852425	0.013691	0.0326878	2.9095	1.54077	0.254275	0.594697	0	Q05707	COEA1_HUMAN	Collagen alpha-1(XIV) chain (Undulin)	COL14A1 UND	1796	GGKTNQLNLQNTATKAIIQGLMPDQNYTVQ	DQNYTVQIIAYNKDKESKPAQGQFRIKDLE	6	2637.05	K	A	I	D	K	E	2	0	2	2	0	3	0	1	0	4	1	2	1	0	1	0	1	0	2	1	0	0
pep994	AIKVEQATKPSFESGR	0.421447	0.647031	0.110891	0.0922347	0.917774	0.176845	1.00635	0.00912763	0.993861	0.00267439	0	P38159	RBMX_HUMAN	RNA-binding motif protein, X chromosome (Glycoprotein p43) (Heterogeneous nuclear ribonucleoprotein G) (hnRNP G) [Cleaved into: RNA-binding motif protein, X chromosome, N-terminally processed]	RBMX HNRPG RBMXP1	391	KDAARDMNGKSLDGKAIKVEQATKPSFESG	IKVEQATKPSFESGRRGPPPPPRSRGPPRG	8.63	1747.97	K	A	I	G	R	R	2	1	0	0	0	1	2	1	0	1	0	2	0	1	1	2	1	0	0	1	0	0
pep995	AILDIERPDL	0.00756288	0.00444726	0.0497486	0.00827577	0.00664595	0.0158675	0.49854	-1.00422	0.526083	0.278946	0	Q08495	DEMA_HUMAN	Dematin (Dematin actin-binding protein) (Erythrocyte membrane protein band 4.9)	DMTN DMT EPB49	405	QVLGYKDLAAIPKDKAILDIERPDLMIYEP	IPKDKAILDIERPDLMIYEPHFTYSLLEHV	4.03	1154.33	K	A	I	D	L	M	1	1	0	2	0	0	1	0	0	2	2	0	0	0	1	0	0	0	0	0	0	0
pep996	AILDIERPDLM	0.0251026	0.0147613	0.165125	0.0274688	0.0220591	0.052667	0.49854	-1.00422	0.526083	0.278946	0	Q08495	DEMA_HUMAN	Dematin (Dematin actin-binding protein) (Erythrocyte membrane protein band 4.9)	DMTN DMT EPB49	405	QVLGYKDLAAIPKDKAILDIERPDLMIYEP	PKDKAILDIERPDLMIYEPHFTYSLLEHVE	4.03	1285.52	K	A	I	L	M	I	1	1	0	2	0	0	1	0	0	2	2	0	1	0	1	0	0	0	0	0	0	0
pep997	AILEDEQTQRQKLT	0.0828411	0.243569	0.108986	0.0906499	0.0727975	0.173807	0.774592	-0.368491	0.607153	0.216702	0	Q9P2E9	RRBP1_HUMAN	Ribosome-binding protein 1 (180 kDa ribosome receptor homolog) (RRp) (ES/130-related protein) (Ribosome receptor protein)	RRBP1 KIAA1398	1410	EQDPVQLKTQLEWTEAILEDEQTQRQKLTA	EAILEDEQTQRQKLTAEFEEAQTSACRLQE	4.68	1672.86	E	A	I	L	T	A	1	1	0	1	0	3	2	0	0	1	2	1	0	0	0	0	2	0	0	0	0	0
pep998	AILVDLEPGTMDS	0.0163908	0.00963842	0.107819	0.0179358	0.0144036	0.0343891	0.49854	-1.00422	0.526083	0.278946	0	P07437	TBB5_HUMAN	Tubulin beta chain (Tubulin beta-5 chain)	TUBB TUBB5 OK/SW-cl.56	444	SVYYNEATGGKYVPRAILVDLEPGTMDSVR	PRAILVDLEPGTMDSVRSGPFGQIFRPDNF	3.49	1360.54	R	A	I	D	S	V	1	0	0	2	0	0	1	1	0	1	2	0	1	0	1	1	1	0	0	1	0	0
pep999	AILVDLEPGTMDSVR	0.572651	0.403732	2.17521	0.339814	0.241889	0.115504	0.221223	-2.17642	0.223305	0.651101	0	P07437	TBB5_HUMAN	Tubulin beta chain (Tubulin beta-5 chain)	TUBB TUBB5 OK/SW-cl.56	444	SVYYNEATGGKYVPRAILVDLEPGTMDSVR	AILVDLEPGTMDSVRSGPFGQIFRPDNFVF	4.03	1615.86	R	A	I	V	R	S	1	1	0	2	0	0	1	1	0	1	2	0	1	0	1	1	1	0	0	2	0	0
pep1000	AILVDLEPGTMDSVRSGPF	0.0252867	0.0148696	0.0332672	0.138351	0.022221	0.0530534	2.9095	1.54077	0.254275	0.594697	0	P07437	TBB5_HUMAN	Tubulin beta chain (Tubulin beta-5 chain)	TUBB TUBB5 OK/SW-cl.56	444	SVYYNEATGGKYVPRAILVDLEPGTMDSVR	DLEPGTMDSVRSGPFGQIFRPDNFVFGQSG	4.03	2004.29	R	A	I	P	F	G	1	1	0	2	0	0	1	2	0	1	2	0	1	1	2	2	1	0	0	2	0	0
pep1001	AILVDLEPGTMDSVRSGPFGQ	0.0196721	0.0115679	0.129403	0.0215264	0.017287	0.0412734	0.49854	-1.00422	0.526083	0.278946	0	P07437	TBB5_HUMAN	Tubulin beta chain (Tubulin beta-5 chain)	TUBB TUBB5 OK/SW-cl.56	444	SVYYNEATGGKYVPRAILVDLEPGTMDSVR	EPGTMDSVRSGPFGQIFRPDNFVFGQSGAG	4.03	2189.47	R	A	I	G	Q	I	1	1	0	2	0	1	1	3	0	1	2	0	1	1	2	2	1	0	0	2	0	0
pep1002	AIMENANVLAR	0.0278111	0.016354	0.0365883	0.152163	0.0244392	0.0583496	2.9095	1.54077	0.254275	0.594697	0	P04075	ALDOA_HUMAN	Fructose-bisphosphate aldolase A (EC 4.1.2.13) (Lung cancer antigen NY-LU-1) (Muscle-type aldolase)	ALDOA ALDA	364	WRCVLKIGEHTPSALAIMENANVLARYASI	PSALAIMENANVLARYASICQQNGIVPIVE	6.05	1201.41	L	A	I	A	R	Y	3	1	2	0	0	0	1	0	0	1	1	0	1	0	0	0	0	0	0	1	0	0
pep1003	AIMENANVLARY	0.0161131	0.00947512	0.0211984	0.017632	0.0707978	0.0338065	2.61263	1.3855	0.193224	0.713939	0	P04075	ALDOA_HUMAN	Fructose-bisphosphate aldolase A (EC 4.1.2.13) (Lung cancer antigen NY-LU-1) (Muscle-type aldolase)	ALDOA ALDA	364	WRCVLKIGEHTPSALAIMENANVLARYASI	SALAIMENANVLARYASICQQNGIVPIVEP	6.05	1364.58	L	A	I	R	Y	A	3	1	2	0	0	0	1	0	0	1	1	0	1	0	0	0	0	0	1	1	0	0
pep1004	AIMVKGVDEATIIDILTKRNNAQR	0.0280685	0.0825267	0.036927	0.0307143	0.0246655	0.0588898	0.774592	-0.368491	0.607153	0.216702	0	P04083	ANXA1_HUMAN	Annexin A1 (Annexin I) (Annexin-1) (Calpactin II) (Calpactin-2) (Chromobindin-9) (Lipocortin I) (Phospholipase A2 inhibitory protein) (p35) [Cleaved into: Annexin Ac2-26]	ANXA1 ANX1 LPC1	346	YPTFNPSSDVAALHKAIMVKGVDEATIIDI	ATIIDILTKRNNAQRQQIKAAYLQETGKPL	8.63	2670.12	K	A	I	Q	R	Q	3	2	2	2	0	1	1	1	0	4	1	2	1	0	0	0	2	0	0	2	0	0
pep1005	AINTEFKNTRTNEKVEL	0.20927	0.13555	0.0550631	0.0457992	0.0367796	0.0878127	0.426104	-1.23072	0.180579	0.743332	0	P08670	VIME_HUMAN	Vimentin	VIM	466	GVRLLQDSVDFSLADAINTEFKNTRTNEKV	NTEFKNTRTNEKVELQELNDRFANYIDKVR	6.27	2007.23	D	A	I	E	L	Q	1	1	3	0	0	0	3	0	0	1	1	2	0	1	0	0	3	0	0	1	0	0
pep1006	AINTLNGLRLQSK	0.0630601	0.120493	0.0165924	0.432965	0.0110829	0.356727	4.00097	2.00035	0.207337	0.683323	0	Q15717	ELAV1_HUMAN	ELAV-like protein 1 (Hu-antigen R) (HuR)	ELAVL1 HUR	326	GYGFVNYVTAKDAERAINTLNGLRLQSKTI	ERAINTLNGLRLQSKTIKVSYARPSSEVIK	11	1427.67	R	A	I	S	K	T	1	1	2	0	0	1	0	1	0	1	3	1	0	0	0	1	1	0	0	0	0	0
pep1007	AIPIPDLSEGNSSDINYQTRKT	0.0358343	0.021072	0.0471437	0.0392122	0.157449	0.0751831	2.61263	1.3855	0.193224	0.713939	0	Q05209	PTN12_HUMAN	Tyrosine-protein phosphatase non-receptor type 12 (EC 3.1.3.48) (PTP-PEST) (Protein-tyrosine phosphatase G1) (PTPG1)	PTPN12	780	DEKGHVTWSFHGPENAIPIPDLSEGNSSDI	SEGNSSDINYQTRKTVSLTPSPTTQVETPD	4.56	2419.63	N	A	I	K	T	V	1	1	2	2	0	1	1	1	0	3	1	1	0	0	2	3	2	0	1	0	0	0
pep1008	AIPLAATEHDTM	0.0123777	0.00727857	0.0814207	0.0135445	0.010877	0.0259694	0.49854	-1.00422	0.526083	0.278946	0	P16157	ANK1_HUMAN	Ankyrin-1 (ANK-1) (Ankyrin-R) (Erythrocyte ankyrin)	ANK1 ANK	1881	PLRADQYWNEVAVLDAIPLAATEHDTMLEM	VLDAIPLAATEHDTMLEMSDMQVWSAGLTP	4.35	1269.44	D	A	I	T	M	L	3	0	0	1	0	0	1	0	1	1	1	0	1	0	1	0	2	0	0	0	0	0
pep1009	AIPNNQVLGKIER	0.107067	0.177683	0.321129	0.0234319	0.0188173	0.044927	0.143884	-2.79702	0.0528006	1.27736	0	O60869	EDF1_HUMAN	Endothelial differentiation-related factor 1 (EDF-1) (Multiprotein-bridging factor 1) (MBF1)	EDF1	148	INEKPQVIADYESGRAIPNNQVLGKIERAI	GRAIPNNQVLGKIERAIGLKLRGKDIGKPI	8.79	1451.69	R	A	I	E	R	A	1	1	2	0	0	1	1	1	0	2	1	1	0	0	1	0	0	0	0	1	0	0
pep1010	AIPQLQGYLR	0.244276	0.495642	0.356774	1.49715	0.286686	0.102502	1.72002	0.782429	0.584725	0.233049	0	Q02878	RL6_HUMAN	60S ribosomal protein L6 (Large ribosomal subunit protein eL6) (Neoplasm-related protein C140) (Tax-responsive enhancer element-binding protein 107) (TaxREB107)	RPL6 TXREB1	288	IDQKAVDSQILPKIKAIPQLQGYLRSVFAL	LPKIKAIPQLQGYLRSVFALTNGIYPHKLV	8.79	1158.37	K	A	I	L	R	S	1	1	0	0	0	2	0	1	0	1	2	0	0	0	1	0	0	0	1	0	0	0
pep1011	AIPQLQGYLRSV	0.0151441	0.00890529	0.0199236	0.0828579	0.013308	0.0317734	2.9095	1.54077	0.254275	0.594697	0	Q02878	RL6_HUMAN	60S ribosomal protein L6 (Large ribosomal subunit protein eL6) (Neoplasm-related protein C140) (Tax-responsive enhancer element-binding protein 107) (TaxREB107)	RPL6 TXREB1	288	IDQKAVDSQILPKIKAIPQLQGYLRSVFAL	KIKAIPQLQGYLRSVFALTNGIYPHKLVF_	8.79	1344.58	K	A	I	S	V	F	1	1	0	0	0	2	0	1	0	1	2	0	0	0	1	1	0	0	1	1	0	0
pep1012	AIPQPDLTKLHQ	0.0615048	0.0361672	0.0809158	0.0673024	0.27024	0.129042	2.61263	1.3855	0.193224	0.713939	0	Q15366	PCBP2_HUMAN	Poly(rC)-binding protein 2 (Alpha-CP2) (Heterogeneous nuclear ribonucleoprotein E2) (hnRNP E2)	PCBP2	365	LEGPPLEAYTIQGQYAIPQPDLTKLHQLAM	GQYAIPQPDLTKLHQLAMQQSHFPMTHGNT	6.79	1360.58	Y	A	I	H	Q	L	1	0	0	1	0	2	0	0	1	1	2	1	0	0	2	0	1	0	0	0	0	0
pep1013	AIPQPDLTKLHQLAMQ	0.0659287	0.280327	0.0173472	0.0144286	0.0115871	0.0276646	0.147635	-2.7599	0.270909	0.567177	0	Q15366	PCBP2_HUMAN	Poly(rC)-binding protein 2 (Alpha-CP2) (Heterogeneous nuclear ribonucleoprotein E2) (hnRNP E2)	PCBP2	365	LEGPPLEAYTIQGQYAIPQPDLTKLHQLAM	IPQPDLTKLHQLAMQQSHFPMTHGNTGFSG	6.79	1804.14	Y	A	I	M	Q	Q	2	0	0	1	0	3	0	0	1	1	3	1	1	0	2	0	1	0	0	0	0	0
pep1014	AIPQPDLTKLHQLAMQQSH	0.41976	0.509732	0.0425567	0.176984	0.0284259	0.0678679	0.281136	-1.83066	0.195052	0.709851	0	Q15366	PCBP2_HUMAN	Poly(rC)-binding protein 2 (Alpha-CP2) (Heterogeneous nuclear ribonucleoprotein E2) (hnRNP E2)	PCBP2	365	LEGPPLEAYTIQGQYAIPQPDLTKLHQLAM	PDLTKLHQLAMQQSHFPMTHGNTGFSGIES	6.96	2156.49	Y	A	I	S	H	F	2	0	0	1	0	4	0	0	2	1	3	1	1	0	2	1	1	0	0	0	0	0
pep1015	AIPQPDLTKLHQLAMQQSHFPMTH	0.0318695	0.0187405	0.209638	0.0348735	0.0280056	0.0668645	0.49854	-1.00422	0.526083	0.278946	0	Q15366	PCBP2_HUMAN	Poly(rC)-binding protein 2 (Alpha-CP2) (Heterogeneous nuclear ribonucleoprotein E2) (hnRNP E2)	PCBP2	365	LEGPPLEAYTIQGQYAIPQPDLTKLHQLAM	LHQLAMQQSHFPMTHGNTGFSGIESSSPEV	7.06	2770.22	Y	A	I	T	H	G	2	0	0	1	0	4	0	0	3	1	3	1	2	1	3	1	2	0	0	0	0	0
pep1016	AIQDLWQWRKSL	0.0212572	0.0125001	0.027966	0.023261	0.0934001	0.0445993	2.61263	1.3855	0.193224	0.713939	0	P06748	NPM_HUMAN	Nucleophosmin (NPM) (Nucleolar phosphoprotein B23) (Nucleolar protein NO38) (Numatrin)	NPM1 NPM	294	FINYVKNCFRMTDQEAIQDLWQWRKSL___	DQEAIQDLWQWRKSL_______________	8.79	1543.79	E	A	I	S	L	-	1	1	0	1	0	2	0	0	0	1	2	1	0	0	0	1	0	2	0	0	0	0
pep1017	AIQHISLNPPRCT	0.0214636	0.0126214	0.0282375	0.0234868	0.0943067	0.0450322	2.61263	1.3855	0.193224	0.713939	0	P12724	ECP_HUMAN	Eosinophil cationic protein (ECP) (EC 3.1.27.-) (Ribonuclease 3) (RNase 3)	RNASE3 ECP RNS3	160	SLHARPPQFTRAQWFAIQHISLNPPRCTIA	WFAIQHISLNPPRCTIAMRAINNYRWRCKN	8.3	1449.69	F	A	I	C	T	I	1	1	1	0	1	1	0	0	1	2	1	0	0	0	2	1	1	0	0	0	0	0
pep1018	AIQHISLNPPRCTIA	0.0564243	0.0331797	0.0742319	0.061743	0.247917	0.118382	2.61263	1.3855	0.193224	0.713939	0	P12724	ECP_HUMAN	Eosinophil cationic protein (ECP) (EC 3.1.27.-) (Ribonuclease 3) (RNase 3)	RNASE3 ECP RNS3	160	SLHARPPQFTRAQWFAIQHISLNPPRCTIA	AIQHISLNPPRCTIAMRAINNYRWRCKNQN	8.3	1633.93	F	A	I	I	A	M	2	1	1	0	1	1	0	0	1	3	1	0	0	0	2	1	1	0	0	0	0	0
pep1019	AIQHISLNPPRCTIAM	0.0358585	0.0210861	0.0471754	0.0392385	0.157555	0.0752337	2.61263	1.3855	0.193224	0.713939	0	P12724	ECP_HUMAN	Eosinophil cationic protein (ECP) (EC 3.1.27.-) (Ribonuclease 3) (RNase 3)	RNASE3 ECP RNS3	160	SLHARPPQFTRAQWFAIQHISLNPPRCTIA	IQHISLNPPRCTIAMRAINNYRWRCKNQNT	8.3	1765.12	F	A	I	A	M	R	2	1	1	0	1	1	0	0	1	3	1	0	1	0	2	1	1	0	0	0	0	0
pep1020	AIQLTYNPDESSKPN	0.345813	0.102624	0.642701	0.300522	1.72023	0.0840226	1.92897	0.94783	0.562933	0.249543	0	P02679	FIBG_HUMAN	Fibrinogen gamma chain	FGG PRO2061	453	HQVENKTSEVKQLIKAIQLTYNPDESSKPN	AIQLTYNPDESSKPNMIDAATLKSRKMLEE	4.37	1676.8	K	A	I	P	N	M	1	0	2	1	0	1	1	0	0	1	1	1	0	0	2	2	1	0	1	0	0	0
pep1021	AIQLTYNPDESSKPNM	6.18356	2.26791	17.3396	9.21693	1.62164	2.18182	0.504842	-0.986097	0.453627	0.343301	0	P02679	FIBG_HUMAN	Fibrinogen gamma chain	FGG PRO2061	453	HQVENKTSEVKQLIKAIQLTYNPDESSKPN	IQLTYNPDESSKPNMIDAATLKSRKMLEEI	4.37	1807.99	K	A	I	N	M	I	1	0	2	1	0	1	1	0	0	1	1	1	1	0	2	2	1	0	1	0	0	0
pep1022	AIQLTYNPDESSKPNMI	0.00737755	0.00433828	0.0485296	0.147547	0.0064831	0.0154786	2.81363	1.49243	0.488297	0.311316	0	P02679	FIBG_HUMAN	Fibrinogen gamma chain	FGG PRO2061	453	HQVENKTSEVKQLIKAIQLTYNPDESSKPN	QLTYNPDESSKPNMIDAATLKSRKMLEEIM	4.37	1921.15	K	A	I	M	I	D	1	0	2	1	0	1	1	0	0	2	1	1	1	0	2	2	1	0	1	0	0	0
pep1023	AIQLTYNPDESSKPNMIDA	0.0433437	0.0254877	0.057023	0.0474294	0.190444	0.0909383	2.61263	1.3855	0.193224	0.713939	0	P02679	FIBG_HUMAN	Fibrinogen gamma chain	FGG PRO2061	453	HQVENKTSEVKQLIKAIQLTYNPDESSKPN	TYNPDESSKPNMIDAATLKSRKMLEEIMKY	4.03	2107.32	K	A	I	D	A	A	2	0	2	2	0	1	1	0	0	2	1	1	1	0	2	2	1	0	1	0	0	0
pep1024	AIQLTYNPDESSKPNMIDAAT	0.104647	0.0615364	0.137674	0.114511	0.459798	0.219557	2.61263	1.3855	0.193224	0.713939	0	P02679	FIBG_HUMAN	Fibrinogen gamma chain	FGG PRO2061	453	HQVENKTSEVKQLIKAIQLTYNPDESSKPN	NPDESSKPNMIDAATLKSRKMLEEIMKYEA	4.03	2279.5	K	A	I	A	T	L	3	0	2	2	0	1	1	0	0	2	1	1	1	0	2	2	2	0	1	0	0	0
pep1025	AIQLTYNPDESSKPNMIDAATL	0.0247227	0.0145379	0.0325251	0.155998	0.108626	0.0518699	4.40888	2.14041	0.055789	1.25345	0	P02679	FIBG_HUMAN	Fibrinogen gamma chain	FGG PRO2061	453	HQVENKTSEVKQLIKAIQLTYNPDESSKPN	PDESSKPNMIDAATLKSRKMLEEIMKYEAS	4.03	2392.66	K	A	I	T	L	K	3	0	2	2	0	1	1	0	0	2	2	1	1	0	2	2	2	0	1	0	0	0
pep1026	AIQLTYNPDESSKPNMIDAATLK	4.00417	15.4184	4.48508	10.0731	31.6944	11.1539	2.21358	1.14638	0.291204	0.535802	0	P02679	FIBG_HUMAN	Fibrinogen gamma chain	FGG PRO2061	453	HQVENKTSEVKQLIKAIQLTYNPDESSKPN	DESSKPNMIDAATLKSRKMLEEIMKYEASI	4.56	2520.84	K	A	I	L	K	S	3	0	2	2	0	1	1	0	0	2	2	2	1	0	2	2	2	0	1	0	0	0
pep1027	AIQLTYNPDESSKPNMIDAATLKS	0.0208696	0.0122721	0.0274561	0.0228368	0.091697	0.043786	2.61263	1.3855	0.193224	0.713939	0	P02679	FIBG_HUMAN	Fibrinogen gamma chain	FGG PRO2061	453	HQVENKTSEVKQLIKAIQLTYNPDESSKPN	ESSKPNMIDAATLKSRKMLEEIMKYEASIL	4.56	2607.92	K	A	I	K	S	R	3	0	2	2	0	1	1	0	0	2	2	2	1	0	2	3	2	0	1	0	0	0
pep1028	AIQLTYNPDESSKPNMIDAATLKSR	0.239643	0.00641673	0.300496	0.0597035	0.120527	0.0228944	0.371645	-1.428	0.290364	0.537057	0	P02679	FIBG_HUMAN	Fibrinogen gamma chain	FGG PRO2061	453	HQVENKTSEVKQLIKAIQLTYNPDESSKPN	SSKPNMIDAATLKSRKMLEEIMKYEASILT	6.16	2764.1	K	A	I	S	R	K	3	1	2	2	0	1	1	0	0	2	2	2	1	0	2	3	2	0	1	0	0	0
pep1029	AIRGDEELDSLIKATIAGGGVIPH	0.490548	0.417992	0.129073	0.107358	0.689549	0.205841	0.966399	-0.0493096	0.958733	0.0183022	0	P0C0S5	H2AZ_HUMAN	Histone H2A.Z (H2A/z)	H2AZ1 H2AFZ H2AZ	128	KDLKVKRITPRHLQLAIRGDEELDSLIKAT	SLIKATIAGGGVIPHIHKSLIGKKGQQKTV	4.75	2432.76	L	A	I	P	H	I	3	1	0	2	0	0	2	4	1	4	2	1	0	0	1	1	1	0	0	1	0	0
pep1030	AIRHPQYNQRTIQ	0.0139619	0.00821015	0.0183683	0.015278	0.0122692	0.146466	4.29233	2.10176	0.372413	0.428975	0	P08311	CATG_HUMAN	Cathepsin G (CG) (EC 3.4.21.20) [Cleaved into: Cathepsin G, C-terminal truncated form]	CTSG	255	IQRRENTQQHITARRAIRHPQYNQRTIQND	RRAIRHPQYNQRTIQNDIMLLQLSRRVRRN	10.84	1624.82	R	A	I	I	Q	N	1	2	1	0	0	3	0	0	1	2	0	0	0	0	1	0	1	0	1	0	0	0
pep1031	AIRLELQGPR	0.0221135	0.0650178	0.0290925	0.251254	0.0194324	0.350061	5.34097	2.4171	0.16421	0.784599	0	P19338	NUCL_HUMAN	Nucleolin (Protein C23)	NCL	710	KEALNSCNKREIEGRAIRLELQGPRGSPNA	EIEGRAIRLELQGPRGSPNARSQPSKTLFV	9.64	1152.36	R	A	I	P	R	G	1	2	0	0	0	1	1	1	0	1	2	0	0	0	1	0	0	0	0	0	0	0
pep1032	AIRLELQGPRGSPNAR	0.653743	0.679322	0.172013	1.39053	0.587489	0.27432	1.4965	0.581588	0.53886	0.268524	0	P19338	NUCL_HUMAN	Nucleolin (Protein C23)	NCL	710	KEALNSCNKREIEGRAIRLELQGPRGSPNA	IRLELQGPRGSPNARSQPSKTLFVKGLSED	11.7	1734.98	R	A	I	A	R	S	2	3	1	0	0	1	1	2	0	1	2	0	0	0	2	1	0	0	0	0	0	0
pep1033	AIRNDEELNKL	0.119342	0.245477	0.0314012	0.0261182	0.380527	0.0500776	1.1527	0.205019	0.884349	0.0533762	0	Q6FI13	H2A2A_HUMAN	Histone H2A type 2-A (H2A-clustered histone 18) (H2A-clustered histone 19) (Histone H2A.2) (Histone H2A/o)	H2AC18 H2AFO HIST2H2AA HIST2H2AA3; H2AC19 HIST2H2AA4	130	RDNKKTRIIPRHLQLAIRNDEELNKLLGKV	HLQLAIRNDEELNKLLGKVTIAQGGVLPNI	4.68	1314.46	L	A	I	K	L	L	1	1	2	1	0	0	2	0	0	1	2	1	0	0	0	0	0	0	0	0	0	0
pep1034	AIRNDEELNKLLGGVTIAQGGVLPN	0.143047	0.0168234	0.0376386	0.0313062	0.0251408	0.0600247	0.589703	-0.76194	0.541499	0.266402	0	P16104	H2AX_HUMAN	Histone H2AX (H2a/x) (Histone H2A.X)	H2AX H2AFX	143	RDNKKTRIIPRHLQLAIRNDEELNKLLGGV	LLGGVTIAQGGVLPNIQAVLLPKKTSATVG	4.68	2591.95	L	A	I	P	N	I	2	1	3	1	0	1	2	4	0	2	4	1	0	0	1	0	1	0	0	2	0	0
pep1035	AIRNDEELNKLLGKV	0.116922	0.0137509	0.0307644	0.0255886	0.0205492	0.049062	0.589703	-0.76194	0.541499	0.266402	0	Q6FI13	H2A2A_HUMAN	Histone H2A type 2-A (H2A-clustered histone 18) (H2A-clustered histone 19) (Histone H2A.2) (Histone H2A/o)	H2AC18 H2AFO HIST2H2AA HIST2H2AA3; H2AC19 HIST2H2AA4	130	RDNKKTRIIPRHLQLAIRNDEELNKLLGKV	AIRNDEELNKLLGKVTIAQGGVLPNIQAVL	6.23	1711.98	L	A	I	K	V	T	1	1	2	1	0	0	2	1	0	1	3	2	0	0	0	0	0	0	0	1	0	0
pep1036	AIRNDEELNKLLGKVT	0.317383	0.15123	0.0501856	0.0417423	0.167608	0.0800343	0.557798	-0.842186	0.425825	0.370769	0	Q6FI13	H2A2A_HUMAN	Histone H2A type 2-A (H2A-clustered histone 18) (H2A-clustered histone 19) (Histone H2A.2) (Histone H2A/o)	H2AC18 H2AFO HIST2H2AA HIST2H2AA3; H2AC19 HIST2H2AA4	130	RDNKKTRIIPRHLQLAIRNDEELNKLLGKV	IRNDEELNKLLGKVTIAQGGVLPNIQAVLL	6.23	1813.08	L	A	I	V	T	I	1	1	2	1	0	0	2	1	0	1	3	2	0	0	0	0	1	0	0	1	0	0
pep1037	AIRNDEELNKLLGKVTI	0.114955	0.00925853	0.0207139	0.0172289	0.0691794	0.0330337	0.824154	-0.279015	0.828981	0.0814556	0	Q6FI13	H2A2A_HUMAN	Histone H2A type 2-A (H2A-clustered histone 18) (H2A-clustered histone 19) (Histone H2A.2) (Histone H2A/o)	H2AC18 H2AFO HIST2H2AA HIST2H2AA3; H2AC19 HIST2H2AA4	130	RDNKKTRIIPRHLQLAIRNDEELNKLLGKV	RNDEELNKLLGKVTIAQGGVLPNIQAVLLP	6.23	1926.24	L	A	I	T	I	A	1	1	2	1	0	0	2	1	0	2	3	2	0	0	0	0	1	0	0	1	0	0
pep1038	AIRNDEELNKLLGKVTIA	0.155693	0.0567056	0.0253732	0.0211043	0.0169481	0.0404642	0.330219	-1.59851	0.254516	0.594285	0	Q6FI13	H2A2A_HUMAN	Histone H2A type 2-A (H2A-clustered histone 18) (H2A-clustered histone 19) (Histone H2A.2) (Histone H2A/o)	H2AC18 H2AFO HIST2H2AA HIST2H2AA3; H2AC19 HIST2H2AA4	130	RDNKKTRIIPRHLQLAIRNDEELNKLLGKV	NDEELNKLLGKVTIAQGGVLPNIQAVLLPK	6.23	1997.32	L	A	I	I	A	Q	2	1	2	1	0	0	2	1	0	2	3	2	0	0	0	0	1	0	0	1	0	0
pep1039	AIRNDEELNKLLGKVTIAQGGVLPN	3.54409	1.65212	0.942646	0.156811	2.61915	0.30066	0.501171	-0.996625	0.411089	0.386064	0	Q6FI13	H2A2A_HUMAN	Histone H2A type 2-A (H2A-clustered histone 18) (H2A-clustered histone 19) (Histone H2A.2) (Histone H2A/o)	H2AC18 H2AFO HIST2H2AA HIST2H2AA3; H2AC19 HIST2H2AA4	130	RDNKKTRIIPRHLQLAIRNDEELNKLLGKV	LLGKVTIAQGGVLPNIQAVLLPKKTESHHK	6.23	2663.07	L	A	I	P	N	I	2	1	3	1	0	1	2	3	0	2	4	2	0	0	1	0	1	0	0	2	0	0
pep1040	AIRNDEELNKLLGRVT	0.113638	0.116734	0.0299006	0.02487	0.0199722	0.0476843	0.355498	-1.49208	0.132838	0.876678	0	Q93077	H2A1C_HUMAN	Histone H2A type 1-C (H2A-clustered histone 6) (Histone H2A/l)	H2AC6 H2AFL HIST1H2AC	130	RDNKKTRIIPRHLQLAIRNDEELNKLLGRV	IRNDEELNKLLGRVTIAQGGVLPNIQAVLL	6.23	1841.1	L	A	I	V	T	I	1	2	2	1	0	0	2	1	0	1	3	1	0	0	0	0	1	0	0	1	0	0
pep1041	AIRNDEELNKLLGRVTIAQGGVLPN	0.270898	0.810525	0.356394	0.296434	1.19027	0.568364	1.4293	0.515307	0.546961	0.262043	0	Q93077	H2A1C_HUMAN	Histone H2A type 1-C (H2A-clustered histone 6) (Histone H2A/l)	H2AC6 H2AFL HIST1H2AC	130	RDNKKTRIIPRHLQLAIRNDEELNKLLGRV	LLGRVTIAQGGVLPNIQAVLLPKKTESHHK	6.23	2691.08	L	A	I	P	N	I	2	2	3	1	0	1	2	3	0	2	4	1	0	0	1	0	1	0	0	2	0	0
pep1043	AIRVTNPNAR	0.0809464	0.0475996	0.106493	0.442883	0.471745	0.169832	4.61395	2.206	0.044189	1.35469	1	P62910	RL32_HUMAN	60S ribosomal protein L32 (Large ribosomal subunit protein eL32)	RPL32 PP9932	135	SSKNRKAIVERAAQLAIRVTNPNARLRSEE	RAAQLAIRVTNPNARLRSEENE________	12	1111.27	L	A	I	A	R	L	2	2	2	0	0	0	0	0	0	1	0	0	0	0	1	0	1	0	0	1	0	0
pep1044	AIRVTNPNARLR	0.0641969	0.0377502	0.0844576	0.0702483	0.282069	0.13469	2.61263	1.3855	0.193224	0.713939	0	P62910	RL32_HUMAN	60S ribosomal protein L32 (Large ribosomal subunit protein eL32)	RPL32 PP9932	135	SSKNRKAIVERAAQLAIRVTNPNARLRSEE	AQLAIRVTNPNARLRSEENE__________	12.3	1380.62	L	A	I	L	R	S	2	3	2	0	0	0	0	0	0	1	1	0	0	0	1	0	1	0	0	1	0	0
pep1045	AISEAAAQYNPEPPPPRTHY	0.0271168	0.0797286	0.0356749	0.0296729	0.0238292	0.0568931	0.774592	-0.368491	0.607153	0.216702	0	P04632	CPNS1_HUMAN	Calpain small subunit 1 (CSS1) (Calcium-activated neutral proteinase small subunit) (CANP small subunit) (Calcium-dependent protease small subunit) (CDPS) (Calcium-dependent protease small subunit 1) (Calpain regulatory subunit)	CAPNS1 CAPN4 CAPNS	268	GGGGTAMRILGGVISAISEAAAQYNPEPPP	AAQYNPEPPPPRTHYSNIEANESEEVRQFR	5.4	2209.4	S	A	I	H	Y	S	4	1	1	0	0	1	2	0	1	1	0	0	0	0	5	1	1	0	2	0	0	0
pep1046	AISEAAAQYNPEPPPPRTHYSNIE	0.0541121	0.1591	0.07119	0.0592129	0.0475516	0.113531	0.774592	-0.368491	0.607153	0.216702	0	P04632	CPNS1_HUMAN	Calpain small subunit 1 (CSS1) (Calcium-activated neutral proteinase small subunit) (CANP small subunit) (Calcium-dependent protease small subunit) (CDPS) (Calcium-dependent protease small subunit 1) (Calpain regulatory subunit)	CAPNS1 CAPN4 CAPNS	268	GGGGTAMRILGGVISAISEAAAQYNPEPPP	NPEPPPPRTHYSNIEANESEEVRQFRRLFA	4.75	2652.86	S	A	I	I	E	A	4	1	2	0	0	1	3	0	1	2	0	0	0	0	5	2	1	0	2	0	0	0
pep1047	AISEELDHALNDMTSI	0.0499419	0.00587354	0.0131407	0.0109299	0.00877739	0.0209563	0.589703	-0.76194	0.541499	0.266402	0	P09493	TPM1_HUMAN	Tropomyosin alpha-1 chain (Alpha-tropomyosin) (Tropomyosin-1)	TPM1 C15orf13 TMSA	284	DDLEDELYAQKLKYKAISEELDHALNDMTS	ISEELDHALNDMTSI_______________	3.91	1758.92	K	A	I	S	I	-	2	0	1	2	0	0	2	0	1	2	2	0	1	0	0	2	1	0	0	0	0	0
pep1048	AISEVVSQTPASTTQ	0.193876	0.23431	0.0322232	0.282332	0.107618	0.0513885	0.95858	-0.06103	0.948776	0.0228361	0	P20810	ICAL_HUMAN	Calpastatin (Calpain inhibitor) (Sperm BS-17 component)	CAST	708	QNASSLKFEDAKLAAAISEVVSQTPASTTQ	AISEVVSQTPASTTQAGAPPRDTSQSDKDL	4	1518.64	A	A	I	T	Q	A	2	0	0	0	0	2	1	0	0	1	0	0	0	0	1	3	3	0	0	2	0	0
pep1049	AISGVHTVR	0.0711432	0.0418349	0.0935961	0.389246	0.0625178	0.149264	2.9095	1.54077	0.254275	0.594697	0	Q2VIR3	IF2GL_HUMAN	Eukaryotic translation initiation factor 2 subunit 3B (EC 3.6.5.3) (Eukaryotic translation initiation factor 2 subunit gamma A) (eIF-2-gamma A) (eIF-2gA)	EIF2S3B	472	GTIGHVAHGKSTVVKAISGVHTVRFKNELE	KSTVVKAISGVHTVRFKNELERNITIKLGY	9.8	939.08	K	A	I	V	R	F	1	1	0	0	0	0	0	1	1	1	0	0	0	0	0	1	1	0	0	2	0	0
pep1050	AISSANLLVR	0.00608029	0.00357544	0.0399962	0.00665343	0.00534311	0.0127569	0.49854	-1.00422	0.526083	0.278946	0	Q32P44	EMAL3_HUMAN	Echinoderm microtubule-associated protein-like 3 (EMAP-3)	EML3	896	SSSPSERPRQKLSRKAISSANLLVRSGSTE	KLSRKAISSANLLVRSGSTESRGGKDPLSS	9.79	1043.23	K	A	I	V	R	S	2	1	1	0	0	0	0	0	0	1	2	0	0	0	0	2	0	0	0	1	0	0
pep1051	AITAIKGVGR	0.258551	0.128113	0.0907254	0.302532	0.0121201	0.233395	1.14801	0.19913	0.827538	0.0822119	0	P62269	RS18_HUMAN	40S ribosomal protein S18 (Ke-3) (Ke3) (Small ribosomal subunit protein uS13)	RPS18 D6S218E	152	RVLNTNIDGRRKIAFAITAIKGVGRRYAHV	RKIAFAITAIKGVGRRYAHVVLRKADIDLT	11	985.19	F	A	I	G	R	R	2	1	0	0	0	0	0	2	0	2	0	1	0	0	0	0	1	0	0	1	0	0
pep1052	AITGASLADIMA	0.0690142	0.00811659	0.125528	0.143469	0.0121294	0.227862	1.89215	0.920026	0.445776	0.350883	0	P83731	RL24_HUMAN	60S ribosomal protein L24 (60S ribosomal protein L30) (Large ribosomal subunit protein eL24)	RPL24	157	EIQKKRTRRAVKFQRAITGASLADIMAKRN	FQRAITGASLADIMAKRNQKPEVRKAQREQ	3.8	1133.33	R	A	I	M	A	K	4	0	0	1	0	0	0	1	0	2	1	0	1	0	0	1	1	0	0	0	0	0
[truncated: 17,638 more rows]
[truncated: 41 more columns]

## Sheet: 差异多肽
	多肽序列	CTR1归一化强度	CTR2归一化强度	CTR3归一化强度	CSDH 归一化强度	CSDH1 归一化强度	CSDH3 归一化强度	CSDH/CTR 比值		CSDH/CTR P值		CSDH/CTR差异指示 1： 上调 -1： 下调	蛋白数据库编号	蛋白数据库名称	蛋白名	基因名	蛋白长度	多肽N端窗口序列	多肽C端窗口序列	等电点	多肽分子量
[truncated: 570 more rows]
[truncated: 41 more columns]

## Sheet: allpeptide
mainID	Sequence	Entry	Entry Name	Protein names	Gene Names	Length	N-term cleavage window	C-term cleavage window	Amino acid before	First amino acid	Second amino acid	Second last amino acid	Last amino acid	Amino acid after	A Count	R Count	N Count	D Count	C Count	Q Count	E Count	G Count	H Count	I Count	L Count	K Count	M Count	F Count	P Count	S Count	T Count	W Count	Y Count	V Count	U Count	O Count	Length	Missed cleavages	Mass	Proteins	Leading razor protein	Start position	End position	Unique (Groups)	Unique (Proteins)	Charges	PEP	Score	Experiment CSDH
[truncated: 18,874 more rows]
[truncated: 22 more columns]
